# Supplementary material for: Predicting substrates for orphan solute carrier proteins using multi-omics datasets
Source: BMC Genomics. 2025 Feb 11;26:130. doi: 10.1186/s12864-025-11330-5 (PMC11812203; doi:10.1186/s12864-025-11330-5)
Supplement: Supplementary file 6 — Supplementary Material 6. [file 12864_2025_11330_MOESM6_ESM.xlsx]

## Sheet: Sheet1
Contents of Supplementary Table
S1	Comprehensive SLC review and a list of SLC transcripts used in the analysis
S2	CCLE2019 correlation table & normalised table
S3	NCI60 correlation table & normalised table
S4	CCL180 correlation table & normalised table
S5	Extracted SLC known interaction
S6	Metabolite annotation standardisation
S7	CRISPR result table
S8	Adjacency matrix
S9	KEGG metabolic pathway definition
S10	Algorithm interaction prediction
S11	Extracted SLC-drug known interaction
S12	Pseudo-SLC expression simulation threshold
S13	Algorithm interaction prediction (drug)
S14	Recently de-orphanised SLC
