# Supplementary material for: Predicting substrates for orphan solute carrier proteins using multi-omics datasets
Source: BMC Genomics. 2025 Feb 11;26:130. doi: 10.1186/s12864-025-11330-5 (PMC11812203; doi:10.1186/s12864-025-11330-5)
Supplement: Supplementary file 8 — Supplementary Material 8. [file 12864_2025_11330_MOESM8_ESM.xlsx]

## Sheet: CCLE2019 TvsM
SYMBOL	METABOLITE	padj	rho	rho_transformed
SLC35E2B	2-aminoadipate	0.298605	0.0378307	-0.511509
SLC35E2A	2-aminoadipate	0.866502	-0.00646272	-1.17126
SLC45A1	2-aminoadipate	0.00174439	0.109332	0.992349
SLC2A7	2-aminoadipate	0.595675	0.0666227	0.0940618
SLC2A5	2-aminoadipate	0.79207	0.0117265	-1.06055
SLC25A33	2-aminoadipate	0.18547	-0.0482622	-0.292108
DISP3	2-aminoadipate	0.289601	-0.0390813	-0.485206
CLCN6	2-aminoadipate	0.000318284	0.12905	1.40707
SLC25A34	2-aminoadipate	0.00118649	0.128816	1.40215
CLCNKA	2-aminoadipate	0.970954	-0.00471984	-1.20792
CLCNKB	2-aminoadipate	0.513227	-0.0240691	-0.800952
SLC66A1	2-aminoadipate	2.68703e-05	0.148418	1.81443
NIPAL3	2-aminoadipate	0.0797839	0.070297	0.171342
RHD	2-aminoadipate	0.482307	0.0304565	-0.666607
RHCE	2-aminoadipate	0.773345	0.0215014	-0.854958
SLC30A2	2-aminoadipate	0.239284	-0.0473155	-0.312018
SLC9A1	2-aminoadipate	0.0461659	0.0699114	0.163232
XKR8	2-aminoadipate	0.224469	0.0508485	-0.23771
LAPTM5	2-aminoadipate	0.27537	0.0393432	-0.479697
TMEM234	2-aminoadipate	0.000845232	0.11459	1.10293
MFSD2A	2-aminoadipate	0.93415	0.00711496	-1.15754
SLC2A1	2-aminoadipate	0.784263	0.0101295	-1.09414
SLC6A9	2-aminoadipate	0.0892364	-0.068089	0.124902
PTCH2	2-aminoadipate	0.278972	0.0411196	-0.442334
SLC5A9	2-aminoadipate	0.86085	0.00940013	-1.10948
SLC1A7	2-aminoadipate	0.230471	-0.0549069	-0.152352
SLC35D1	2-aminoadipate	0.23075	0.0702353	0.170044
SLC44A5	2-aminoadipate	0.276073	-0.0456552	-0.346939
SLC44A3	2-aminoadipate	0.0019573	-0.106824	0.93961
SLC35A3	2-aminoadipate	0.0167632	-0.0904144	0.594464
MFSD14A	2-aminoadipate	0.0132691	0.132534	1.48035
SLC30A7	2-aminoadipate	0.00303097	0.103967	0.879521
SLC25A24	2-aminoadipate	0.207875	0.0438372	-0.385177
SLC6A17	2-aminoadipate	0.0884247	0.0624598	0.00650635
SLC16A4	2-aminoadipate	0.902271	0.00457336	-1.211
SLC16A1	2-aminoadipate	0.539366	0.0306595	-0.662338
SLC22A15	2-aminoadipate	0.829145	0.00825236	-1.13362
SV2A	2-aminoadipate	4.73679e-05	0.159552	2.0486
SLC27A3	2-aminoadipate	0.00521411	-0.113322	1.07626
SLC39A1	2-aminoadipate	0.342617	-0.0324488	-0.624704
SLC50A1	2-aminoadipate	0.00240633	-0.120702	1.2315
SLC25A44	2-aminoadipate	0.947261	-0.00596685	-1.18169
RHBG	2-aminoadipate	4.01111e-05	-0.148723	1.82084
MPC2	2-aminoadipate	0.0676292	-0.0673878	0.110154
SLC19A2	2-aminoadipate	8.5115e-05	-0.147221	1.78926
SLC9C2	2-aminoadipate	0.025478	-0.0908719	0.604087
XPR1	2-aminoadipate	0.500628	-0.0278567	-0.721289
MFSD4A	2-aminoadipate	1.71963e-06	-0.171077	2.291
SLC45A3	2-aminoadipate	0.000697645	-0.127094	1.36592
SLC41A1	2-aminoadipate	0.00243121	0.116922	1.15199
SLC26A9	2-aminoadipate	0.230264	-0.0612157	-0.0196602
SLC30A1	2-aminoadipate	0.0143755	-0.0856927	0.495154
FLVCR1	2-aminoadipate	1.3099e-05	-0.154485	1.94204
SLC30A10	2-aminoadipate	0.625396	-0.0341277	-0.589392
DISP1	2-aminoadipate	0.333464	0.0374827	-0.518828
ARV1	2-aminoadipate	0.119399	-0.0823899	0.425687
SLC35F3	2-aminoadipate	0.574226	-0.0215473	-0.853991
SLC66A3	2-aminoadipate	0.322773	-0.0358586	-0.552987
LAPTM4A	2-aminoadipate	0.00211973	0.104294	0.886383
MFSD2B	2-aminoadipate	0.811248	0.0155832	-0.979433
SLC35F6	2-aminoadipate	0.511379	0.0230654	-0.822061
SLC5A6	2-aminoadipate	9.58437e-05	-0.144885	1.74012
SLC30A3	2-aminoadipate	0.355604	-0.0393007	-0.48059
SLC30A6	2-aminoadipate	0.520124	-0.0256306	-0.768109
SLC8A1	2-aminoadipate	0.000107199	0.138262	1.60083
SLC3A1	2-aminoadipate	0.0180105	-0.104298	0.886464
SLC1A4	2-aminoadipate	0.744247	-0.0118307	-1.05836
SFXN5	2-aminoadipate	0.309509	0.0458328	-0.343203
SLC4A5	2-aminoadipate	0.0322075	-0.0771352	0.315168
CNNM4	2-aminoadipate	7.02599e-07	-0.174312	2.35906
CNNM3	2-aminoadipate	0.00235175	-0.116754	1.14846
SLC9A4	2-aminoadipate	0.105345	-0.0576906	-0.093802
SLC9A2	2-aminoadipate	1.23084e-07	-0.185489	2.59414
MFSD9	2-aminoadipate	7.97748e-05	-0.150973	1.86818
SLC5A7	2-aminoadipate	0.295697	-0.0741414	0.2522
SLC20A1	2-aminoadipate	0.000238078	0.133681	1.50448
SLC35F5	2-aminoadipate	0.971129	0.00119945	-1.28196
TMEM163	2-aminoadipate	0.446031	-0.0462572	-0.334278
SLC4A10	2-aminoadipate	0.903096	0.0120964	-1.05277
SLC38A11	2-aminoadipate	0.914989	-0.00600849	-1.18081
SLC25A12	2-aminoadipate	0.457907	0.0361301	-0.547277
GPR155	2-aminoadipate	0.834803	0.0124248	-1.04586
SLC40A1	2-aminoadipate	4.06723e-06	-0.175758	2.38946
MFSD6	2-aminoadipate	0.00816725	-0.106229	0.927076
SLC39A10	2-aminoadipate	0.929215	0.00415167	-1.21987
SLC11A1	2-aminoadipate	0.00373363	-0.117323	1.16043
SLC23A3	2-aminoadipate	0.00876212	-0.102258	0.84356
SLC4A3	2-aminoadipate	0.0202958	0.0802864	0.381446
SLC19A3	2-aminoadipate	0.540151	-0.0218862	-0.846862
SLC16A14	2-aminoadipate	0.0178861	-0.107734	0.958738
SLC6A11	2-aminoadipate	0.438567	-0.0317967	-0.638419
SLC6A1	2-aminoadipate	0.596158	0.0452531	-0.355397
SLC6A6	2-aminoadipate	0.322337	-0.0460169	-0.339332
SLC4A7	2-aminoadipate	4.45972e-05	0.153499	1.9213
SLC22A13	2-aminoadipate	0.993935	0.000277742	-1.30135
SLC22A14	2-aminoadipate	0.0744629	0.0640716	0.0404064
SLC25A38	2-aminoadipate	0.35113	0.0346985	-0.577386
SLC6A20	2-aminoadipate	0.000833714	-0.142396	1.68778
SCAP	2-aminoadipate	0.960823	0.00216089	-1.26174
SLC26A6	2-aminoadipate	0.809278	-0.0127078	-1.03991
SLC25A20	2-aminoadipate	0.649729	0.0166632	-0.956716
SLC38A3	2-aminoadipate	0.913755	0.00495001	-1.20308
RFT1	2-aminoadipate	0.707778	0.0230237	-0.822938
SLC25A26	2-aminoadipate	0.847423	-0.012555	-1.04312
SLC9C1	2-aminoadipate	0.211395	-0.046053	-0.338572
SLC35A5	2-aminoadipate	7.23102e-08	0.195506	2.80482
SIDT1	2-aminoadipate	2.45925e-07	-0.177533	2.42679
SLC15A2	2-aminoadipate	0.0464404	-0.0694462	0.153447
SLC49A4	2-aminoadipate	0.810798	0.00851381	-1.12812
SLC12A8	2-aminoadipate	0.330065	-0.0354121	-0.562378
SLC41A3	2-aminoadipate	0.811891	0.0129137	-1.03558
SLCO2A1	2-aminoadipate	0.0567336	0.06728	0.107886
SLC35G2	2-aminoadipate	0.000478419	0.123915	1.29906
SLC25A36	2-aminoadipate	0.693965	-0.0169187	-0.951344
SLC9A9	2-aminoadipate	0.00594561	0.103204	0.863472
SLC33A1	2-aminoadipate	0.91913	0.00440173	-1.21461
SLC66A1L	2-aminoadipate	0.426011	0.0290531	-0.696126
MFSD1	2-aminoadipate	0.0385522	0.080554	0.387075
SLC7A14	2-aminoadipate	0.0589783	0.0751994	0.274453
SLC2A2	2-aminoadipate	0.857351	-0.0080861	-1.13712
CLCN2	2-aminoadipate	1.71453e-07	-0.181609	2.51252
TMEM41A	2-aminoadipate	4.52821e-05	-0.144761	1.73752
SLC51A	2-aminoadipate	0.439821	0.0354969	-0.560595
SLC49A3	2-aminoadipate	0.6392	0.0193309	-0.900609
SLC26A1	2-aminoadipate	0.214523	-0.0612923	-0.0180506
LETM1	2-aminoadipate	0.110948	-0.0634692	0.0277356
MFSD10	2-aminoadipate	0.597104	0.0219931	-0.844614
SLC2A9	2-aminoadipate	0.580328	-0.02858	-0.706076
SLC34A2	2-aminoadipate	0.0779725	-0.0789725	0.353811
SLC30A9	2-aminoadipate	0.724298	0.0177449	-0.933967
NIPAL1	2-aminoadipate	0.0400502	-0.0705269	0.176179
SLC10A4	2-aminoadipate	0.929514	-0.0117483	-1.06009
TMEM165	2-aminoadipate	0.19944	0.0459075	-0.341632
SLC4A4	2-aminoadipate	0.0608275	0.0695273	0.155154
SLC10A6	2-aminoadipate	0.441023	-0.0479105	-0.299504
SLC39A8	2-aminoadipate	0.124062	-0.0578738	-0.0899506
SLC9B1	2-aminoadipate	0.139125	-0.0513269	-0.227648
SLC9B2	2-aminoadipate	0.163213	0.0487013	-0.282873
OSTC	2-aminoadipate	0.408489	0.0520757	-0.2119
SLC25A31	2-aminoadipate	0.899018	-0.00946608	-1.10809
MFSD8	2-aminoadipate	0.465094	-0.0470991	-0.316569
SLC7A11	2-aminoadipate	0.222217	0.0451525	-0.357512
UCP1	2-aminoadipate	0.854238	-0.0261495	-0.757195
SLC10A7	2-aminoadipate	0.235649	-0.0427464	-0.408118
TMEM184C	2-aminoadipate	0.796696	0.0116191	-1.06281
TMEM144	2-aminoadipate	0.00062482	-0.117671	1.16775
CLCN3	2-aminoadipate	0.156144	-0.0600557	-0.0440597
SLC25A4	2-aminoadipate	0.999997	7.63237e-05	-1.30558
SLC9A3	2-aminoadipate	0.658905	-0.0212538	-0.860165
SLC12A7	2-aminoadipate	0.000831379	-0.130784	1.44354
SLC6A19	2-aminoadipate	0.00395014	-0.105196	0.905367
SLC6A18	2-aminoadipate	0.000912416	-0.121292	1.2439
SLC6A3	2-aminoadipate	0.181113	-0.0790893	0.356268
ANKH	2-aminoadipate	0.726868	-0.0249056	-0.783358
SLC45A2	2-aminoadipate	0.354656	0.0468055	-0.322746
LMBRD2	2-aminoadipate	0.648877	0.0196244	-0.894436
SLC1A3	2-aminoadipate	0.000731969	0.116569	1.14457
SLC38A9	2-aminoadipate	0.601376	-0.0350305	-0.570404
SLC30A5	2-aminoadipate	0.791355	-0.0102897	-1.09077
HMGCR	2-aminoadipate	0.386127	-0.0458718	-0.342384
SV2C	2-aminoadipate	0.479818	-0.040648	-0.452253
SLCO4C1	2-aminoadipate	0.481222	-0.0317895	-0.63857
SLCO6A1	2-aminoadipate	0.894002	0.00709702	-1.15792
SLC25A46	2-aminoadipate	0.219114	0.0538085	-0.175454
SLC12A2	2-aminoadipate	0.00531852	-0.105296	0.907472
SLC27A6	2-aminoadipate	0.637325	0.0227563	-0.828563
SLC22A4	2-aminoadipate	0.00238381	0.105515	0.912071
SLC22A5	2-aminoadipate	0.000980587	-0.11302	1.06993
SLC25A48	2-aminoadipate	0.50471	-0.0486453	-0.284049
SLC23A1	2-aminoadipate	0.0120339	-0.0899605	0.584918
SLC4A9	2-aminoadipate	0.0359278	-0.0951882	0.69487
SLC35A4	2-aminoadipate	0.994534	-0.000410655	-1.29855
SLC25A2	2-aminoadipate	0.559543	-0.0464827	-0.329534
SLC26A2	2-aminoadipate	0.00584907	0.0963667	0.719656
SLC6A7	2-aminoadipate	0.26411	-0.0507284	-0.240236
SLC36A3	2-aminoadipate	0.434405	-0.04839	-0.289419
SLC36A2	2-aminoadipate	0.964743	-0.00217836	-1.26137
SLC36A1	2-aminoadipate	0.22494	0.0446209	-0.368692
NIPAL4	2-aminoadipate	0.883929	-0.00549888	-1.19153
SFXN1	2-aminoadipate	0.514946	-0.0374246	-0.52005
SLC34A1	2-aminoadipate	0.0362636	-0.0921685	0.631357
SLC22A23	2-aminoadipate	0.346477	-0.0400604	-0.464612
SLC35B3	2-aminoadipate	0.100562	0.0620806	-0.00146889
TMEM14C	2-aminoadipate	0.00463845	0.098082	0.755734
TMEM14B	2-aminoadipate	0.225985	0.0466857	-0.325266
SLC17A4	2-aminoadipate	0.30316	-0.0647216	0.054078
SLC17A1	2-aminoadipate	0.952748	0.00426242	-1.21754
SLC17A3	2-aminoadipate	0.71251	0.0273756	-0.731407
SLC17A2	2-aminoadipate	0.991102	0.0296151	-0.684304
SLC44A4	2-aminoadipate	1.03695e-06	-0.184843	2.58054
SLC39A7	2-aminoadipate	0.00446512	0.0981266	0.756673
SLC26A8	2-aminoadipate	0.196159	-0.0563305	-0.12241
MTCH1	2-aminoadipate	0.000204376	0.12785	1.38184
TSPO2	2-aminoadipate	0.000118391	-0.132609	1.48192
SLC22A7	2-aminoadipate	0.391561	-0.0334106	-0.604476
SLC29A1	2-aminoadipate	0.00638402	-0.0954641	0.700672
SLC35B2	2-aminoadipate	0.00664234	0.0941063	0.672115
SLC25A27	2-aminoadipate	0.962742	-0.00154809	-1.27463
PTCHD4	2-aminoadipate	0.153035	0.0537243	-0.177224
RHAG	2-aminoadipate	0.537567	-0.0352889	-0.564969
TMEM14A	2-aminoadipate	0.555127	0.0221777	-0.840732
LMBRD1	2-aminoadipate	0.871296	-0.0099988	-1.09689
SLC17A5	2-aminoadipate	0.623307	-0.0186796	-0.914306
SLC35A1	2-aminoadipate	0.00815769	-0.118669	1.18872
SLC22A16	2-aminoadipate	0.421229	-0.0319351	-0.635509
SLC16A10	2-aminoadipate	0.0768659	-0.0645379	0.0502138
MFSD4B	2-aminoadipate	0.907277	0.00682641	-1.16361
SLC35F1	2-aminoadipate	0.509098	0.0412823	-0.438913
SLC18B1	2-aminoadipate	0.00247652	-0.109126	0.988026
SLC2A12	2-aminoadipate	0.776522	0.0103058	-1.09043
SLC35D3	2-aminoadipate	0.0177188	-0.10019	0.800067
OSTCP1	2-aminoadipate	0.909325	-0.0073511	-1.15257
SLC22A1	2-aminoadipate	0.352152	0.0344134	-0.583384
SLC22A2	2-aminoadipate	0.320993	-0.0362469	-0.544819
SLC22A3	2-aminoadipate	0.00521776	-0.0994749	0.78503
MPC1	2-aminoadipate	0.0420304	-0.071234	0.191051
UNC93A	2-aminoadipate	0.0276975	-0.101524	0.828134
TMEM184A	2-aminoadipate	0.00153569	-0.111024	1.02793
SLC29A4	2-aminoadipate	0.727559	0.0147211	-0.997565
STARD3NL	2-aminoadipate	0.00120506	0.113521	1.08046
NPC1L1	2-aminoadipate	0.00313757	-0.129811	1.42308
SLC25A40	2-aminoadipate	0.530001	-0.0230008	-0.82342
SLC25A13	2-aminoadipate	0.13718	-0.0538945	-0.173644
SLC12A9	2-aminoadipate	0.25804	-0.0590465	-0.0652849
SLC26A5	2-aminoadipate	0.351411	-0.0359396	-0.551283
SLC26A4	2-aminoadipate	0.0551672	0.0713367	0.193209
SLC26A3	2-aminoadipate	0.0297768	-0.0997047	0.789863
SLC13A1	2-aminoadipate	0.999437	-0.0234446	-0.814086
SLC35B4	2-aminoadipate	0.000678463	0.130026	1.42759
SLC13A4	2-aminoadipate	0.139048	0.0796549	0.368164
SVOPL	2-aminoadipate	0.00823175	-0.111138	1.03034
SLC37A3	2-aminoadipate	0.738267	0.0122333	-1.04989
CLCN1	2-aminoadipate	0.23264	-0.0515004	-0.223999
SLC4A2	2-aminoadipate	0.318074	-0.0364356	-0.540852
LMBR1	2-aminoadipate	0.284174	-0.064817	0.056084
XKR6	2-aminoadipate	0.355531	0.0410838	-0.443087
SLC35G5	2-aminoadipate	0.215902	0.0450638	-0.359377
TUSC3	2-aminoadipate	6.2654e-07	0.16954	2.25868
SLC7A2	2-aminoadipate	0.700721	0.014368	-1.00499
SLC18A1	2-aminoadipate	0.940298	-0.0078538	-1.142
SLC39A14	2-aminoadipate	0.0390366	0.0748309	0.266702
SLC25A37	2-aminoadipate	0.0812778	0.0731546	0.231446
LETM2	2-aminoadipate	0.0436188	0.10347	0.869055
SLC20A2	2-aminoadipate	0.606683	-0.0202082	-0.882155
XKR4	2-aminoadipate	0.324116	0.0500053	-0.255444
SLCO5A1	2-aminoadipate	0.567893	-0.0247933	-0.785719
XKR9	2-aminoadipate	0.777344	-0.0406549	-0.452109
SLC10A5	2-aminoadipate	0.000374677	-0.134897	1.53005
SLC7A13	2-aminoadipate	0.0915369	-0.105748	0.916971
TMEM64	2-aminoadipate	0.932364	-0.00350429	-1.23348
SLC26A7	2-aminoadipate	0.746067	-0.0202826	-0.880591
LAPTM4B	2-aminoadipate	0.31609	-0.0381044	-0.505753
NIPAL2	2-aminoadipate	1.20475e-05	-0.169272	2.25304
SLC25A32	2-aminoadipate	0.736452	0.0167036	-0.955866
SLC30A8	2-aminoadipate	0.833134	0.0117884	-1.05925
SLC45A4	2-aminoadipate	8.01627e-07	-0.184016	2.56315
SLC52A2	2-aminoadipate	0.143403	-0.0538572	-0.17443
SLC39A4	2-aminoadipate	2.16085e-05	-0.157887	2.0136
MFSD3	2-aminoadipate	0.0829021	-0.0757613	0.286271
SLC1A1	2-aminoadipate	0.576837	0.0209051	-0.867499
SLC24A2	2-aminoadipate	0.930211	0.0133798	-1.02578
SLC25A51	2-aminoadipate	0.0719675	0.0774651	0.322106
SLC28A3	2-aminoadipate	0.440394	0.0304433	-0.666884
MFSD14B	2-aminoadipate	0.00572613	0.098191	0.758026
PTCH1	2-aminoadipate	0.802607	-0.0119234	-1.05641
SLC35D2	2-aminoadipate	0.378607	-0.0318408	-0.637492
SLC44A1	2-aminoadipate	0.350219	-0.0370783	-0.527334
TMEM245	2-aminoadipate	0.0195979	0.0800169	0.375777
SLC46A2	2-aminoadipate	0.857022	-0.0142781	-1.00688
SLC31A2	2-aminoadipate	9.9866e-05	0.132186	1.47303
SLC31A1	2-aminoadipate	0.537481	0.0226387	-0.831037
SLC2A8	2-aminoadipate	0.0131627	-0.0873806	0.530656
SLC25A25	2-aminoadipate	0.680911	-0.0258267	-0.763985
SLC27A4	2-aminoadipate	0.109976	-0.0566719	-0.11523
SLC2A6	2-aminoadipate	0.00174126	0.110458	1.01603
SLC34A3	2-aminoadipate	0.025342	-0.0936658	0.662849
SLC39A12	2-aminoadipate	0.288574	0.0443261	-0.374894
PTCHD3	2-aminoadipate	0.793206	-0.0658356	0.077508
SLC18A3	2-aminoadipate	0.488297	0.0370792	-0.527315
SLC16A9	2-aminoadipate	0.635767	-0.027869	-0.72103
SLC25A16	2-aminoadipate	0.676436	-0.0284329	-0.709169
SLC29A3	2-aminoadipate	0.000787092	-0.13247	1.47899
SLC16A12	2-aminoadipate	9.47375e-05	0.132483	1.47927
SLC35G1	2-aminoadipate	0.451731	0.0277955	-0.722576
CNNM1	2-aminoadipate	0.116839	-0.0569102	-0.110216
SLC25A28	2-aminoadipate	0.899282	-0.00621162	-1.17654
SFXN3	2-aminoadipate	0.00924196	0.090232	0.590629
MFSD13A	2-aminoadipate	0.000666804	-0.117581	1.16584
SFXN2	2-aminoadipate	0.0363935	-0.073342	0.235387
CNNM2	2-aminoadipate	0.314988	0.0523423	-0.206292
SLC18A2	2-aminoadipate	0.0508683	-0.0950466	0.691892
SFXN4	2-aminoadipate	1.83728e-05	-0.14965	1.84034
SLC25A22	2-aminoadipate	0.813236	0.0229062	-0.825411
SLC22A18	2-aminoadipate	0.207615	-0.0451947	-0.356625
TMEM41B	2-aminoadipate	0.916793	-0.00393117	-1.2245
SLC6A5	2-aminoadipate	0.851436	0.00781414	-1.14284
SLC17A6	2-aminoadipate	0.982329	-0.00208239	-1.26339
SLC5A12	2-aminoadipate	0.997477	-0.000104789	-1.30498
SLC1A2	2-aminoadipate	0.788713	-0.011476	-1.06582
SLC35C1	2-aminoadipate	0.476277	-0.0266493	-0.746684
SLC39A13	2-aminoadipate	5.82018e-10	0.208089	3.06947
MTCH2	2-aminoadipate	0.993014	0.000290174	-1.30108
SLC43A3	2-aminoadipate	0.284401	0.0391216	-0.484359
SLC43A1	2-aminoadipate	0.0797468	-0.0609668	-0.0248964
SLC15A3	2-aminoadipate	0.00564755	0.106423	0.931161
SLC3A2	2-aminoadipate	0.237025	-0.0432443	-0.397646
SLC22A6	2-aminoadipate	0.973651	-0.00793136	-1.14037
SLC22A8	2-aminoadipate	0.746662	-0.0245713	-0.790389
SLC22A24	2-aminoadipate	0.777975	0.0183877	-0.920446
SLC22A10	2-aminoadipate	0.507422	-0.053532	-0.181269
SLC22A25	2-aminoadipate	0.757647	-0.0191615	-0.904171
SLC22A9	2-aminoadipate	0.795481	-0.0124525	-1.04528
SLC22A11	2-aminoadipate	0.141881	-0.0849172	0.478844
SLC22A12	2-aminoadipate	0.974919	-0.00158228	-1.27391
SLC25A45	2-aminoadipate	0.395622	-0.0315409	-0.643801
SLC29A2	2-aminoadipate	1.45659e-08	-0.202629	2.95464
UNC93B1	2-aminoadipate	0.00935746	-0.106664	0.936243
UCP2	2-aminoadipate	0.00856544	-0.0904445	0.595098
UCP3	2-aminoadipate	0.857532	0.00756561	-1.14806
SLCO2B1	2-aminoadipate	0.0650038	-0.0898365	0.582309
SLC36A4	2-aminoadipate	0.00245928	0.130076	1.42865
SLC35F2	2-aminoadipate	0.258865	-0.0520259	-0.212947
SIDT2	2-aminoadipate	0.985915	-0.00129135	-1.28003
SLC37A4	2-aminoadipate	0.0147449	-0.0915487	0.618321
SLC37A2	2-aminoadipate	0.0586577	0.0686585	0.13688
SLC6A12	2-aminoadipate	0.637929	-0.0216679	-0.851454
SLC6A13	2-aminoadipate	0.781375	0.0336997	-0.598395
SLC2A14	2-aminoadipate	0.408264	0.0366549	-0.536239
SLC2A3	2-aminoadipate	0.0256015	0.0916642	0.620751
SLC15A5	2-aminoadipate	0.780414	0.0222935	-0.838296
SLCO1C1	2-aminoadipate	0.0931389	0.0668431	0.0986983
SLCO1B3	2-aminoadipate	0.822348	-0.00837797	-1.13098
SLCO1B7	2-aminoadipate	0.388935	-0.0310183	-0.654792
SLCO1B1	2-aminoadipate	0.697191	-0.0154333	-0.982584
SLCO1A2	2-aminoadipate	0.0770982	-0.0770601	0.313589
SLC2A13	2-aminoadipate	0.552398	-0.0295066	-0.686586
SLC38A1	2-aminoadipate	0.0698557	-0.0754213	0.27912
SLC38A2	2-aminoadipate	0.00032199	0.125365	1.32958
SLC38A4	2-aminoadipate	0.0111576	0.0875385	0.533977
SLC48A1	2-aminoadipate	0.130261	-0.0575508	-0.0967429
LMBR1L	2-aminoadipate	0.996813	-0.000132386	-1.3044
SLC11A2	2-aminoadipate	0.0135019	-0.0900387	0.586562
LETMD1	2-aminoadipate	0.00314852	-0.10368	0.87347
SLC4A8	2-aminoadipate	0.30734	0.043724	-0.387556
MFSD5	2-aminoadipate	0.441002	0.0273201	-0.732574
SLC39A5	2-aminoadipate	0.035031	-0.0896302	0.577971
SLC26A10P	2-aminoadipate	0.00497599	0.106243	0.927372
SLC16A7	2-aminoadipate	0.000612214	0.130271	1.43275
SLC35E3	2-aminoadipate	0.0249301	0.0896457	0.578296
SLC6A15	2-aminoadipate	0.000337443	0.126273	1.34867
SLC25A3	2-aminoadipate	0.989126	-0.000816911	-1.29001
SLC17A8	2-aminoadipate	0.436574	0.0362717	-0.544299
SLC5A8	2-aminoadipate	0.652832	-0.0358931	-0.552261
SLC41A2	2-aminoadipate	0.59024	-0.0196424	-0.894057
SVOP	2-aminoadipate	0.509983	-0.0323758	-0.62624
SLC8B1	2-aminoadipate	0.6966	-0.0205274	-0.875443
SLC15A4	2-aminoadipate	0.148611	0.065666	0.0739404
SLC46A3	2-aminoadipate	0.862691	-0.0222316	-0.839599
SLC7A1	2-aminoadipate	0.383893	0.0381815	-0.50413
SLC25A15	2-aminoadipate	0.000765058	-0.122083	1.26054
SLC25A30	2-aminoadipate	0.319277	0.0415247	-0.433814
SLC15A1	2-aminoadipate	0.0666194	-0.065645	0.0734983
SLC10A2	2-aminoadipate	0.445572	-0.0415338	-0.433624
TMCO3	2-aminoadipate	0.0138143	0.0849923	0.480423
SLC39A2	2-aminoadipate	0.481618	0.0409682	-0.445518
SLC7A7	2-aminoadipate	0.0413938	-0.0921354	0.630661
SLC7A8	2-aminoadipate	0.19611	-0.0486257	-0.284462
SLC22A17	2-aminoadipate	0.000303779	0.127027	1.36452
SLC25A21	2-aminoadipate	0.587361	-0.022423	-0.835573
SLC35F4	2-aminoadipate	0.771719	-0.0203827	-0.878486
SLC38A6	2-aminoadipate	0.000225569	0.125178	1.32563
SLC39A9	2-aminoadipate	0.108035	-0.078771	0.349573
SLC10A1	2-aminoadipate	0.951037	-0.00502174	-1.20157
SLC8A3	2-aminoadipate	0.478646	0.0346449	-0.578515
FLVCR2	2-aminoadipate	0.00124419	-0.11463	1.10378
SLC24A4	2-aminoadipate	0.888784	-0.0283167	-0.711613
SLC25A29	2-aminoadipate	0.719675	-0.0239722	-0.802989
SLC25A47	2-aminoadipate	0.893297	-0.00878897	-1.12233
NIPA2	2-aminoadipate	0.97731	0.00309823	-1.24202
NIPA1	2-aminoadipate	0.95163	-0.00448211	-1.21292
OCA2	2-aminoadipate	0.63732	-0.028399	-0.709881
SLC12A6	2-aminoadipate	0.223259	0.0476995	-0.303943
DISP2	2-aminoadipate	0.122663	0.0680529	0.124144
SLC28A2	2-aminoadipate	0.655844	-0.0487342	-0.28218
SLC30A4	2-aminoadipate	0.000100607	0.136528	1.56435
SLC24A5	2-aminoadipate	0.778221	0.0151047	-0.989497
SLC12A1	2-aminoadipate	0.602279	0.0219044	-0.846481
SLC27A2	2-aminoadipate	5.79931e-10	-0.222592	3.3745
SLC51B	2-aminoadipate	0.158362	-0.0694486	0.153498
SLC24A1	2-aminoadipate	0.0673559	0.0984826	0.76416
STRA6	2-aminoadipate	0.179133	0.0489625	-0.277378
SLC28A1	2-aminoadipate	0.976391	-0.000980737	-1.28656
RHCG	2-aminoadipate	0.377357	-0.0373196	-0.522259
SV2B	2-aminoadipate	0.294643	-0.037475	-0.518989
SLCO3A1	2-aminoadipate	0.313883	0.0399882	-0.46613
CLCN7	2-aminoadipate	0.995124	-0.000386223	-1.29906
SLC5A11	2-aminoadipate	0.654638	-0.0401759	-0.462184
CLN3	2-aminoadipate	0.0740654	-0.0814487	0.405892
SPNS1	2-aminoadipate	0.105556	0.0590367	-0.0654904
SLC5A2	2-aminoadipate	0.939137	0.00758322	-1.14769
SLC6A2	2-aminoadipate	0.949432	0.00386174	-1.22596
SLC12A3	2-aminoadipate	0.940146	0.00443197	-1.21397
SLC38A7	2-aminoadipate	0.0042527	0.09829	0.760109
SLC9A5	2-aminoadipate	0.306728	0.0508631	-0.237402
SLC12A4	2-aminoadipate	8.46294e-07	0.16649	2.19452
SLC7A6	2-aminoadipate	0.362875	-0.0513593	-0.226968
SLC38A8	2-aminoadipate	0.756008	-0.0226679	-0.830423
SLC7A5	2-aminoadipate	0.171011	-0.0584508	-0.0778145
SLC22A31	2-aminoadipate	0.00142997	-0.138879	1.6138
SLC43A2	2-aminoadipate	0.196378	-0.0609917	-0.0243732
CTNS	2-aminoadipate	0.000379019	0.138924	1.61474
SPNS3	2-aminoadipate	0.00936111	-0.0924932	0.638187
SPNS2	2-aminoadipate	4.61031e-07	-0.193037	2.75289
SLC25A11	2-aminoadipate	0.40649	0.062622	0.00991654
SLC52A1	2-aminoadipate	0.371681	-0.0335966	-0.600563
SLC13A5	2-aminoadipate	0.0262915	-0.113794	1.0862
SLC16A13	2-aminoadipate	0.0149534	-0.0934174	0.657626
SLC16A11	2-aminoadipate	0.410611	-0.0541219	-0.168863
SLC2A4	2-aminoadipate	0.0150332	-0.0920105	0.628035
SLC35G6	2-aminoadipate	0.0347641	0.119133	1.19849
MPDU1	2-aminoadipate	0.052439	0.0696253	0.157215
SLC25A35	2-aminoadipate	0.745018	0.036661	-0.536112
MFSD6L	2-aminoadipate	0.000248014	-0.135885	1.55084
SLC5A10	2-aminoadipate	0.198409	-0.0526341	-0.200155
SLC47A1	2-aminoadipate	0.521681	0.0234069	-0.814879
SLC47A2	2-aminoadipate	0.543605	-0.021843	-0.847773
SLC46A1	2-aminoadipate	0.0833872	-0.0622607	0.00231725
SLC13A2	2-aminoadipate	0.523254	-0.0530319	-0.191787
SLC6A4	2-aminoadipate	0.136976	-0.056019	-0.128962
SLC35G3	2-aminoadipate	0.99618	-0.00154858	-1.27462
STARD3	2-aminoadipate	0.975545	0.00154398	-1.27471
SLC4A1	2-aminoadipate	0.386841	-0.0516828	-0.220163
SLC25A39	2-aminoadipate	3.38187e-05	-0.156712	1.98887
SLC35B1	2-aminoadipate	0.992707	-0.000302906	-1.30082
SLC16A6	2-aminoadipate	0.0803908	-0.0805287	0.386541
SLC39A11	2-aminoadipate	9.53783e-05	-0.156177	1.97762
TMEM104	2-aminoadipate	0.00125856	0.116739	1.14814
SLC16A5	2-aminoadipate	0.000509336	-0.119613	1.20859
SLC25A19	2-aminoadipate	0.000137724	-0.129793	1.42271
MFSD11	2-aminoadipate	0.8246	0.0139459	-1.01387
SLC26A11	2-aminoadipate	0.724409	0.013263	-1.02823
SLC38A10	2-aminoadipate	0.412114	0.0363228	-0.543224
SLC25A10	2-aminoadipate	6.28003e-05	-0.149008	1.82683
SLC16A3	2-aminoadipate	0.151262	0.0508936	-0.236762
SLC35G4	2-aminoadipate	0.928814	-0.0223418	-0.837281
TMEM241	2-aminoadipate	0.179434	-0.0667174	0.0960546
NPC1	2-aminoadipate	0.0147807	0.0838077	0.455508
SLC25A52	2-aminoadipate	0.988513	0.00113054	-1.28341
SLC39A6	2-aminoadipate	0.0200071	0.0884395	0.552927
SLC14A2	2-aminoadipate	0.0294445	0.0778015	0.329183
SLC14A1	2-aminoadipate	0.0731423	0.0811473	0.399553
SLC66A2	2-aminoadipate	0.0364607	0.0776412	0.325809
SLC39A3	2-aminoadipate	0.0265419	0.0765891	0.303683
MFSD12	2-aminoadipate	0.0101823	0.0926813	0.642143
SLC25A41	2-aminoadipate	0.334478	-0.0371885	-0.525016
SLC25A23	2-aminoadipate	0.187648	-0.0672472	0.107197
SLC44A2	2-aminoadipate	0.801534	-0.00971209	-1.10292
TMEM205	2-aminoadipate	0.697259	-0.0180921	-0.926662
SLC1A6	2-aminoadipate	0.639152	-0.0240094	-0.802206
SLC35E1	2-aminoadipate	0.00173649	0.124132	1.30364
SLC27A1	2-aminoadipate	0.0283526	0.0871206	0.525188
SLC5A5	2-aminoadipate	0.00546872	-0.124977	1.32141
SLC25A42	2-aminoadipate	0.00369283	0.100298	0.802336
SLC7A9	2-aminoadipate	0.958841	-0.00241972	-1.25629
SLC7A10	2-aminoadipate	0.314708	-0.0450892	-0.358844
SLC1A5	2-aminoadipate	0.00902988	-0.113329	1.07643
SLC8A2	2-aminoadipate	0.203424	-0.0681887	0.127
SLC6A16	2-aminoadipate	0.993138	0.00238649	-1.25699
SLC17A7	2-aminoadipate	0.693992	0.031459	-0.645523
SLC27A5	2-aminoadipate	4.13038e-05	-0.141047	1.65939
SLC52A3	2-aminoadipate	9.15669e-06	-0.152166	1.89326
SLC4A11	2-aminoadipate	0.0202604	-0.0842269	0.464325
SLC23A2	2-aminoadipate	0.0770252	0.0912036	0.611063
SLC24A3	2-aminoadipate	0.324762	-0.0476666	-0.304633
XKR7	2-aminoadipate	0.105013	-0.0689183	0.142345
SLC32A1	2-aminoadipate	0.946012	-0.028247	-0.71308
SLC12A5	2-aminoadipate	0.303389	0.0413718	-0.437029
SLC35C2	2-aminoadipate	0.280183	-0.0615318	-0.0130125
SLC13A3	2-aminoadipate	0.898052	-0.00727651	-1.15414
SLC2A10	2-aminoadipate	0.853754	-0.00836886	-1.13117
SLC9A8	2-aminoadipate	0.27158	-0.0672353	0.106947
SLCO4A1	2-aminoadipate	0.0374901	-0.0820277	0.41807
SLC17A9	2-aminoadipate	0.00646159	-0.0948937	0.688676
SLC37A1	2-aminoadipate	1.21905e-08	-0.201824	2.93771
SLC19A1	2-aminoadipate	0.234851	-0.0471991	-0.314466
XKR3	2-aminoadipate	0.475247	0.0455612	-0.348917
SLC25A18	2-aminoadipate	0.332502	0.0368503	-0.532129
SLC25A1	2-aminoadipate	0.294777	-0.0413229	-0.438058
SLC7A4	2-aminoadipate	0.677371	0.0211874	-0.861562
SLC2A11	2-aminoadipate	0.384859	-0.0432592	-0.397333
SLC35E4	2-aminoadipate	0.787363	0.00939208	-1.10965
SLC5A1	2-aminoadipate	0.00125654	-0.130922	1.44645
SLC5A4	2-aminoadipate	0.0248459	0.0786578	0.347192
SLC16A8	2-aminoadipate	0.0762425	-0.0839277	0.458031
TMEM184B	2-aminoadipate	0.00017821	0.127579	1.37614
SLC25A17	2-aminoadipate	0.476711	0.0358154	-0.553895
TSPO	2-aminoadipate	0.570559	0.0215861	-0.853175
SLC25A6	2-aminoadipate	0.124269	-0.0564287	-0.120344
CLCN4	2-aminoadipate	0.640741	0.0246421	-0.788899
PTCHD1	2-aminoadipate	0.969155	0.00465001	-1.20939
XK	2-aminoadipate	2.27612e-05	-0.163244	2.12627
MPC1L	2-aminoadipate	0.999255	0.0132946	-1.02757
SLC9A7	2-aminoadipate	0.321575	0.0421756	-0.420125
SLC38A5	2-aminoadipate	0.261326	-0.0412954	-0.438638
SLC35A2	2-aminoadipate	0.0400942	-0.0710937	0.188099
CLCN5	2-aminoadipate	0.00286662	-0.12316	1.28318
SLC7A3	2-aminoadipate	0.986768	-0.000549635	-1.29563
SLC16A2	2-aminoadipate	0.000206324	0.127707	1.37883
MAGT1	2-aminoadipate	0.323383	0.0354524	-0.56153
XKRX	2-aminoadipate	0.000198555	-0.139356	1.62384
SLC25A43	2-aminoadipate	0.842256	-0.00818928	-1.13495
SLC25A5	2-aminoadipate	0.000367547	-0.135339	1.53935
SLC25A14	2-aminoadipate	0.785657	0.03407	-0.590605
SLC9A6	2-aminoadipate	0.0340305	0.0836091	0.45133
SLC6A8	2-aminoadipate	0.901832	0.00543349	-1.19291
SLC10A3	2-aminoadipate	0.622545	0.0180205	-0.928169
SLC35E2B	3-phosphoglycerate	1.08374e-06	-0.168908	1.51641
SLC35E2A	3-phosphoglycerate	8.97123e-07	-0.168846	1.51537
SLC45A1	3-phosphoglycerate	0.127517	0.055539	-0.388142
SLC2A7	3-phosphoglycerate	0.664729	0.0513489	-0.458533
SLC2A5	3-phosphoglycerate	1.61434e-06	-0.171937	1.5673
SLC25A33	3-phosphoglycerate	0.00410493	-0.0999465	0.357885
DISP3	3-phosphoglycerate	6.70749e-05	-0.138903	1.01233
CLCN6	3-phosphoglycerate	0.00941179	-0.0934201	0.248245
SLC25A34	3-phosphoglycerate	0.299487	-0.043773	-0.585805
CLCNKA	3-phosphoglycerate	0.10095	-0.0777163	-0.0155724
CLCNKB	3-phosphoglycerate	0.138589	0.0545056	-0.405503
SLC66A1	3-phosphoglycerate	0.00501769	0.0990992	0.343651
NIPAL3	3-phosphoglycerate	0.964739	0.00182169	-1.29057
RHD	3-phosphoglycerate	0.0736667	-0.072352	-0.10569
RHCE	3-phosphoglycerate	0.982882	0.00227272	-1.28299
SLC30A2	3-phosphoglycerate	0.33521	0.0389364	-0.667057
SLC9A1	3-phosphoglycerate	2.10888e-06	0.161726	1.39576
XKR8	3-phosphoglycerate	0.326844	0.0421364	-0.613299
LAPTM5	3-phosphoglycerate	1.03067e-06	-0.167829	1.49828
TMEM234	3-phosphoglycerate	0.000292305	0.124432	0.769227
MFSD2A	3-phosphoglycerate	0.945906	0.00475323	-1.24132
SLC2A1	3-phosphoglycerate	2.33705e-10	0.213282	2.26187
SLC6A9	3-phosphoglycerate	0.962003	0.00211242	-1.28569
PTCH2	3-phosphoglycerate	9.04046e-06	-0.163472	1.42508
SLC5A9	3-phosphoglycerate	0.10991	0.063604	-0.252652
SLC1A7	3-phosphoglycerate	0.945432	0.00631241	-1.21513
SLC35D1	3-phosphoglycerate	0.412707	-0.0485041	-0.506326
SLC44A5	3-phosphoglycerate	0.0572909	0.0802276	0.0266166
SLC44A3	3-phosphoglycerate	1.0718e-13	0.250263	2.88313
SLC35A3	3-phosphoglycerate	0.03225	0.0806155	0.0331322
MFSD14A	3-phosphoglycerate	0.450024	-0.0452394	-0.56117
SLC30A7	3-phosphoglycerate	0.000108849	0.134605	0.940139
SLC25A24	3-phosphoglycerate	7.40044e-13	0.239502	2.70235
SLC6A17	3-phosphoglycerate	0.120224	0.0574364	-0.356266
SLC16A4	3-phosphoglycerate	0.144935	0.0561105	-0.378541
SLC16A1	3-phosphoglycerate	0.00430995	0.115707	0.622662
SLC22A15	3-phosphoglycerate	0.0777062	0.0649	-0.23088
SV2A	3-phosphoglycerate	0.348733	-0.0462364	-0.544421
SLC27A3	3-phosphoglycerate	0.76052	-0.0182986	-1.01376
SLC39A1	3-phosphoglycerate	3.16095e-15	0.26128	3.06821
SLC50A1	3-phosphoglycerate	0.114142	0.066953	-0.196392
SLC25A44	3-phosphoglycerate	0.771863	-0.0274025	-0.860822
RHBG	3-phosphoglycerate	0.000120044	0.13898	1.01363
MPC2	3-phosphoglycerate	0.00720926	-0.101305	0.380706
SLC19A2	3-phosphoglycerate	0.260504	0.0504941	-0.472894
SLC9C2	3-phosphoglycerate	0.0126945	-0.102219	0.396063
XPR1	3-phosphoglycerate	0.0642212	0.0728686	-0.0970121
MFSD4A	3-phosphoglycerate	0.149939	-0.0527373	-0.435209
SLC45A3	3-phosphoglycerate	0.00604104	0.105787	0.455997
SLC41A1	3-phosphoglycerate	0.941171	-0.00287407	-1.27289
SLC26A9	3-phosphoglycerate	0.902094	0.00900533	-1.16989
SLC30A1	3-phosphoglycerate	0.0917125	0.0596254	-0.319493
FLVCR1	3-phosphoglycerate	0.759975	-0.012806	-1.10604
SLC30A10	3-phosphoglycerate	0.730684	0.022684	-0.940091
DISP1	3-phosphoglycerate	0.372548	0.0347014	-0.738205
ARV1	3-phosphoglycerate	0.772921	-0.0176502	-1.02466
SLC35F3	3-phosphoglycerate	0.00963152	0.0922762	0.229027
SLC66A3	3-phosphoglycerate	0.00353394	0.102885	0.407257
LAPTM4A	3-phosphoglycerate	2.22369e-08	0.186944	1.81941
MFSD2B	3-phosphoglycerate	0.0918702	0.0777565	-0.0148966
SLC35F6	3-phosphoglycerate	3.45592e-11	0.221344	2.39731
SLC5A6	3-phosphoglycerate	0.189473	0.0533868	-0.424298
SLC30A3	3-phosphoglycerate	0.0115257	0.100971	0.375096
SLC30A6	3-phosphoglycerate	0.00416295	0.105788	0.456015
SLC8A1	3-phosphoglycerate	0.841164	-0.00775438	-1.1909
SLC3A1	3-phosphoglycerate	0.476977	0.0431279	-0.596643
SLC1A4	3-phosphoglycerate	8.36185e-10	-0.209952	2.20594
SFXN5	3-phosphoglycerate	0.0709927	0.0759259	-0.0456506
SLC4A5	3-phosphoglycerate	0.00030291	-0.129102	0.847686
CNNM4	3-phosphoglycerate	1.5886e-07	0.183884	1.76799
CNNM3	3-phosphoglycerate	0.458497	-0.0313396	-0.794682
SLC9A4	3-phosphoglycerate	1.11593e-05	0.150681	1.21021
SLC9A2	3-phosphoglycerate	0.000134394	0.135956	0.962836
MFSD9	3-phosphoglycerate	0.0443972	0.081292	0.0444976
SLC5A7	3-phosphoglycerate	0.561088	0.0402435	-0.6451
SLC20A1	3-phosphoglycerate	0.00617575	0.0994197	0.349035
SLC35F5	3-phosphoglycerate	1.26578e-06	0.164266	1.43843
TMEM163	3-phosphoglycerate	0.751645	-0.0230513	-0.933922
SLC4A10	3-phosphoglycerate	0.657946	-0.0460027	-0.548348
SLC38A11	3-phosphoglycerate	0.162818	0.0572286	-0.359758
SLC25A12	3-phosphoglycerate	0.353965	-0.0461413	-0.54602
GPR155	3-phosphoglycerate	0.00632891	-0.117729	0.65662
SLC40A1	3-phosphoglycerate	0.85455	0.00849973	-1.17838
MFSD6	3-phosphoglycerate	0.243026	-0.056977	-0.363983
SLC39A10	3-phosphoglycerate	0.0468582	0.075752	-0.0485721
SLC11A1	3-phosphoglycerate	0.10702	-0.0613853	-0.289926
SLC23A3	3-phosphoglycerate	0.615775	-0.0225928	-0.941623
SLC4A3	3-phosphoglycerate	4.70878e-08	0.184191	1.77315
SLC19A3	3-phosphoglycerate	1.14449e-11	0.227753	2.50498
SLC16A14	3-phosphoglycerate	0.820872	0.0178263	-1.0217
SLC6A11	3-phosphoglycerate	0.0479566	0.0766993	-0.0326585
SLC6A1	3-phosphoglycerate	0.915761	0.011814	-1.1227
SLC6A6	3-phosphoglycerate	0.0819849	0.0788839	0.00404236
SLC4A7	3-phosphoglycerate	0.432817	0.0304681	-0.809321
SLC22A13	3-phosphoglycerate	0.496227	0.0285931	-0.840821
SLC22A14	3-phosphoglycerate	0.113086	0.0568624	-0.365908
SLC25A38	3-phosphoglycerate	2.1648e-06	-0.166601	1.47766
SLC6A20	3-phosphoglycerate	0.468074	0.0414264	-0.625228
SCAP	3-phosphoglycerate	0.00115885	-0.122748	0.740939
SLC26A6	3-phosphoglycerate	0.629445	-0.0261033	-0.882648
SLC25A20	3-phosphoglycerate	1.61611e-07	-0.186227	1.80736
SLC38A3	3-phosphoglycerate	0.106469	0.0633113	-0.257571
RFT1	3-phosphoglycerate	0.338691	0.0469118	-0.533074
SLC25A26	3-phosphoglycerate	0.86216	-0.0111859	-1.13325
SLC9C1	3-phosphoglycerate	0.00324155	0.105992	0.459454
SLC35A5	3-phosphoglycerate	0.21668	-0.0481068	-0.512999
SIDT1	3-phosphoglycerate	5.38844e-05	-0.139101	1.01566
SLC15A2	3-phosphoglycerate	3.43588e-05	-0.143269	1.08568
SLC49A4	3-phosphoglycerate	1.82848e-11	0.223821	2.43893
SLC12A8	3-phosphoglycerate	0.00721092	0.0940437	0.25872
SLC41A3	3-phosphoglycerate	0.179706	0.0555779	-0.387488
SLCO2A1	3-phosphoglycerate	0.0254686	0.079482	0.0140906
SLC35G2	3-phosphoglycerate	0.0529775	0.070027	-0.144749
SLC25A36	3-phosphoglycerate	0.224211	-0.0480943	-0.513209
SLC9A9	3-phosphoglycerate	2.91272e-06	-0.168895	1.51619
SLC33A1	3-phosphoglycerate	0.218397	0.0494803	-0.489926
SLC66A1L	3-phosphoglycerate	5.89402e-05	0.138088	0.998642
MFSD1	3-phosphoglycerate	0.737855	-0.0149179	-1.07056
SLC7A14	3-phosphoglycerate	0.644714	0.0188135	-1.00511
SLC2A2	3-phosphoglycerate	0.0199145	0.0902219	0.194515
CLCN2	3-phosphoglycerate	4.11687e-10	0.215825	2.3046
TMEM41A	3-phosphoglycerate	5.7273e-06	0.161099	1.38522
SLC51A	3-phosphoglycerate	0.962347	-0.00406117	-1.25295
SLC49A3	3-phosphoglycerate	0.841297	0.00887073	-1.17215
SLC26A1	3-phosphoglycerate	0.969771	-0.00165039	-1.29345
LETM1	3-phosphoglycerate	0.178754	-0.05484	-0.399885
MFSD10	3-phosphoglycerate	0.282404	0.042612	-0.60531
SLC2A9	3-phosphoglycerate	0.941633	0.00445361	-1.24635
SLC34A2	3-phosphoglycerate	0.531467	0.0331517	-0.764239
SLC30A9	3-phosphoglycerate	0.511301	-0.0291184	-0.831996
NIPAL1	3-phosphoglycerate	3.75082e-16	0.27291	3.26359
SLC10A4	3-phosphoglycerate	0.937681	0.010723	-1.14103
TMEM165	3-phosphoglycerate	0.281864	0.0389152	-0.667414
SLC4A4	3-phosphoglycerate	0.107412	0.0597217	-0.317875
SLC10A6	3-phosphoglycerate	0.638638	0.0309618	-0.801028
SLC39A8	3-phosphoglycerate	5.87345e-05	-0.143863	1.09566
SLC9B1	3-phosphoglycerate	1.84358e-10	-0.213796	2.27051
SLC9B2	3-phosphoglycerate	5.02413e-10	-0.210379	2.21311
OSTC	3-phosphoglycerate	0.750628	-0.0254538	-0.893561
SLC25A31	3-phosphoglycerate	0.45395	0.0394551	-0.658345
MFSD8	3-phosphoglycerate	0.914241	-0.00797007	-1.18728
SLC7A11	3-phosphoglycerate	0.00074835	0.118336	0.666818
UCP1	3-phosphoglycerate	0.987224	-0.00100786	-1.30424
SLC10A7	3-phosphoglycerate	0.000234294	-0.129651	0.856912
TMEM184C	3-phosphoglycerate	0.627409	-0.0218166	-0.954664
TMEM144	3-phosphoglycerate	3.44534e-14	0.255987	2.97929
CLCN3	3-phosphoglycerate	0.960835	0.001805	-1.29085
SLC25A4	3-phosphoglycerate	0.212813	-0.0629138	-0.264248
SLC9A3	3-phosphoglycerate	0.0390322	-0.110034	0.527355
SLC12A7	3-phosphoglycerate	0.0340466	0.0855022	0.115227
SLC6A19	3-phosphoglycerate	0.155766	-0.053777	-0.417743
SLC6A18	3-phosphoglycerate	0.461215	-0.0292608	-0.829603
SLC6A3	3-phosphoglycerate	0.888866	0.016118	-1.0504
ANKH	3-phosphoglycerate	0.193325	-0.0731548	-0.0922045
SLC45A2	3-phosphoglycerate	0.731146	-0.0223278	-0.946075
LMBRD2	3-phosphoglycerate	1.78589e-07	-0.194592	1.94789
SLC1A3	3-phosphoglycerate	0.000383853	0.122318	0.733722
SLC38A9	3-phosphoglycerate	0.938066	0.00501315	-1.23695
SLC30A5	3-phosphoglycerate	0.241787	0.0458202	-0.551413
HMGCR	3-phosphoglycerate	0.864301	0.0109376	-1.13743
SV2C	3-phosphoglycerate	0.115971	-0.0789668	0.00543512
SLCO4C1	3-phosphoglycerate	0.0983596	-0.0704808	-0.137127
SLCO6A1	3-phosphoglycerate	0.18689	0.0532246	-0.427022
SLC25A46	3-phosphoglycerate	3.70594e-07	-0.190489	1.87895
SLC12A2	3-phosphoglycerate	0.0892958	0.0662856	-0.207603
SLC27A6	3-phosphoglycerate	0.637325	-0.0226154	-0.941244
SLC22A4	3-phosphoglycerate	0.310039	0.0370678	-0.69845
SLC22A5	3-phosphoglycerate	1.87297e-05	0.146227	1.13537
SLC25A48	3-phosphoglycerate	0.299443	0.0619764	-0.279996
SLC23A1	3-phosphoglycerate	0.00189443	-0.110377	0.533107
SLC4A9	3-phosphoglycerate	0.175289	0.0651476	-0.226721
SLC35A4	3-phosphoglycerate	0.176817	-0.0869586	0.139694
SLC25A2	3-phosphoglycerate	0.959884	-0.00380092	-1.25732
SLC26A2	3-phosphoglycerate	0.0298634	0.0769563	-0.0283401
SLC6A7	3-phosphoglycerate	0.436483	0.0384027	-0.676023
SLC36A3	3-phosphoglycerate	0.30077	-0.0702823	-0.140461
SLC36A2	3-phosphoglycerate	0.996828	-0.000260598	-1.31679
SLC36A1	3-phosphoglycerate	0.271076	0.0406953	-0.637509
NIPAL4	3-phosphoglycerate	0.00141187	0.111321	0.548964
SFXN1	3-phosphoglycerate	0.629856	0.0282429	-0.846705
SLC34A1	3-phosphoglycerate	0.0567679	0.0853931	0.113394
SLC22A23	3-phosphoglycerate	0.73895	0.0143494	-1.08011
SLC35B3	3-phosphoglycerate	0.317762	-0.0390349	-0.665404
TMEM14C	3-phosphoglycerate	0.00780595	0.0922598	0.228751
TMEM14B	3-phosphoglycerate	0.00795817	0.104353	0.431919
SLC17A4	3-phosphoglycerate	0.51178	-0.0390798	-0.664649
SLC17A1	3-phosphoglycerate	0.884584	0.0112761	-1.13174
SLC17A3	3-phosphoglycerate	0.911114	-0.0136551	-1.09177
SLC17A2	3-phosphoglycerate	0.991102	0.00779747	-1.19018
SLC44A4	3-phosphoglycerate	0.658554	0.0248287	-0.904061
SLC39A7	3-phosphoglycerate	0.00197457	0.106414	0.466539
SLC26A8	3-phosphoglycerate	0.217657	-0.0527944	-0.434249
MTCH1	3-phosphoglycerate	0.00357723	0.100817	0.372504
TSPO2	3-phosphoglycerate	0.00827635	-0.0922243	0.228156
SLC22A7	3-phosphoglycerate	0.00405457	-0.108809	0.50677
SLC29A1	3-phosphoglycerate	0.00702286	-0.0942455	0.262111
SLC35B2	3-phosphoglycerate	0.0186152	0.0814563	0.0472582
SLC25A27	3-phosphoglycerate	0.0256809	0.0817579	0.0523252
PTCHD4	3-phosphoglycerate	0.489346	0.02661	-0.874136
RHAG	3-phosphoglycerate	0.90614	0.00661861	-1.20998
TMEM14A	3-phosphoglycerate	1.6034e-05	0.149349	1.18783
LMBRD1	3-phosphoglycerate	0.354101	-0.0601556	-0.310586
SLC17A5	3-phosphoglycerate	0.0552749	0.0690957	-0.160395
SLC35A1	3-phosphoglycerate	0.38788	-0.040072	-0.647981
SLC22A16	3-phosphoglycerate	0.0287257	-0.0841385	0.0923171
SLC16A10	3-phosphoglycerate	0.288308	-0.0398605	-0.651534
MFSD4B	3-phosphoglycerate	0.673056	0.0200288	-0.984698
SLC35F1	3-phosphoglycerate	0.214096	-0.062283	-0.274846
SLC18B1	3-phosphoglycerate	1.6588e-07	0.183122	1.7552
SLC2A12	3-phosphoglycerate	9.55129e-08	0.180427	1.70993
SLC35D3	3-phosphoglycerate	0.0100692	0.10887	0.507802
OSTCP1	3-phosphoglycerate	0.536046	-0.0369625	-0.700218
SLC22A1	3-phosphoglycerate	0.00170352	0.114333	0.599576
SLC22A2	3-phosphoglycerate	0.0382734	0.0752558	-0.0569075
SLC22A3	3-phosphoglycerate	0.00326756	0.104494	0.434282
MPC1	3-phosphoglycerate	5.60363e-06	-0.15511	1.28462
UNC93A	3-phosphoglycerate	0.0316005	0.0978164	0.3221
TMEM184A	3-phosphoglycerate	1.61763e-07	0.182942	1.75217
SLC29A4	3-phosphoglycerate	0.00564362	0.101403	0.382358
STARD3NL	3-phosphoglycerate	0.0158132	0.0853936	0.113403
NPC1L1	3-phosphoglycerate	0.3489	0.0524578	-0.439905
SLC25A40	3-phosphoglycerate	0.000177284	-0.131459	0.887281
SLC25A13	3-phosphoglycerate	4.26142e-08	0.189467	1.8618
SLC12A9	3-phosphoglycerate	0.991229	-0.00141202	-1.29745
SLC26A5	3-phosphoglycerate	0.0601761	-0.0715565	-0.119055
SLC26A4	3-phosphoglycerate	0.178301	0.0508877	-0.466282
SLC26A3	3-phosphoglycerate	0.121198	-0.0656366	-0.218506
SLC13A1	3-phosphoglycerate	0.999437	-0.024503	-0.909532
SLC35B4	3-phosphoglycerate	0.0134534	-0.0983542	0.331134
SLC13A4	3-phosphoglycerate	0.587875	-0.0289985	-0.83401
SVOPL	3-phosphoglycerate	0.397591	-0.0403887	-0.64266
SLC37A3	3-phosphoglycerate	0.00172544	0.109043	0.510709
CLCN1	3-phosphoglycerate	0.0390387	0.0832627	0.0776038
SLC4A2	3-phosphoglycerate	0.00625007	0.095912	0.290108
LMBR1	3-phosphoglycerate	0.651943	0.0350346	-0.732607
XKR6	3-phosphoglycerate	0.000672944	-0.13571	0.958698
SLC35G5	3-phosphoglycerate	1.20232e-08	-0.204723	2.11808
TUSC3	3-phosphoglycerate	8.85486e-05	0.134429	0.93718
SLC7A2	3-phosphoglycerate	2.59404e-05	0.150015	1.19902
SLC18A1	3-phosphoglycerate	0.210432	-0.0667855	-0.199205
SLC39A14	3-phosphoglycerate	0.00192025	0.110555	0.536095
SLC25A37	3-phosphoglycerate	0.247379	0.051514	-0.455761
LETM2	3-phosphoglycerate	0.666763	-0.0304191	-0.810145
SLC20A2	3-phosphoglycerate	0.000362469	0.124727	0.77419
XKR4	3-phosphoglycerate	0.111925	-0.0771327	-0.0253774
SLCO5A1	3-phosphoglycerate	0.00588658	-0.118314	0.666453
XKR9	3-phosphoglycerate	0.904945	0.0307531	-0.804534
SLC10A5	3-phosphoglycerate	0.68894	-0.0170797	-1.03424
SLC7A13	3-phosphoglycerate	0.913406	0.00897475	-1.1704
TMEM64	3-phosphoglycerate	0.302938	0.0430358	-0.59819
SLC26A7	3-phosphoglycerate	0.977524	0.00364771	-1.25989
LAPTM4B	3-phosphoglycerate	5.70183e-10	0.212892	2.25533
NIPAL2	3-phosphoglycerate	0.166001	-0.0640261	-0.245561
SLC25A32	3-phosphoglycerate	0.278792	-0.0460118	-0.548195
SLC30A8	3-phosphoglycerate	0.331218	-0.0576999	-0.35184
SLC45A4	3-phosphoglycerate	0.31022	0.0465468	-0.539206
SLC52A2	3-phosphoglycerate	0.0027976	0.107377	0.482709
SLC39A4	3-phosphoglycerate	0.0207118	0.0921277	0.226533
MFSD3	3-phosphoglycerate	0.666899	0.0260909	-0.882856
SLC1A1	3-phosphoglycerate	0.0389689	0.0739464	-0.0789051
SLC24A2	3-phosphoglycerate	0.930211	0.0138681	-1.08819
SLC25A51	3-phosphoglycerate	0.0317806	-0.0930219	0.241555
SLC28A3	3-phosphoglycerate	0.544877	0.0242123	-0.914417
MFSD14B	3-phosphoglycerate	0.0345261	0.0753957	-0.0545579
PTCH1	3-phosphoglycerate	0.322602	-0.0423835	-0.609149
SLC35D2	3-phosphoglycerate	6.39344e-15	0.25931	3.03513
SLC44A1	3-phosphoglycerate	0.00408849	0.106618	0.469966
TMEM245	3-phosphoglycerate	4.77665e-07	0.169832	1.53193
SLC46A2	3-phosphoglycerate	0.84188	-0.0165549	-1.04306
SLC31A2	3-phosphoglycerate	0.000560735	0.117445	0.651854
SLC31A1	3-phosphoglycerate	9.66058e-06	0.152021	1.23271
SLC2A8	3-phosphoglycerate	0.00314582	0.103531	0.418107
SLC25A25	3-phosphoglycerate	0.500629	-0.0432011	-0.595413
SLC27A4	3-phosphoglycerate	0.000320821	0.125592	0.788713
SLC2A6	3-phosphoglycerate	0.204182	0.0467744	-0.535384
SLC34A3	3-phosphoglycerate	0.376535	0.0388438	-0.668614
SLC39A12	3-phosphoglycerate	0.0195208	0.102599	0.402454
PTCHD3	3-phosphoglycerate	0.940131	-0.0328302	-0.76964
SLC18A3	3-phosphoglycerate	0.268224	-0.0599223	-0.314504
SLC16A9	3-phosphoglycerate	0.254875	0.0715723	-0.118789
SLC25A16	3-phosphoglycerate	0.951596	-0.00554651	-1.22799
SLC29A3	3-phosphoglycerate	0.281903	0.0491496	-0.495481
SLC16A12	3-phosphoglycerate	1.29245e-11	0.226747	2.48808
SLC35G1	3-phosphoglycerate	5.49251e-09	0.200407	2.04558
CNNM1	3-phosphoglycerate	0.00117583	0.115606	0.620955
SLC25A28	3-phosphoglycerate	0.055906	-0.0738799	-0.0800226
SFXN3	3-phosphoglycerate	0.0168768	0.0829639	0.0725855
MFSD13A	3-phosphoglycerate	0.270137	-0.0402366	-0.645215
SFXN2	3-phosphoglycerate	0.000226472	-0.126438	0.802939
CNNM2	3-phosphoglycerate	0.814671	0.019254	-0.997714
SLC18A2	3-phosphoglycerate	0.1762	0.0683312	-0.173238
SFXN4	3-phosphoglycerate	0.737825	-0.0138715	-1.08814
SLC25A22	3-phosphoglycerate	0.603173	0.0408838	-0.634343
SLC22A18	3-phosphoglycerate	0.000473803	0.121563	0.721026
TMEM41B	3-phosphoglycerate	0.00069732	0.123524	0.75397
SLC6A5	3-phosphoglycerate	0.0242629	-0.0949164	0.273382
SLC17A6	3-phosphoglycerate	0.817857	0.0253803	-0.894795
SLC5A12	3-phosphoglycerate	0.0503706	0.0770406	-0.0269245
SLC1A2	3-phosphoglycerate	0.647629	-0.0211217	-0.966338
SLC35C1	3-phosphoglycerate	0.0709676	0.0661369	-0.210102
SLC39A13	3-phosphoglycerate	0.111656	0.0558297	-0.383259
MTCH2	3-phosphoglycerate	0.226494	0.0515037	-0.455932
SLC43A3	3-phosphoglycerate	1.40327e-05	-0.152057	1.23331
SLC43A1	3-phosphoglycerate	2.20246e-08	-0.188447	1.84465
SLC15A3	3-phosphoglycerate	0.105588	-0.0624828	-0.271488
SLC3A2	3-phosphoglycerate	0.000703147	0.119122	0.680033
SLC22A6	3-phosphoglycerate	0.869084	-0.0325546	-0.77427
SLC22A8	3-phosphoglycerate	0.862307	-0.0144403	-1.07858
SLC22A24	3-phosphoglycerate	0.464653	0.0424863	-0.607421
SLC22A10	3-phosphoglycerate	0.413535	-0.0625687	-0.270046
SLC22A25	3-phosphoglycerate	0.268578	-0.0654781	-0.221169
SLC22A9	3-phosphoglycerate	0.225286	0.0619473	-0.280484
SLC22A11	3-phosphoglycerate	0.723029	0.0245841	-0.90817
SLC22A12	3-phosphoglycerate	0.95481	-0.00727077	-1.19903
SLC25A45	3-phosphoglycerate	2.53256e-10	-0.215707	2.3026
SLC29A2	3-phosphoglycerate	0.303604	0.0403994	-0.64248
UNC93B1	3-phosphoglycerate	0.307025	0.0491495	-0.495483
UCP2	3-phosphoglycerate	7.60557e-14	-0.250289	2.88358
UCP3	3-phosphoglycerate	0.000285181	-0.137879	0.995142
SLCO2B1	3-phosphoglycerate	0.543348	-0.0321202	-0.781568
SLC36A4	3-phosphoglycerate	0.33128	-0.0434193	-0.591747
SLC35F2	3-phosphoglycerate	3.04865e-05	0.159779	1.36304
SIDT2	3-phosphoglycerate	0.00306551	-0.123866	0.759716
SLC37A4	3-phosphoglycerate	0.903678	0.00637531	-1.21407
SLC37A2	3-phosphoglycerate	0.00204703	0.11036	0.532823
SLC6A12	3-phosphoglycerate	0.213411	0.0508742	-0.466508
SLC6A13	3-phosphoglycerate	0.979256	0.00216108	-1.28487
SLC2A14	3-phosphoglycerate	0.709673	0.0180163	-1.01851
SLC2A3	3-phosphoglycerate	0.544753	0.0301294	-0.815013
SLC15A5	3-phosphoglycerate	0.775943	-0.0231775	-0.931802
SLCO1C1	3-phosphoglycerate	0.0622512	0.0735384	-0.0857601
SLCO1B3	3-phosphoglycerate	1.76874e-11	0.228838	2.5232
SLCO1B7	3-phosphoglycerate	1.22944e-09	0.21253	2.24924
SLCO1B1	3-phosphoglycerate	6.86637e-05	0.145793	1.12808
SLCO1A2	3-phosphoglycerate	0.0212286	0.0966855	0.303102
SLC2A13	3-phosphoglycerate	0.471056	0.0350891	-0.73169
SLC38A1	3-phosphoglycerate	0.694563	-0.0192054	-0.99853
SLC38A2	3-phosphoglycerate	0.00272202	0.104997	0.442726
SLC38A4	3-phosphoglycerate	7.89963e-08	0.182697	1.74805
SLC48A1	3-phosphoglycerate	0.0455617	0.0748616	-0.0635303
LMBR1L	3-phosphoglycerate	0.00610331	-0.100517	0.367464
SLC11A2	3-phosphoglycerate	0.000130298	0.13753	0.989277
LETMD1	3-phosphoglycerate	0.0467908	-0.071226	-0.124606
SLC4A8	3-phosphoglycerate	0.00921111	-0.106812	0.473229
MFSD5	3-phosphoglycerate	0.00712175	0.0937305	0.253459
SLC39A5	3-phosphoglycerate	0.0838874	-0.0747715	-0.0650442
SLC26A10P	3-phosphoglycerate	0.94909	0.00290465	-1.27238
SLC16A7	3-phosphoglycerate	0.00894163	-0.100922	0.374268
SLC35E3	3-phosphoglycerate	0.429766	0.0354506	-0.725617
SLC6A15	3-phosphoglycerate	0.190944	0.0478543	-0.517242
SLC25A3	3-phosphoglycerate	0.0389046	0.0941758	0.260941
SLC17A8	3-phosphoglycerate	0.845156	0.0103411	-1.14745
SLC5A8	3-phosphoglycerate	0.683425	-0.0308972	-0.802114
SLC41A2	3-phosphoglycerate	0.0027308	0.105201	0.446161
SVOP	3-phosphoglycerate	0.478034	-0.0349784	-0.733551
SLC8B1	3-phosphoglycerate	0.286979	0.0464269	-0.541221
SLC15A4	3-phosphoglycerate	0.466928	-0.0356254	-0.722682
SLC46A3	3-phosphoglycerate	0.0137289	-0.107857	0.490775
SLC7A1	3-phosphoglycerate	0.131473	-0.0635476	-0.2536
SLC25A15	3-phosphoglycerate	0.772637	0.0135171	-1.09409
SLC25A30	3-phosphoglycerate	0.784516	-0.0116473	-1.1255
SLC15A1	3-phosphoglycerate	2.62672e-05	0.146706	1.14342
SLC10A2	3-phosphoglycerate	0.616777	-0.0250552	-0.900257
TMCO3	3-phosphoglycerate	0.00301703	0.102353	0.398306
SLC39A2	3-phosphoglycerate	0.369864	0.0534016	-0.424049
SLC7A7	3-phosphoglycerate	0.623217	-0.0306749	-0.805848
SLC7A8	3-phosphoglycerate	0.416815	0.0314365	-0.793053
SLC22A17	3-phosphoglycerate	0.256001	0.041689	-0.620815
SLC25A21	3-phosphoglycerate	1.75072e-06	0.179589	1.69585
SLC35F4	3-phosphoglycerate	0.325774	-0.0522864	-0.442784
SLC38A6	3-phosphoglycerate	1.57932e-07	0.176626	1.64607
SLC39A9	3-phosphoglycerate	0.351696	-0.0500484	-0.480382
SLC10A1	3-phosphoglycerate	0.785993	-0.0158571	-1.05478
SLC8A3	3-phosphoglycerate	0.0981355	-0.0694975	-0.153646
FLVCR2	3-phosphoglycerate	0.000859087	0.118282	0.665911
SLC24A4	3-phosphoglycerate	0.842159	-0.034113	-0.748088
SLC25A29	3-phosphoglycerate	0.706053	-0.0256247	-0.890689
SLC25A47	3-phosphoglycerate	0.714037	-0.0254078	-0.894333
NIPA2	3-phosphoglycerate	0.638093	-0.0359199	-0.717735
NIPA1	3-phosphoglycerate	0.779994	-0.0198136	-0.988312
OCA2	3-phosphoglycerate	0.709676	0.0234098	-0.927898
SLC12A6	3-phosphoglycerate	0.00224488	-0.119404	0.684758
DISP2	3-phosphoglycerate	0.368459	0.0415613	-0.622961
SLC28A2	3-phosphoglycerate	0.960857	0.00565998	-1.22609
SLC30A4	3-phosphoglycerate	0.661574	-0.0166891	-1.0408
SLC24A5	3-phosphoglycerate	0.0576238	-0.0856886	0.118358
SLC12A1	3-phosphoglycerate	6.09651e-07	-0.191541	1.89664
SLC27A2	3-phosphoglycerate	0.850269	0.00737829	-1.19722
SLC51B	3-phosphoglycerate	0.34602	0.047126	-0.529476
SLC24A1	3-phosphoglycerate	0.329029	-0.0600349	-0.312613
STRA6	3-phosphoglycerate	0.026736	0.0790639	0.00706691
SLC28A1	3-phosphoglycerate	0.0173353	0.0853676	0.112966
RHCG	3-phosphoglycerate	0.323905	0.0412491	-0.628206
SV2B	3-phosphoglycerate	6.82802e-07	-0.172346	1.57416
SLCO3A1	3-phosphoglycerate	0.676417	0.0176045	-1.02542
CLCN7	3-phosphoglycerate	0.167773	-0.0737243	-0.0826372
SLC5A11	3-phosphoglycerate	0.936903	0.0118625	-1.12189
CLN3	3-phosphoglycerate	0.767197	-0.0149279	-1.07039
SPNS1	3-phosphoglycerate	0.00905366	0.0933726	0.247446
SLC5A2	3-phosphoglycerate	0.887083	-0.0145084	-1.07744
SLC6A2	3-phosphoglycerate	0.749286	0.0141511	-1.08344
SLC12A3	3-phosphoglycerate	0.753818	-0.0196694	-0.990736
SLC38A7	3-phosphoglycerate	0.000863113	0.114469	0.601853
SLC9A5	3-phosphoglycerate	0.840474	-0.0115074	-1.12785
SLC12A4	3-phosphoglycerate	0.000849042	0.114238	0.597977
SLC7A6	3-phosphoglycerate	0.395284	-0.0477012	-0.519814
SLC38A8	3-phosphoglycerate	0.580285	0.0400056	-0.649097
SLC7A5	3-phosphoglycerate	0.00214764	0.11732	0.649756
SLC22A31	3-phosphoglycerate	0.190401	0.0642029	-0.242592
SLC43A2	3-phosphoglycerate	0.36812	-0.0465022	-0.539956
CTNS	3-phosphoglycerate	0.0569539	0.0723346	-0.105983
SPNS3	3-phosphoglycerate	0.00140274	-0.112928	0.575976
SPNS2	3-phosphoglycerate	0.470268	0.0336695	-0.755539
SLC25A11	3-phosphoglycerate	0.779157	-0.0278668	-0.853023
SLC52A1	3-phosphoglycerate	0.00560491	0.1007	0.370539
SLC13A5	3-phosphoglycerate	0.815273	0.0390366	-0.665375
SLC16A13	3-phosphoglycerate	0.00720624	0.102863	0.406883
SLC16A11	3-phosphoglycerate	0.873157	-0.0140602	-1.08497
SLC2A4	3-phosphoglycerate	0.328986	0.0395539	-0.656684
SLC35G6	3-phosphoglycerate	0.386119	-0.0517673	-0.451505
MPDU1	3-phosphoglycerate	2.70395e-05	0.147339	1.15405
SLC25A35	3-phosphoglycerate	0.811681	0.025732	-0.888887
MFSD6L	3-phosphoglycerate	0.000559327	-0.128447	0.836686
SLC5A10	3-phosphoglycerate	0.14974	-0.057492	-0.355331
SLC47A1	3-phosphoglycerate	0.0114801	0.0889744	0.173559
SLC47A2	3-phosphoglycerate	6.67835e-07	0.168829	1.51507
SLC46A1	3-phosphoglycerate	3.63871e-05	0.143098	1.08281
SLC13A2	3-phosphoglycerate	0.794509	0.0306265	-0.80666
SLC6A4	3-phosphoglycerate	0.000200638	-0.14308	1.0825
SLC35G3	3-phosphoglycerate	0.869403	-0.0412279	-0.628563
STARD3	3-phosphoglycerate	0.911104	-0.00767762	-1.19219
SLC4A1	3-phosphoglycerate	0.903373	-0.00697656	-1.20397
SLC25A39	3-phosphoglycerate	0.329693	0.046448	-0.540866
SLC35B1	3-phosphoglycerate	0.0221381	0.0820968	0.0580175
SLC16A6	3-phosphoglycerate	0.0406531	-0.0934853	0.24934
SLC39A11	3-phosphoglycerate	0.369575	0.0410591	-0.631398
TMEM104	3-phosphoglycerate	0.390797	-0.0345512	-0.740728
SLC16A5	3-phosphoglycerate	7.74493e-10	0.211118	2.22552
SLC25A19	3-phosphoglycerate	4.66793e-06	-0.155113	1.28466
MFSD11	3-phosphoglycerate	0.247636	-0.0620457	-0.278832
SLC26A11	3-phosphoglycerate	0.0507602	0.0693282	-0.156489
SLC38A10	3-phosphoglycerate	0.805888	-0.014132	-1.08376
SLC25A10	3-phosphoglycerate	0.0237665	0.0887708	0.170139
SLC16A3	3-phosphoglycerate	3.62689e-07	0.174416	1.60894
SLC35G4	3-phosphoglycerate	0.928814	-0.0211011	-0.966683
TMEM241	3-phosphoglycerate	0.987181	-0.00237196	-1.28133
NPC1	3-phosphoglycerate	3.97019e-06	0.156696	1.31126
SLC25A52	3-phosphoglycerate	0.508298	-0.0590454	-0.329236
SLC39A6	3-phosphoglycerate	0.149905	-0.056152	-0.377843
SLC14A2	3-phosphoglycerate	5.25709e-08	-0.192899	1.91944
SLC14A1	3-phosphoglycerate	0.0159691	-0.104839	0.440081
SLC66A2	3-phosphoglycerate	0.000330822	-0.13275	0.908972
SLC39A3	3-phosphoglycerate	1.78875e-09	-0.205726	2.13494
MFSD12	3-phosphoglycerate	0.0701358	0.0651884	-0.226036
SLC25A41	3-phosphoglycerate	5.73887e-06	-0.16562	1.46118
SLC25A23	3-phosphoglycerate	0.382047	-0.0475862	-0.521746
SLC44A2	3-phosphoglycerate	0.148188	0.0524458	-0.440106
TMEM205	3-phosphoglycerate	0.415049	0.0353535	-0.727249
SLC1A6	3-phosphoglycerate	0.127665	0.082129	0.0585585
SLC35E1	3-phosphoglycerate	0.146022	-0.0601527	-0.310633
SLC27A1	3-phosphoglycerate	0.863645	-0.00817911	-1.18377
SLC5A5	3-phosphoglycerate	0.470536	0.0414759	-0.624396
SLC25A42	3-phosphoglycerate	5.84606e-11	-0.221002	2.39157
SLC7A9	3-phosphoglycerate	0.637077	0.0219954	-0.951659
SLC7A10	3-phosphoglycerate	0.896282	0.00616069	-1.21768
SLC1A5	3-phosphoglycerate	0.971564	0.00207924	-1.28624
SLC8A2	3-phosphoglycerate	0.496416	0.0430094	-0.598633
SLC6A16	3-phosphoglycerate	0.990114	0.00733821	-1.19789
SLC17A7	3-phosphoglycerate	0.979797	0.00197832	-1.28794
SLC27A5	3-phosphoglycerate	2.54579e-06	-0.161688	1.39512
SLC52A3	3-phosphoglycerate	2.52045e-08	0.190291	1.87564
SLC4A11	3-phosphoglycerate	0.00626956	0.097715	0.320397
SLC23A2	3-phosphoglycerate	0.844399	-0.0358042	-0.719678
SLC24A3	3-phosphoglycerate	0.231934	-0.0587351	-0.334449
XKR7	3-phosphoglycerate	0.305009	-0.044659	-0.570921
SLC32A1	3-phosphoglycerate	0.946012	0.0396154	-0.655651
SLC12A5	3-phosphoglycerate	0.0328806	-0.0825706	0.0659782
SLC35C2	3-phosphoglycerate	0.401932	0.0510442	-0.463653
SLC13A3	3-phosphoglycerate	0.129864	0.070611	-0.134938
SLC2A10	3-phosphoglycerate	0.000101316	0.132651	0.907302
SLC9A8	3-phosphoglycerate	0.566117	-0.0363987	-0.709691
SLCO4A1	3-phosphoglycerate	0.00447056	0.108974	0.509537
SLC17A9	3-phosphoglycerate	2.85939e-08	-0.190169	1.87358
SLC37A1	3-phosphoglycerate	0.460153	-0.0286915	-0.839168
SLC19A1	3-phosphoglycerate	0.305156	-0.0416297	-0.621812
XKR3	3-phosphoglycerate	0.75816	-0.0195119	-0.993382
SLC25A18	3-phosphoglycerate	0.00626411	0.097193	0.311627
SLC25A1	3-phosphoglycerate	0.0151456	0.0924435	0.231838
SLC7A4	3-phosphoglycerate	0.99076	-0.00093262	-1.30551
SLC2A11	3-phosphoglycerate	0.0180131	-0.10599	0.459412
SLC35E4	3-phosphoglycerate	2.76338e-06	0.159176	1.35292
SLC5A1	3-phosphoglycerate	0.444392	0.0356153	-0.722851
SLC5A4	3-phosphoglycerate	7.61345e-05	0.136177	0.966536
SLC16A8	3-phosphoglycerate	0.7175	0.0250512	-0.900323
TMEM184B	3-phosphoglycerate	4.65629e-07	0.170201	1.53814
SLC25A17	3-phosphoglycerate	0.195559	0.0642891	-0.241143
TSPO	3-phosphoglycerate	9.20756e-05	0.136726	0.975758
SLC25A6	3-phosphoglycerate	0.000275434	-0.128871	0.843805
CLCN4	3-phosphoglycerate	0.0294006	0.0913342	0.213203
PTCHD1	3-phosphoglycerate	0.976785	0.00321369	-1.26718
XK	3-phosphoglycerate	0.273378	0.0478873	-0.516686
MPC1L	3-phosphoglycerate	0.999255	-0.0646783	-0.234605
SLC9A7	3-phosphoglycerate	0.608634	0.0231807	-0.931747
SLC38A5	3-phosphoglycerate	2.79037e-08	-0.191383	1.89399
SLC35A2	3-phosphoglycerate	2.96609e-08	0.188209	1.84066
CLCN5	3-phosphoglycerate	0.610673	0.026569	-0.874825
SLC7A3	3-phosphoglycerate	0.0184995	-0.0942746	0.262599
SLC16A2	3-phosphoglycerate	0.000601948	0.118391	0.667737
MAGT1	3-phosphoglycerate	0.00050358	0.119451	0.685544
XKRX	3-phosphoglycerate	0.00790896	0.100245	0.362906
SLC25A43	3-phosphoglycerate	0.000101333	0.134299	0.934997
SLC25A5	3-phosphoglycerate	0.0798257	0.0684926	-0.170526
SLC25A14	3-phosphoglycerate	0.865016	0.0292741	-0.82938
SLC9A6	3-phosphoglycerate	0.547422	0.0272868	-0.862767
SLC6A8	3-phosphoglycerate	3.7981e-09	0.199554	2.03125
SLC10A3	3-phosphoglycerate	0.00982654	0.0898491	0.188253
SLC35E2B	alpha-glycerophosphate	1.31248e-05	0.151328	0.667784
SLC35E2A	alpha-glycerophosphate	8.06854e-05	0.136125	0.45189
SLC45A1	alpha-glycerophosphate	8.03983e-06	-0.155117	0.721584
SLC2A7	alpha-glycerophosphate	0.697503	0.0410212	-0.898621
SLC2A5	alpha-glycerophosphate	0.15547	0.0553922	-0.694547
SLC25A33	alpha-glycerophosphate	2.31863e-11	0.227363	1.7475
DISP3	alpha-glycerophosphate	0.393362	0.0320138	-1.02653
CLCN6	alpha-glycerophosphate	1.05667e-06	0.173247	0.979037
SLC25A34	alpha-glycerophosphate	0.478881	-0.0291582	-1.06708
CLCNKA	alpha-glycerophosphate	0.253252	-0.0579862	-0.657711
CLCNKB	alpha-glycerophosphate	0.000102349	-0.13776	0.475111
SLC66A1	alpha-glycerophosphate	0.00107648	-0.115993	0.166005
NIPAL3	alpha-glycerophosphate	8.18737e-08	-0.199505	1.35192
RHD	alpha-glycerophosphate	0.0196693	0.0914606	-0.182361
RHCE	alpha-glycerophosphate	0.773345	-0.0234933	-1.14752
SLC30A2	alpha-glycerophosphate	1.66973e-07	-0.196262	1.30587
SLC9A1	alpha-glycerophosphate	1.2329e-09	-0.206747	1.45476
XKR8	alpha-glycerophosphate	0.193318	-0.0546631	-0.7049
LAPTM5	alpha-glycerophosphate	0.00113378	0.113439	0.129746
TMEM234	alpha-glycerophosphate	2.06751e-15	-0.267463	2.31695
MFSD2A	alpha-glycerophosphate	0.403895	-0.0509625	-0.75745
SLC2A1	alpha-glycerophosphate	2.55914e-12	-0.235333	1.86068
SLC6A9	alpha-glycerophosphate	0.020836	-0.0938852	-0.147931
PTCH2	alpha-glycerophosphate	2.29596e-05	0.154709	0.715787
SLC5A9	alpha-glycerophosphate	0.00336885	-0.11591	0.164832
SLC1A7	alpha-glycerophosphate	0.020506	-0.0990498	-0.0745911
SLC35D1	alpha-glycerophosphate	0.0505716	0.104464	0.002295
SLC44A5	alpha-glycerophosphate	0.000603729	-0.147129	0.608153
SLC44A3	alpha-glycerophosphate	2.83352e-23	-0.333455	3.25406
SLC35A3	alpha-glycerophosphate	0.000511936	-0.131723	0.389375
MFSD14A	alpha-glycerophosphate	0.967576	-0.00638729	-1.39044
SLC30A7	alpha-glycerophosphate	0.0819375	-0.0624264	-0.594659
SLC25A24	alpha-glycerophosphate	1.21674e-08	-0.191446	1.23748
SLC6A17	alpha-glycerophosphate	5.48352e-07	-0.178291	1.05067
SLC16A4	alpha-glycerophosphate	0.0584937	-0.0718702	-0.460553
SLC16A1	alpha-glycerophosphate	0.220608	0.0541976	-0.71151
SLC22A15	alpha-glycerophosphate	0.000462607	-0.128516	0.343845
SV2A	alpha-glycerophosphate	0.631256	0.0272949	-1.09354
SLC27A3	alpha-glycerophosphate	1.0045e-06	-0.18626	1.16383
SLC39A1	alpha-glycerophosphate	1.54049e-10	-0.213706	1.55357
SLC50A1	alpha-glycerophosphate	0.0600251	-0.0792776	-0.355364
SLC25A44	alpha-glycerophosphate	0.884166	-0.0135342	-1.28895
RHBG	alpha-glycerophosphate	1.76482e-09	-0.215496	1.57899
MPC2	alpha-glycerophosphate	0.0018196	0.118959	0.208122
SLC19A2	alpha-glycerophosphate	0.658912	-0.0212764	-1.17901
SLC9C2	alpha-glycerophosphate	0.0595483	0.0769116	-0.388962
XPR1	alpha-glycerophosphate	0.0115661	-0.0994704	-0.0686183
MFSD4A	alpha-glycerophosphate	0.070311	-0.0659809	-0.544182
SLC45A3	alpha-glycerophosphate	0.0282921	-0.0869787	-0.246006
SLC41A1	alpha-glycerophosphate	0.524209	0.02505	-1.12542
SLC26A9	alpha-glycerophosphate	4.93668e-06	-0.179944	1.07414
SLC30A1	alpha-glycerophosphate	5.91606e-06	-0.156651	0.743375
FLVCR1	alpha-glycerophosphate	0.237707	0.0438135	-0.858969
SLC30A10	alpha-glycerophosphate	0.00817189	-0.119656	0.218022
DISP1	alpha-glycerophosphate	0.000899163	-0.119622	0.217537
ARV1	alpha-glycerophosphate	0.30095	0.0609734	-0.615291
SLC35F3	alpha-glycerophosphate	0.0062698	-0.0973579	-0.0986165
SLC66A3	alpha-glycerophosphate	0.00749817	-0.0944978	-0.139232
LAPTM4A	alpha-glycerophosphate	7.82273e-15	-0.257301	2.17264
MFSD2B	alpha-glycerophosphate	0.835215	0.0140323	-1.28187
SLC35F6	alpha-glycerophosphate	1.15967e-09	-0.203782	1.41265
SLC5A6	alpha-glycerophosphate	0.00016339	0.140013	0.507107
SLC30A3	alpha-glycerophosphate	0.573319	-0.0259702	-1.11235
SLC30A6	alpha-glycerophosphate	0.000295862	-0.133039	0.408071
SLC8A1	alpha-glycerophosphate	0.0138038	-0.0895974	-0.20882
SLC3A1	alpha-glycerophosphate	0.743416	-0.0226606	-1.15935
SLC1A4	alpha-glycerophosphate	0.00393194	0.0993393	-0.0704795
SFXN5	alpha-glycerophosphate	0.0223396	-0.0936271	-0.151596
SLC4A5	alpha-glycerophosphate	0.000707841	0.120417	0.228831
CNNM4	alpha-glycerophosphate	1.73209e-08	-0.196819	1.31378
CNNM3	alpha-glycerophosphate	0.610179	-0.02184	-1.171
SLC9A4	alpha-glycerophosphate	2.75196e-08	-0.190891	1.22959
SLC9A2	alpha-glycerophosphate	1.05352e-05	-0.156038	0.734663
MFSD9	alpha-glycerophosphate	0.00222724	-0.119758	0.219475
SLC5A7	alpha-glycerophosphate	0.17149	-0.0875725	-0.237574
SLC20A1	alpha-glycerophosphate	0.0158323	-0.0873609	-0.240578
SLC35F5	alpha-glycerophosphate	1.34837e-13	-0.248131	2.04242
TMEM163	alpha-glycerophosphate	0.481613	-0.0423386	-0.879913
SLC4A10	alpha-glycerophosphate	0.680907	-0.0414135	-0.89305
SLC38A11	alpha-glycerophosphate	0.00227429	-0.127558	0.330231
SLC25A12	alpha-glycerophosphate	0.403941	0.0408884	-0.900506
GPR155	alpha-glycerophosphate	0.378859	0.0464694	-0.821255
SLC40A1	alpha-glycerophosphate	0.204244	-0.0631748	-0.584031
MFSD6	alpha-glycerophosphate	3.58644e-07	-0.190152	1.2191
SLC39A10	alpha-glycerophosphate	0.0243915	-0.0847707	-0.27736
SLC11A1	alpha-glycerophosphate	0.276513	-0.0421918	-0.881998
SLC23A3	alpha-glycerophosphate	0.00350933	-0.119052	0.209455
SLC4A3	alpha-glycerophosphate	1.68424e-21	-0.315674	3.00156
SLC19A3	alpha-glycerophosphate	7.48774e-07	-0.167942	0.903709
SLC16A14	alpha-glycerophosphate	0.000690521	-0.140116	0.50856
SLC6A11	alpha-glycerophosphate	0.00213928	-0.124067	0.280667
SLC6A1	alpha-glycerophosphate	0.938964	-0.0062113	-1.39294
SLC6A6	alpha-glycerophosphate	0.196634	0.0590996	-0.6419
SLC4A7	alpha-glycerophosphate	0.00670518	0.104601	0.00423158
SLC22A13	alpha-glycerophosphate	0.316412	-0.0421867	-0.88207
SLC22A14	alpha-glycerophosphate	0.000183265	-0.130934	0.378175
SLC25A38	alpha-glycerophosphate	4.20045e-17	0.292398	2.67103
SLC6A20	alpha-glycerophosphate	0.0690303	-0.0873269	-0.241061
SCAP	alpha-glycerophosphate	1.28547e-07	0.194951	1.28725
SLC26A6	alpha-glycerophosphate	0.0612326	0.0935807	-0.152255
SLC25A20	alpha-glycerophosphate	5.1823e-11	0.234659	1.85111
SLC38A3	alpha-glycerophosphate	0.03577	-0.082145	-0.314647
RFT1	alpha-glycerophosphate	2.07976e-05	0.169058	0.919548
SLC25A26	alpha-glycerophosphate	6.00407e-05	0.165019	0.862202
SLC9C1	alpha-glycerophosphate	1.0021e-06	-0.173451	0.981936
SLC35A5	alpha-glycerophosphate	1.70835e-07	-0.188728	1.19888
SIDT1	alpha-glycerophosphate	0.279916	0.0391228	-0.925579
SLC15A2	alpha-glycerophosphate	0.884724	-0.00563162	-1.40117
SLC49A4	alpha-glycerophosphate	8.19992e-31	-0.377296	3.87662
SLC12A8	alpha-glycerophosphate	3.39508e-07	-0.176152	1.02029
SLC41A3	alpha-glycerophosphate	0.00354826	-0.123956	0.279094
SLCO2A1	alpha-glycerophosphate	3.43897e-09	-0.203452	1.40796
SLC35G2	alpha-glycerophosphate	0.00102342	-0.116717	0.176294
SLC25A36	alpha-glycerophosphate	0.183524	0.0529109	-0.729783
SLC9A9	alpha-glycerophosphate	0.0421807	0.0794227	-0.353304
SLC33A1	alpha-glycerophosphate	0.000429649	-0.143643	0.558655
SLC66A1L	alpha-glycerophosphate	6.71714e-06	-0.154986	0.719727
MFSD1	alpha-glycerophosphate	0.0182512	-0.0907248	-0.19281
SLC7A14	alpha-glycerophosphate	2.17147e-05	-0.165647	0.871117
SLC2A2	alpha-glycerophosphate	0.904187	0.00533794	-1.40534
CLCN2	alpha-glycerophosphate	2.10584e-05	-0.14856	0.628475
TMEM41A	alpha-glycerophosphate	0.000149052	-0.134938	0.435041
SLC51A	alpha-glycerophosphate	0.109647	-0.0676679	-0.520226
SLC49A3	alpha-glycerophosphate	0.602355	-0.0214879	-1.176
SLC26A1	alpha-glycerophosphate	0.591558	0.0279425	-1.08434
LETM1	alpha-glycerophosphate	0.00107025	0.122992	0.2654
MFSD10	alpha-glycerophosphate	0.0150886	-0.0905732	-0.194962
SLC2A9	alpha-glycerophosphate	1.56406e-05	-0.165449	0.868309
SLC34A2	alpha-glycerophosphate	0.0103862	-0.114836	0.149578
SLC30A9	alpha-glycerophosphate	0.00362922	-0.12541	0.299734
NIPAL1	alpha-glycerophosphate	1.07316e-18	-0.295212	2.711
SLC10A4	alpha-glycerophosphate	0.378061	-0.061359	-0.609816
TMEM165	alpha-glycerophosphate	1.36743e-08	-0.19697	1.31591
SLC4A4	alpha-glycerophosphate	0.0416705	-0.07546	-0.409575
SLC10A6	alpha-glycerophosphate	0.441023	-0.0474399	-0.807473
SLC39A8	alpha-glycerophosphate	0.000103279	0.138666	0.487981
SLC9B1	alpha-glycerophosphate	7.76497e-09	0.194279	1.2777
SLC9B2	alpha-glycerophosphate	4.71563e-10	0.210769	1.51186
OSTC	alpha-glycerophosphate	0.638512	0.0367923	-0.958673
SLC25A31	alpha-glycerophosphate	0.11099	-0.077602	-0.379158
MFSD8	alpha-glycerophosphate	0.344938	-0.0574431	-0.665423
SLC7A11	alpha-glycerophosphate	6.14821e-06	-0.159583	0.785011
UCP1	alpha-glycerophosphate	0.904801	-0.00957137	-1.34522
SLC10A7	alpha-glycerophosphate	0.0928954	0.0605651	-0.62109
TMEM184C	alpha-glycerophosphate	0.000652969	-0.125095	0.29526
TMEM144	alpha-glycerophosphate	5.42686e-08	-0.185098	1.14733
CLCN3	alpha-glycerophosphate	3.84904e-05	-0.167772	0.901294
SLC25A4	alpha-glycerophosphate	0.795984	-0.0189752	-1.21168
SLC9A3	alpha-glycerophosphate	0.108593	-0.0809009	-0.332313
SLC12A7	alpha-glycerophosphate	0.00203808	-0.121752	0.247783
SLC6A19	alpha-glycerophosphate	0.36717	0.0344352	-0.992145
SLC6A18	alpha-glycerophosphate	0.714935	-0.0146816	-1.27265
SLC6A3	alpha-glycerophosphate	0.632382	-0.0452585	-0.838449
ANKH	alpha-glycerophosphate	0.0058379	-0.138728	0.488858
SLC45A2	alpha-glycerophosphate	0.000607006	-0.147091	0.607616
LMBRD2	alpha-glycerophosphate	0.0584876	-0.0734262	-0.438457
SLC1A3	alpha-glycerophosphate	1.15998e-05	-0.150141	0.65092
SLC38A9	alpha-glycerophosphate	0.685145	-0.0269886	-1.09789
SLC30A5	alpha-glycerophosphate	0.0220465	-0.0855552	-0.26622
HMGCR	alpha-glycerophosphate	0.213498	-0.0617859	-0.603754
SV2C	alpha-glycerophosphate	0.115677	-0.07937	-0.354052
SLCO4C1	alpha-glycerophosphate	0.782028	-0.0134486	-1.29016
SLCO6A1	alpha-glycerophosphate	0.00272229	-0.119844	0.220696
SLC25A46	alpha-glycerophosphate	0.0970851	0.0690016	-0.501288
SLC12A2	alpha-glycerophosphate	6.29045e-07	-0.186472	1.16684
SLC27A6	alpha-glycerophosphate	0.546813	-0.0289931	-1.06942
SLC22A4	alpha-glycerophosphate	1.6496e-05	-0.148064	0.621424
SLC22A5	alpha-glycerophosphate	4.3063e-06	-0.156718	0.744318
SLC25A48	alpha-glycerophosphate	0.0718877	-0.0919442	-0.175493
SLC23A1	alpha-glycerophosphate	6.66688e-05	0.142255	0.538946
SLC4A9	alpha-glycerophosphate	0.0656074	-0.0846547	-0.279008
SLC35A4	alpha-glycerophosphate	0.262221	0.0779143	-0.374724
SLC25A2	alpha-glycerophosphate	0.559543	-0.0488587	-0.787325
SLC26A2	alpha-glycerophosphate	0.0109697	-0.089241	-0.213881
SLC6A7	alpha-glycerophosphate	0.000450593	-0.144306	0.56807
SLC36A3	alpha-glycerophosphate	0.75641	-0.0240331	-1.13986
SLC36A2	alpha-glycerophosphate	0.387086	-0.0441721	-0.853876
SLC36A1	alpha-glycerophosphate	0.000250078	-0.129946	0.364144
NIPAL4	alpha-glycerophosphate	3.4703e-09	-0.205043	1.43056
SFXN1	alpha-glycerophosphate	0.291732	0.0571174	-0.670049
SLC34A1	alpha-glycerophosphate	0.0283035	-0.0964804	-0.111078
SLC22A23	alpha-glycerophosphate	2.44794e-05	-0.163003	0.833569
SLC35B3	alpha-glycerophosphate	0.0151991	-0.0891571	-0.215072
TMEM14C	alpha-glycerophosphate	0.00520408	-0.0968421	-0.105941
TMEM14B	alpha-glycerophosphate	0.285075	0.0411533	-0.896744
SLC17A4	alpha-glycerophosphate	0.0420149	-0.10226	-0.0290045
SLC17A1	alpha-glycerophosphate	0.901099	0.00973528	-1.34289
SLC17A3	alpha-glycerophosphate	0.735454	0.0240791	-1.13921
SLC17A2	alpha-glycerophosphate	0.64927	0.0877398	-0.235198
SLC44A4	alpha-glycerophosphate	0.000982189	-0.128032	0.336969
SLC39A7	alpha-glycerophosphate	3.3478e-07	-0.173777	0.986565
SLC26A8	alpha-glycerophosphate	0.283301	-0.0463211	-0.82336
MTCH1	alpha-glycerophosphate	6.64378e-09	-0.198101	1.33197
TSPO2	alpha-glycerophosphate	0.00397664	0.10019	-0.0584016
SLC22A7	alpha-glycerophosphate	0.369987	-0.0349794	-0.984417
SLC29A1	alpha-glycerophosphate	3.51422e-08	0.190642	1.22606
SLC35B2	alpha-glycerophosphate	6.01279e-13	-0.245297	2.00217
SLC25A27	alpha-glycerophosphate	3.99942e-05	-0.148349	0.625475
PTCHD4	alpha-glycerophosphate	4.61558e-07	-0.181965	1.10284
RHAG	alpha-glycerophosphate	0.295823	0.0582121	-0.654503
TMEM14A	alpha-glycerophosphate	4.02879e-11	-0.230485	1.79184
LMBRD1	alpha-glycerophosphate	0.0557126	-0.102238	-0.0293202
SLC17A5	alpha-glycerophosphate	2.76546e-07	-0.179587	1.06907
SLC35A1	alpha-glycerophosphate	0.740021	0.0162016	-1.25107
SLC22A16	alpha-glycerophosphate	0.107337	0.0625942	-0.592275
SLC16A10	alpha-glycerophosphate	1.52852e-08	0.196069	1.30313
MFSD4B	alpha-glycerophosphate	0.00879843	0.123507	0.272704
SLC35F1	alpha-glycerophosphate	0.820307	0.0199637	-1.19765
SLC18B1	alpha-glycerophosphate	0.0175474	-0.0863448	-0.255008
SLC2A12	alpha-glycerophosphate	8.41599e-15	-0.261793	2.23642
SLC35D3	alpha-glycerophosphate	0.000525444	-0.139504	0.499871
OSTCP1	alpha-glycerophosphate	0.760217	-0.0204463	-1.19079
SLC22A1	alpha-glycerophosphate	0.000352108	-0.132886	0.4059
SLC22A2	alpha-glycerophosphate	0.00710267	-0.097804	-0.0922824
SLC22A3	alpha-glycerophosphate	2.11284e-05	-0.151269	0.666937
MPC1	alpha-glycerophosphate	6.83014e-06	0.15368	0.701175
UNC93A	alpha-glycerophosphate	0.0276975	-0.100605	-0.0525018
TMEM184A	alpha-glycerophosphate	2.53529e-17	-0.290374	2.64229
SLC29A4	alpha-glycerophosphate	0.134141	-0.0589302	-0.644305
STARD3NL	alpha-glycerophosphate	0.00168712	-0.110168	0.083288
NPC1L1	alpha-glycerophosphate	0.00795107	-0.116543	0.173815
SLC25A40	alpha-glycerophosphate	0.372573	0.0330892	-1.01126
SLC25A13	alpha-glycerophosphate	4.76555e-07	-0.174946	1.00316
SLC12A9	alpha-glycerophosphate	0.0278619	-0.10501	0.0100451
SLC26A5	alpha-glycerophosphate	0.466919	0.0278561	-1.08557
SLC26A4	alpha-glycerophosphate	0.390071	-0.0332949	-1.00834
SLC26A3	alpha-glycerophosphate	0.690459	0.0197582	-1.20056
SLC13A1	alpha-glycerophosphate	0.999437	-0.0208061	-1.18568
SLC35B4	alpha-glycerophosphate	3.36761e-07	0.188807	1.2
SLC13A4	alpha-glycerophosphate	0.373964	-0.0490451	-0.784678
SVOPL	alpha-glycerophosphate	0.0667793	-0.0806078	-0.336475
SLC37A3	alpha-glycerophosphate	5.41387e-15	-0.268725	2.33487
CLCN1	alpha-glycerophosphate	3.07974e-08	-0.204924	1.42887
SLC4A2	alpha-glycerophosphate	0.0106548	-0.0898696	-0.204954
LMBR1	alpha-glycerophosphate	0.154492	-0.083431	-0.296384
XKR6	alpha-glycerophosphate	0.617577	0.0232401	-1.15112
SLC35G5	alpha-glycerophosphate	0.000226421	0.131269	0.382939
TUSC3	alpha-glycerophosphate	2.78535e-11	-0.226166	1.73051
SLC7A2	alpha-glycerophosphate	0.0906391	-0.061499	-0.607828
SLC18A1	alpha-glycerophosphate	0.0151105	-0.118424	0.200526
SLC39A14	alpha-glycerophosphate	0.269072	-0.0422547	-0.881105
SLC25A37	alpha-glycerophosphate	0.0226211	0.0952383	-0.128716
LETM2	alpha-glycerophosphate	0.351166	0.0582681	-0.653708
SLC20A2	alpha-glycerophosphate	9.41246e-09	-0.19891	1.34346
XKR4	alpha-glycerophosphate	0.201902	-0.0618107	-0.603401
SLCO5A1	alpha-glycerophosphate	0.295595	-0.0456485	-0.832912
XKR9	alpha-glycerophosphate	0.0319993	-0.125577	0.302099
SLC10A5	alpha-glycerophosphate	0.0532561	-0.0770551	-0.386924
SLC7A13	alpha-glycerophosphate	0.846032	0.0184352	-1.21935
TMEM64	alpha-glycerophosphate	0.915348	0.00505635	-1.40934
SLC26A7	alpha-glycerophosphate	0.277874	-0.0694834	-0.494446
LAPTM4B	alpha-glycerophosphate	0.000447409	-0.121743	0.24766
NIPAL2	alpha-glycerophosphate	0.000710605	-0.137269	0.46814
SLC25A32	alpha-glycerophosphate	0.0341865	0.0882951	-0.227313
SLC30A8	alpha-glycerophosphate	0.526492	0.035906	-0.971259
SLC45A4	alpha-glycerophosphate	8.55142e-05	-0.149993	0.648816
SLC52A2	alpha-glycerophosphate	7.19589e-07	-0.17879	1.05775
SLC39A4	alpha-glycerophosphate	0.0310696	-0.0860916	-0.258602
MFSD3	alpha-glycerophosphate	0.40643	-0.0437982	-0.859186
SLC1A1	alpha-glycerophosphate	4.35045e-06	-0.162083	0.8205
SLC24A2	alpha-glycerophosphate	0.0467635	-0.118349	0.199459
SLC25A51	alpha-glycerophosphate	0.0317071	0.0970739	-0.102649
SLC28A3	alpha-glycerophosphate	5.69417e-06	-0.170964	0.946622
MFSD14B	alpha-glycerophosphate	3.31921e-06	-0.164879	0.860209
PTCH1	alpha-glycerophosphate	0.333441	-0.0412181	-0.895824
SLC35D2	alpha-glycerophosphate	1.79699e-17	-0.282151	2.52552
SLC44A1	alpha-glycerophosphate	5.30153e-07	-0.18705	1.17505
TMEM245	alpha-glycerophosphate	1.38151e-07	-0.177618	1.04111
SLC46A2	alpha-glycerophosphate	0.248742	-0.0829549	-0.303145
SLC31A2	alpha-glycerophosphate	1.59448e-12	-0.236479	1.87696
SLC31A1	alpha-glycerophosphate	1.77159e-07	-0.179521	1.06814
SLC2A8	alpha-glycerophosphate	0.00028871	-0.126737	0.318572
SLC25A25	alpha-glycerophosphate	0.169346	-0.0767844	-0.390768
SLC27A4	alpha-glycerophosphate	1.53064e-06	-0.166894	0.888828
SLC2A6	alpha-glycerophosphate	0.00575664	-0.0973854	-0.0982264
SLC34A3	alpha-glycerophosphate	5.61201e-06	-0.172776	0.972352
SLC39A12	alpha-glycerophosphate	0.199866	-0.0539041	-0.715678
PTCHD3	alpha-glycerophosphate	0.991	-0.000373845	-1.47583
SLC18A3	alpha-glycerophosphate	0.320226	-0.0506307	-0.762162
SLC16A9	alpha-glycerophosphate	0.436398	-0.0439191	-0.85747
SLC25A16	alpha-glycerophosphate	0.966678	0.00261593	-1.44399
SLC29A3	alpha-glycerophosphate	0.111144	-0.0687513	-0.504843
SLC16A12	alpha-glycerophosphate	3.15529e-10	-0.211384	1.5206
SLC35G1	alpha-glycerophosphate	0.115894	-0.0568491	-0.673859
CNNM1	alpha-glycerophosphate	0.00240754	-0.108007	0.0526051
SLC25A28	alpha-glycerophosphate	0.0302016	0.0845385	-0.280658
SFXN3	alpha-glycerophosphate	1.18088e-07	-0.181041	1.08971
MFSD13A	alpha-glycerophosphate	0.0703906	0.0643483	-0.567367
SFXN2	alpha-glycerophosphate	2.04058e-10	0.216613	1.59486
CNNM2	alpha-glycerophosphate	0.303631	-0.0542002	-0.711474
SLC18A2	alpha-glycerophosphate	0.949172	0.00440191	-1.41863
SFXN4	alpha-glycerophosphate	3.48732e-05	0.14493	0.576932
SLC25A22	alpha-glycerophosphate	0.920896	0.0113951	-1.31932
SLC22A18	alpha-glycerophosphate	1.33496e-09	-0.209771	1.4977
TMEM41B	alpha-glycerophosphate	0.000101578	-0.142346	0.54023
SLC6A5	alpha-glycerophosphate	0.621797	-0.0238019	-1.14314
SLC17A6	alpha-glycerophosphate	0.00481017	-0.134992	0.4358
SLC5A12	alpha-glycerophosphate	0.000459433	-0.143516	0.556847
SLC1A2	alpha-glycerophosphate	0.000476552	-0.14123	0.524388
SLC35C1	alpha-glycerophosphate	0.047904	-0.0721921	-0.455982
SLC39A13	alpha-glycerophosphate	1.65977e-05	-0.145688	0.587697
MTCH2	alpha-glycerophosphate	0.902129	0.00688464	-1.38337
SLC43A3	alpha-glycerophosphate	0.000892138	0.116486	0.173014
SLC43A1	alpha-glycerophosphate	6.29542e-13	0.24124	1.94456
SLC15A3	alpha-glycerophosphate	0.0296042	-0.0827578	-0.305944
SLC3A2	alpha-glycerophosphate	4.68092e-06	-0.161617	0.813884
SLC22A6	alpha-glycerophosphate	0.869084	-0.0526327	-0.733733
SLC22A8	alpha-glycerophosphate	0.265573	-0.0687627	-0.504681
SLC22A24	alpha-glycerophosphate	0.601336	-0.0328995	-1.01395
SLC22A10	alpha-glycerophosphate	0.577023	-0.0465065	-0.820728
SLC22A25	alpha-glycerophosphate	0.24317	-0.0760942	-0.40057
SLC22A9	alpha-glycerophosphate	0.0435199	-0.110114	0.0825262
SLC22A11	alpha-glycerophosphate	0.472319	-0.0477139	-0.803582
SLC22A12	alpha-glycerophosphate	0.72004	-0.0516749	-0.747334
SLC25A45	alpha-glycerophosphate	0.00251278	0.105604	0.018478
SLC29A2	alpha-glycerophosphate	0.799014	0.0113694	-1.31969
UNC93B1	alpha-glycerophosphate	0.0419409	-0.0862803	-0.255924
UCP2	alpha-glycerophosphate	5.22239e-10	0.209312	1.49118
UCP3	alpha-glycerophosphate	0.898959	0.0052139	-1.4071
SLCO2B1	alpha-glycerophosphate	0.130417	-0.0739243	-0.431384
SLC36A4	alpha-glycerophosphate	0.0765469	-0.0780279	-0.37311
SLC35F2	alpha-glycerophosphate	0.889581	-0.00913439	-1.35143
SIDT2	alpha-glycerophosphate	0.859788	-0.0109392	-1.3258
SLC37A4	alpha-glycerophosphate	0.0749556	0.067107	-0.528192
SLC37A2	alpha-glycerophosphate	3.892e-05	-0.149939	0.648061
SLC6A12	alpha-glycerophosphate	0.112956	-0.0644097	-0.566494
SLC6A13	alpha-glycerophosphate	0.886819	0.0155867	-1.2598
SLC2A14	alpha-glycerophosphate	0.835745	0.00973756	-1.34286
SLC2A3	alpha-glycerophosphate	0.789632	0.0151544	-1.26594
SLC15A5	alpha-glycerophosphate	0.632165	-0.0470836	-0.812532
SLCO1C1	alpha-glycerophosphate	0.00765646	-0.106083	0.0252772
SLCO1B3	alpha-glycerophosphate	2.06176e-10	-0.216291	1.59028
SLCO1B7	alpha-glycerophosphate	6.25327e-07	-0.172759	0.972112
SLCO1B1	alpha-glycerophosphate	8.24463e-07	-0.186116	1.16178
SLCO1A2	alpha-glycerophosphate	0.000479834	-0.151501	0.670233
SLC2A13	alpha-glycerophosphate	0.913415	-0.00633253	-1.39121
SLC38A1	alpha-glycerophosphate	0.329726	0.0425182	-0.877363
SLC38A2	alpha-glycerophosphate	0.00182129	-0.10915	0.0688311
SLC38A4	alpha-glycerophosphate	2.2107e-10	-0.214584	1.56605
SLC48A1	alpha-glycerophosphate	0.00596899	-0.101967	-0.0331611
LMBR1L	alpha-glycerophosphate	0.0251669	0.0825041	-0.309547
SLC11A2	alpha-glycerophosphate	1.16996e-06	-0.17575	1.01458
LETMD1	alpha-glycerophosphate	0.000648571	0.119072	0.209727
SLC4A8	alpha-glycerophosphate	0.179	0.0578163	-0.660124
MFSD5	alpha-glycerophosphate	4.86906e-06	-0.156106	0.735631
SLC39A5	alpha-glycerophosphate	0.465295	-0.0329633	-1.01305
SLC26A10P	alpha-glycerophosphate	0.670875	-0.0175526	-1.23188
SLC16A7	alpha-glycerophosphate	0.632999	0.0208311	-1.18533
SLC35E3	alpha-glycerophosphate	0.347778	-0.0409502	-0.899629
SLC6A15	alpha-glycerophosphate	0.000144544	-0.133309	0.411901
SLC25A3	alpha-glycerophosphate	0.247312	0.0505173	-0.763772
SLC17A8	alpha-glycerophosphate	0.0515555	-0.081915	-0.317912
SLC5A8	alpha-glycerophosphate	0.641242	-0.0403603	-0.908006
SLC41A2	alpha-glycerophosphate	1.11767e-05	-0.153588	0.699876
SVOP	alpha-glycerophosphate	0.0250162	-0.0948966	-0.133569
SLC8B1	alpha-glycerophosphate	0.182092	-0.057654	-0.662428
SLC15A4	alpha-glycerophosphate	0.334864	-0.0444031	-0.850597
SLC46A3	alpha-glycerophosphate	0.209251	0.0700139	-0.486912
SLC7A1	alpha-glycerophosphate	0.82792	0.0126466	-1.30155
SLC25A15	alpha-glycerophosphate	0.000217415	0.133334	0.412259
SLC25A30	alpha-glycerophosphate	0.298439	0.0439225	-0.857422
SLC15A1	alpha-glycerophosphate	2.20876e-07	-0.182405	1.10908
SLC10A2	alpha-glycerophosphate	0.26516	0.0625332	-0.593142
TMCO3	alpha-glycerophosphate	1.44463e-09	-0.205377	1.4353
SLC39A2	alpha-glycerophosphate	0.0540288	-0.102537	-0.0250733
SLC7A7	alpha-glycerophosphate	0.743962	0.0198536	-1.19921
SLC7A8	alpha-glycerophosphate	0.000421912	-0.129744	0.361284
SLC22A17	alpha-glycerophosphate	0.00135374	-0.113158	0.125749
SLC25A21	alpha-glycerophosphate	0.0010059	-0.125088	0.295157
SLC35F4	alpha-glycerophosphate	0.78794	-0.0191241	-1.20957
SLC38A6	alpha-glycerophosphate	1.67343e-07	-0.176132	1.02001
SLC39A9	alpha-glycerophosphate	0.000734375	-0.143715	0.559671
SLC10A1	alpha-glycerophosphate	0.88917	-0.00906721	-1.35238
SLC8A3	alpha-glycerophosphate	0.721134	-0.0187996	-1.21418
FLVCR2	alpha-glycerophosphate	0.00119607	-0.115071	0.152916
SLC24A4	alpha-glycerophosphate	0.762203	-0.0407745	-0.902124
SLC25A29	alpha-glycerophosphate	0.744677	0.0220322	-1.16827
SLC25A47	alpha-glycerophosphate	0.286504	-0.0640947	-0.570967
NIPA2	alpha-glycerophosphate	0.924349	0.00713977	-1.37975
NIPA1	alpha-glycerophosphate	0.990541	0.00149052	-1.45997
OCA2	alpha-glycerophosphate	0.447803	-0.0459691	-0.828359
SLC12A6	alpha-glycerophosphate	0.41201	-0.0320568	-1.02592
DISP2	alpha-glycerophosphate	5.34505e-10	-0.22923	1.77402
SLC28A2	alpha-glycerophosphate	0.431239	-0.0684598	-0.508982
SLC30A4	alpha-glycerophosphate	0.000110524	-0.135725	0.446207
SLC24A5	alpha-glycerophosphate	0.310117	0.0463998	-0.822243
SLC12A1	alpha-glycerophosphate	0.74017	-0.0131806	-1.29397
SLC27A2	alpha-glycerophosphate	0.387183	-0.034014	-0.998126
SLC51B	alpha-glycerophosphate	0.102927	-0.0781219	-0.371776
SLC24A1	alpha-glycerophosphate	0.0673559	-0.100202	-0.0582332
STRA6	alpha-glycerophosphate	2.76039e-06	-0.169222	0.921887
SLC28A1	alpha-glycerophosphate	0.00332469	-0.105855	0.0220477
RHCG	alpha-glycerophosphate	1.50662e-08	-0.210462	1.50751
SV2B	alpha-glycerophosphate	0.119997	0.0549471	-0.700867
SLCO3A1	alpha-glycerophosphate	2.08558e-09	-0.22308	1.68669
CLCN7	alpha-glycerophosphate	0.85925	-0.0110707	-1.32393
SLC5A11	alpha-glycerophosphate	0.909532	-0.0211583	-1.18068
CLN3	alpha-glycerophosphate	0.641967	0.0254614	-1.11958
SPNS1	alpha-glycerophosphate	0.000181509	-0.133961	0.421156
SLC5A2	alpha-glycerophosphate	0.887083	-0.0141925	-1.2796
SLC6A2	alpha-glycerophosphate	4.06042e-06	-0.183392	1.12311
SLC12A3	alpha-glycerophosphate	0.573067	0.0311982	-1.03811
SLC38A7	alpha-glycerophosphate	2.82133e-10	-0.213416	1.54946
SLC9A5	alpha-glycerophosphate	0.886587	0.00739002	-1.3762
SLC12A4	alpha-glycerophosphate	5.00117e-07	-0.169879	0.931205
SLC7A6	alpha-glycerophosphate	0.308603	0.0572796	-0.667745
SLC38A8	alpha-glycerophosphate	0.161535	-0.101206	-0.0439755
SLC7A5	alpha-glycerophosphate	0.00473956	-0.109017	0.0669528
SLC22A31	alpha-glycerophosphate	0.706633	-0.0228833	-1.15619
SLC43A2	alpha-glycerophosphate	0.611651	-0.0249613	-1.12668
CTNS	alpha-glycerophosphate	0.712144	-0.0153826	-1.2627
SPNS3	alpha-glycerophosphate	0.000189409	0.130944	0.378321
SPNS2	alpha-glycerophosphate	0.268039	-0.0483744	-0.794203
SLC25A11	alpha-glycerophosphate	0.802836	-0.0259635	-1.11245
SLC52A1	alpha-glycerophosphate	1.03323e-08	-0.215613	1.58065
SLC13A5	alpha-glycerophosphate	0.537483	-0.055224	-0.696936
SLC16A13	alpha-glycerophosphate	0.00212409	-0.116987	0.18012
SLC16A11	alpha-glycerophosphate	0.254	-0.0673914	-0.524153
SLC2A4	alpha-glycerophosphate	0.0604459	0.0727509	-0.448046
SLC35G6	alpha-glycerophosphate	0.778131	0.0228163	-1.15714
MPDU1	alpha-glycerophosphate	0.00418937	-0.102182	-0.0301146
SLC25A35	alpha-glycerophosphate	0.584497	-0.0591692	-0.640911
MFSD6L	alpha-glycerophosphate	0.185732	-0.0511038	-0.755444
SLC5A10	alpha-glycerophosphate	0.00814025	0.104572	0.00382784
SLC47A1	alpha-glycerophosphate	0.0617956	-0.0666098	-0.535252
SLC47A2	alpha-glycerophosphate	3.68057e-15	-0.267273	2.31425
SLC46A1	alpha-glycerophosphate	8.64358e-13	-0.248948	2.05403
SLC13A2	alpha-glycerophosphate	0.775739	-0.033615	-1.00379
SLC6A4	alpha-glycerophosphate	0.375842	0.0341718	-0.995884
SLC35G3	alpha-glycerophosphate	0.869403	-0.0508563	-0.758958
STARD3	alpha-glycerophosphate	0.383124	-0.0451939	-0.839366
SLC4A1	alpha-glycerophosphate	0.489389	0.0398045	-0.915898
SLC25A39	alpha-glycerophosphate	0.227359	-0.0550035	-0.700067
SLC35B1	alpha-glycerophosphate	4.42106e-07	-0.175758	1.01469
SLC16A6	alpha-glycerophosphate	0.0492574	0.08885	-0.219432
SLC39A11	alpha-glycerophosphate	0.416605	-0.0381123	-0.939928
TMEM104	alpha-glycerophosphate	0.047386	-0.0741475	-0.428214
SLC16A5	alpha-glycerophosphate	6.53742e-06	-0.154568	0.713797
SLC25A19	alpha-glycerophosphate	1.19909e-15	0.26682	2.30782
MFSD11	alpha-glycerophosphate	0.00578212	-0.138799	0.489864
SLC26A11	alpha-glycerophosphate	0.000468361	-0.121361	0.242231
SLC38A10	alpha-glycerophosphate	0.00122721	-0.138259	0.482193
SLC25A10	alpha-glycerophosphate	0.817984	-0.0125827	-1.30246
SLC16A3	alpha-glycerophosphate	2.85954e-06	-0.160409	0.796729
SLC35G4	alpha-glycerophosphate	0.996038	0.007585	-1.37343
TMEM241	alpha-glycerophosphate	0.856789	-0.016578	-1.24572
NPC1	alpha-glycerophosphate	7.71076e-07	-0.167949	0.903806
SLC25A52	alpha-glycerophosphate	0.933066	0.00820262	-1.36466
SLC39A6	alpha-glycerophosphate	0.00010424	-0.14863	0.629461
SLC14A2	alpha-glycerophosphate	0.000224288	0.129899	0.363482
SLC14A1	alpha-glycerophosphate	0.199135	0.0626597	-0.591345
SLC66A2	alpha-glycerophosphate	0.766647	0.0123799	-1.30534
SLC39A3	alpha-glycerophosphate	6.69863e-07	0.170454	0.939379
MFSD12	alpha-glycerophosphate	0.152199	-0.0514356	-0.750733
SLC25A41	alpha-glycerophosphate	2.55514e-05	0.153725	0.701819
SLC25A23	alpha-glycerophosphate	0.0167905	0.114267	0.141492
SLC44A2	alpha-glycerophosphate	3.52988e-08	-0.195313	1.29239
TMEM205	alpha-glycerophosphate	0.607051	-0.0239638	-1.14084
SLC1A6	alpha-glycerophosphate	0.136882	-0.078353	-0.368494
SLC35E1	alpha-glycerophosphate	0.0848114	-0.0700561	-0.486313
SLC27A1	alpha-glycerophosphate	0.108268	-0.0635661	-0.578474
SLC5A5	alpha-glycerophosphate	0.884604	0.00814002	-1.36555
SLC25A42	alpha-glycerophosphate	1.49057e-08	0.191463	1.23772
SLC7A9	alpha-glycerophosphate	0.00230855	-0.120285	0.22696
SLC7A10	alpha-glycerophosphate	0.654712	-0.0205374	-1.1895
SLC1A5	alpha-glycerophosphate	0.354809	0.0475185	-0.806357
SLC8A2	alpha-glycerophosphate	0.0735661	-0.0888978	-0.218754
SLC6A16	alpha-glycerophosphate	0.0368827	0.103152	-0.0163448
SLC17A7	alpha-glycerophosphate	0.279142	0.0703856	-0.481634
SLC27A5	alpha-glycerophosphate	5.74377e-14	0.25542	2.14593
SLC52A3	alpha-glycerophosphate	8.30505e-15	-0.262544	2.2471
SLC4A11	alpha-glycerophosphate	2.31602e-05	-0.150643	0.658057
SLC23A2	alpha-glycerophosphate	0.996818	-0.00990064	-1.34055
SLC24A3	alpha-glycerophosphate	0.0370474	-0.0961922	-0.115171
XKR7	alpha-glycerophosphate	0.444094	-0.0351467	-0.982042
SLC32A1	alpha-glycerophosphate	0.946012	-0.0315608	-1.03296
SLC12A5	alpha-glycerophosphate	3.41481e-05	0.160665	0.800368
SLC35C2	alpha-glycerophosphate	0.171801	-0.0791179	-0.357632
SLC13A3	alpha-glycerophosphate	0.171745	-0.0643558	-0.56726
SLC2A10	alpha-glycerophosphate	1.21115e-06	-0.164966	0.861443
SLC9A8	alpha-glycerophosphate	0.0647862	-0.0950868	-0.130867
SLCO4A1	alpha-glycerophosphate	0.174108	0.0561836	-0.683308
SLC17A9	alpha-glycerophosphate	8.41565e-06	0.152807	0.688776
SLC37A1	alpha-glycerophosphate	0.0338422	-0.0773566	-0.382644
SLC19A1	alpha-glycerophosphate	1.10164e-09	0.225985	1.72794
XKR3	alpha-glycerophosphate	0.043729	0.0977516	-0.0930262
SLC25A18	alpha-glycerophosphate	0.0511313	-0.0704988	-0.480027
SLC25A1	alpha-glycerophosphate	0.985315	0.000752373	-1.47045
SLC7A4	alpha-glycerophosphate	3.29136e-08	-0.210031	1.50139
SLC2A11	alpha-glycerophosphate	0.893839	0.0062615	-1.39222
SLC35E4	alpha-glycerophosphate	4.05552e-07	-0.171971	0.960917
SLC5A1	alpha-glycerophosphate	6.13976e-11	-0.235681	1.86562
SLC5A4	alpha-glycerophosphate	3.04689e-05	-0.143382	0.55495
SLC16A8	alpha-glycerophosphate	0.00128589	-0.132776	0.404334
TMEM184B	alpha-glycerophosphate	1.23349e-19	-0.30111	2.79475
SLC25A17	alpha-glycerophosphate	0.548234	0.0302488	-1.05159
TSPO	alpha-glycerophosphate	8.36064e-05	-0.137628	0.473232
SLC25A6	alpha-glycerophosphate	1.31533e-05	0.156409	0.739934
CLCN4	alpha-glycerophosphate	0.00978247	-0.111489	0.102046
PTCHD1	alpha-glycerophosphate	0.575881	-0.0323926	-1.02115
XK	alpha-glycerophosphate	0.000472989	-0.137281	0.468308
MPC1L	alpha-glycerophosphate	0.999255	0.0189234	-1.21242
SLC9A7	alpha-glycerophosphate	0.684838	-0.0190129	-1.21115
SLC38A5	alpha-glycerophosphate	6.16221e-06	0.156041	0.734708
SLC35A2	alpha-glycerophosphate	1.15452e-09	-0.206199	1.44698
CLCN5	alpha-glycerophosphate	0.904658	0.00722285	-1.37857
SLC7A3	alpha-glycerophosphate	0.437558	0.0331682	-1.01014
SLC16A2	alpha-glycerophosphate	0.000351805	-0.123175	0.267994
MAGT1	alpha-glycerophosphate	4.08576e-08	-0.186377	1.16549
XKRX	alpha-glycerophosphate	3.16978e-06	-0.173136	0.977464
SLC25A43	alpha-glycerophosphate	0.000108657	-0.133676	0.417115
SLC25A5	alpha-glycerophosphate	0.0262738	0.0858416	-0.262153
SLC25A14	alpha-glycerophosphate	0.963209	0.00719148	-1.37902
SLC9A6	alpha-glycerophosphate	0.164127	-0.0573738	-0.666407
SLC6A8	alpha-glycerophosphate	2.73241e-06	-0.159806	0.788165
SLC10A3	alpha-glycerophosphate	3.42859e-06	-0.159166	0.779077
SLC35E2B	4-pyridoxate	0.00042067	0.122628	1.88958
SLC35E2A	4-pyridoxate	0.00613242	0.0952213	1.16262
SLC45A1	4-pyridoxate	0.205668	-0.0461402	-0.139257
SLC2A7	4-pyridoxate	0.951682	0.0146781	-0.973789
SLC2A5	4-pyridoxate	0.000434078	0.127133	2.00908
SLC25A33	4-pyridoxate	0.625976	-0.0189435	-0.860648
DISP3	4-pyridoxate	0.0252749	0.079574	0.747574
CLCN6	4-pyridoxate	0.0097315	0.0929739	1.103
SLC25A34	4-pyridoxate	0.936177	0.00369546	-1.2651
CLCNKA	4-pyridoxate	0.654416	0.0278051	-0.625594
CLCNKB	4-pyridoxate	0.238518	-0.0432301	-0.216448
SLC66A1	4-pyridoxate	0.123199	-0.0558924	0.119419
NIPAL3	4-pyridoxate	0.0887945	0.0681674	0.445015
RHD	4-pyridoxate	0.0821974	0.0703274	0.502307
RHCE	4-pyridoxate	0.762642	0.0335416	-0.473434
SLC30A2	4-pyridoxate	0.504882	-0.0275243	-0.633043
SLC9A1	4-pyridoxate	0.585678	-0.0197169	-0.840132
XKR8	4-pyridoxate	0.79106	0.0115354	-1.05715
LAPTM5	4-pyridoxate	2.68586e-05	0.144945	2.48153
TMEM234	4-pyridoxate	0.154379	-0.0499212	-0.0389657
MFSD2A	4-pyridoxate	0.812968	0.0177329	-0.892758
SLC2A1	4-pyridoxate	0.00182518	-0.106234	1.45473
SLC6A9	4-pyridoxate	0.905476	-0.00728102	-1.16999
PTCH2	4-pyridoxate	0.359605	0.0349921	-0.434959
SLC5A9	4-pyridoxate	0.377108	-0.0375017	-0.368391
SLC1A7	4-pyridoxate	0.342059	-0.0442123	-0.190395
SLC35D1	4-pyridoxate	0.699409	0.0286073	-0.604317
SLC44A5	4-pyridoxate	0.279377	-0.0450543	-0.16806
SLC44A3	4-pyridoxate	0.000577937	-0.118406	1.77759
SLC35A3	4-pyridoxate	0.173862	-0.0510981	-0.00774775
MFSD14A	4-pyridoxate	0.110689	0.0806245	0.775438
SLC30A7	4-pyridoxate	0.213073	-0.0453032	-0.161459
SLC25A24	4-pyridoxate	0.00422582	-0.0977252	1.22903
SLC6A17	4-pyridoxate	0.241511	-0.043945	-0.197485
SLC16A4	4-pyridoxate	0.335468	-0.0381906	-0.350121
SLC16A1	4-pyridoxate	0.0938374	-0.0721806	0.551464
SLC22A15	4-pyridoxate	0.985833	-0.000770475	-1.34269
SV2A	4-pyridoxate	0.356441	0.0451693	-0.165011
SLC27A3	4-pyridoxate	0.76052	-0.0185968	-0.869845
SLC39A1	4-pyridoxate	1.26527e-05	-0.147185	2.54096
SLC50A1	4-pyridoxate	0.669693	-0.020971	-0.806867
SLC25A44	4-pyridoxate	0.957721	-0.00299773	-1.28361
RHBG	4-pyridoxate	0.109195	-0.0600183	0.228859
MPC2	4-pyridoxate	0.0294595	0.0807514	0.778804
SLC19A2	4-pyridoxate	0.273273	-0.0494271	-0.052072
SLC9C2	4-pyridoxate	0.0395697	0.0834964	0.851614
XPR1	4-pyridoxate	0.307917	-0.0413336	-0.266751
MFSD4A	4-pyridoxate	0.628676	0.018598	-0.869813
SLC45A3	4-pyridoxate	0.00217346	-0.116391	1.72415
SLC41A1	4-pyridoxate	0.0919537	-0.0666305	0.404249
SLC26A9	4-pyridoxate	0.693138	-0.0249248	-0.701995
SLC30A1	4-pyridoxate	0.130373	-0.0538833	0.0661299
FLVCR1	4-pyridoxate	0.419597	-0.0308076	-0.545953
SLC30A10	4-pyridoxate	0.0630003	-0.0861061	0.920836
DISP1	4-pyridoxate	0.49904	-0.0262596	-0.66659
ARV1	4-pyridoxate	0.486118	-0.0447082	-0.177239
SLC35F3	4-pyridoxate	0.757859	-0.0119926	-1.04502
SLC66A3	4-pyridoxate	0.343092	-0.0343097	-0.453059
LAPTM4A	4-pyridoxate	0.000719599	-0.114443	1.67248
MFSD2B	4-pyridoxate	0.864532	-0.0116151	-1.05503
SLC35F6	4-pyridoxate	0.00051647	-0.11739	1.75063
SLC5A6	4-pyridoxate	0.0149603	-0.0929962	1.1036
SLC30A3	4-pyridoxate	0.000438709	-0.142127	2.40678
SLC30A6	4-pyridoxate	0.0150332	-0.0894901	1.0106
SLC8A1	4-pyridoxate	0.201037	0.0487354	-0.0704203
SLC3A1	4-pyridoxate	0.600097	-0.0331264	-0.484447
SLC1A4	4-pyridoxate	3.64234e-05	0.141615	2.39321
SFXN5	4-pyridoxate	0.309509	-0.046021	-0.142418
SLC4A5	4-pyridoxate	0.026741	0.0799425	0.757348
CNNM4	4-pyridoxate	0.0812153	-0.0634694	0.3204
CNNM3	4-pyridoxate	0.551538	0.025245	-0.6935
SLC9A4	4-pyridoxate	0.00585812	-0.0952102	1.16232
SLC9A2	4-pyridoxate	0.00361244	-0.104964	1.42104
MFSD9	4-pyridoxate	0.340399	-0.0405536	-0.287441
SLC5A7	4-pyridoxate	0.561088	-0.0406331	-0.285331
SLC20A1	4-pyridoxate	0.367545	-0.0342974	-0.453386
SLC35F5	4-pyridoxate	0.00124342	-0.110208	1.56014
TMEM163	4-pyridoxate	0.883009	0.0124831	-1.03201
SLC4A10	4-pyridoxate	0.993326	0.000643972	-1.34604
SLC38A11	4-pyridoxate	0.954371	-0.00301811	-1.28307
SLC25A12	4-pyridoxate	0.823897	-0.0123061	-1.03671
GPR155	4-pyridoxate	0.378859	0.0463571	-0.133503
SLC40A1	4-pyridoxate	0.584134	0.0297922	-0.572886
MFSD6	4-pyridoxate	0.190322	0.0618504	0.277456
SLC39A10	4-pyridoxate	0.00672467	-0.102576	1.35771
SLC11A1	4-pyridoxate	0.202249	0.0496394	-0.0464411
SLC23A3	4-pyridoxate	0.925914	-0.00359702	-1.26771
SLC4A3	4-pyridoxate	3.38731e-05	-0.14063	2.36707
SLC19A3	4-pyridoxate	9.6058e-06	-0.151098	2.64475
SLC16A14	4-pyridoxate	0.910554	0.0111671	-1.06692
SLC6A11	4-pyridoxate	0.180758	-0.0528752	0.03939
SLC6A1	4-pyridoxate	0.915761	-0.0116789	-1.05334
SLC6A6	4-pyridoxate	0.593224	-0.0253377	-0.691043
SLC4A7	4-pyridoxate	0.219716	-0.0475288	-0.102423
SLC22A13	4-pyridoxate	0.117887	-0.0638005	0.329181
SLC22A14	4-pyridoxate	0.000879382	-0.116451	1.72574
SLC25A38	4-pyridoxate	0.00552179	0.0983868	1.24658
SLC6A20	4-pyridoxate	0.790931	-0.0145386	-0.977489
SCAP	4-pyridoxate	0.297527	0.0404613	-0.289888
SLC26A6	4-pyridoxate	0.536715	-0.0312309	-0.534726
SLC25A20	4-pyridoxate	0.0151787	0.0857643	0.911772
SLC38A3	4-pyridoxate	0.0741939	-0.0699314	0.491803
RFT1	4-pyridoxate	0.837354	0.0146368	-0.974882
SLC25A26	4-pyridoxate	0.585431	-0.031558	-0.526048
SLC9C1	4-pyridoxate	0.0128126	-0.0896445	1.01469
SLC35A5	4-pyridoxate	0.572874	0.0236111	-0.736839
SIDT1	4-pyridoxate	3.51699e-05	0.142717	2.42245
SLC15A2	4-pyridoxate	0.00186357	0.107829	1.49704
SLC49A4	4-pyridoxate	1.23307e-05	-0.147365	2.54572
SLC12A8	4-pyridoxate	0.03984	-0.0722499	0.553302
SLC41A3	4-pyridoxate	0.0564063	-0.0796724	0.750183
SLCO2A1	4-pyridoxate	0.16717	-0.0496647	-0.0457708
SLC35G2	4-pyridoxate	0.12105	-0.0568381	0.144503
SLC25A36	4-pyridoxate	0.109625	0.0628524	0.304032
SLC9A9	4-pyridoxate	0.00432172	0.107565	1.49003
SLC33A1	4-pyridoxate	0.72101	0.0153091	-0.957051
SLC66A1L	4-pyridoxate	0.0503877	-0.0690588	0.468658
MFSD1	4-pyridoxate	0.319601	0.0412483	-0.269015
SLC7A14	4-pyridoxate	0.665174	0.0177952	-0.891107
SLC2A2	4-pyridoxate	0.772021	-0.0132325	-1.01213
CLCN2	4-pyridoxate	2.10668e-05	-0.148459	2.57475
TMEM41A	4-pyridoxate	0.0202217	-0.0823909	0.822291
SLC51A	4-pyridoxate	0.894721	-0.007746	-1.15766
SLC49A3	4-pyridoxate	0.154881	-0.0547232	0.0884082
SLC26A1	4-pyridoxate	0.842104	-0.0111156	-1.06828
LETM1	4-pyridoxate	0.333945	-0.0415923	-0.25989
MFSD10	4-pyridoxate	0.396153	-0.0340803	-0.459146
SLC2A9	4-pyridoxate	0.633839	0.0253026	-0.691972
SLC34A2	4-pyridoxate	0.439929	-0.0402073	-0.296628
SLC30A9	4-pyridoxate	0.582294	-0.0254447	-0.688204
NIPAL1	4-pyridoxate	0.000146564	-0.129132	2.06211
SLC10A4	4-pyridoxate	0.507388	0.0453054	-0.1614
TMEM165	4-pyridoxate	0.605194	0.0193401	-0.850129
SLC4A4	4-pyridoxate	0.824019	-0.00906976	-1.12255
SLC10A6	4-pyridoxate	0.897543	-0.0109302	-1.0732
SLC39A8	4-pyridoxate	0.0220005	0.0823478	0.821148
SLC9B1	4-pyridoxate	0.0115906	0.0863844	0.928219
SLC9B2	4-pyridoxate	0.00275666	0.102524	1.35632
OSTC	4-pyridoxate	0.942032	0.00363228	-1.26678
SLC25A31	4-pyridoxate	0.917194	0.00796043	-1.15197
MFSD8	4-pyridoxate	0.534194	0.039538	-0.314379
SLC7A11	4-pyridoxate	0.406648	-0.0311047	-0.538072
UCP1	4-pyridoxate	0.897507	0.0137439	-0.998566
SLC10A7	4-pyridoxate	0.00589757	0.0983341	1.24518
TMEM184C	4-pyridoxate	0.586249	0.0245598	-0.711675
TMEM144	4-pyridoxate	0.0037637	-0.100383	1.29953
CLCN3	4-pyridoxate	0.956089	0.00263808	-1.29315
SLC25A4	4-pyridoxate	0.823338	-0.0164859	-0.925835
SLC9A3	4-pyridoxate	0.813547	0.0104688	-1.08544
SLC12A7	4-pyridoxate	0.0107486	-0.101658	1.33334
SLC6A19	4-pyridoxate	0.861959	0.00771198	-1.15856
SLC6A18	4-pyridoxate	0.331146	0.0380934	-0.352699
SLC6A3	4-pyridoxate	0.573501	-0.049045	-0.0622074
ANKH	4-pyridoxate	0.865342	-0.0135314	-1.0042
SLC45A2	4-pyridoxate	0.434374	-0.0416629	-0.258018
LMBRD2	4-pyridoxate	0.167534	0.0557399	0.115376
SLC1A3	4-pyridoxate	0.0010682	-0.112904	1.63164
SLC38A9	4-pyridoxate	0.686731	-0.0247719	-0.70605
SLC30A5	4-pyridoxate	0.371681	-0.0346452	-0.444162
HMGCR	4-pyridoxate	0.988132	0.00135638	-1.32715
SV2C	4-pyridoxate	0.981518	0.0034301	-1.27214
SLCO4C1	4-pyridoxate	0.156221	0.0608789	0.251686
SLCO6A1	4-pyridoxate	0.976419	0.0017012	-1.318
SLC25A46	4-pyridoxate	0.0316155	0.0870922	0.946993
SLC12A2	4-pyridoxate	0.0589104	-0.0725495	0.561247
SLC27A6	4-pyridoxate	0.991631	0.000405454	-1.35237
SLC22A4	4-pyridoxate	0.967976	0.00150933	-1.32309
SLC22A5	4-pyridoxate	0.0051929	-0.0965893	1.1989
SLC25A48	4-pyridoxate	0.118591	-0.0837467	0.858255
SLC23A1	4-pyridoxate	2.34704e-05	0.151319	2.65059
SLC4A9	4-pyridoxate	0.338461	-0.0452946	-0.161687
SLC35A4	4-pyridoxate	0.663234	0.0411451	-0.271752
SLC25A2	4-pyridoxate	0.817826	0.0193259	-0.850505
SLC26A2	4-pyridoxate	0.437658	-0.0293688	-0.584118
SLC6A7	4-pyridoxate	0.889478	-0.0098225	-1.10258
SLC36A3	4-pyridoxate	0.75641	0.0252714	-0.692801
SLC36A2	4-pyridoxate	0.211309	0.0613335	0.263746
SLC36A1	4-pyridoxate	0.0347553	-0.0758323	0.648324
NIPAL4	4-pyridoxate	0.0817922	-0.0614974	0.268093
SFXN1	4-pyridoxate	0.231482	-0.063925	0.332484
SLC34A1	4-pyridoxate	0.134439	-0.0679307	0.438735
SLC22A23	4-pyridoxate	0.803933	-0.0100776	-1.09582
SLC35B3	4-pyridoxate	0.706676	-0.0160497	-0.937405
TMEM14C	4-pyridoxate	0.102038	-0.0580925	0.177778
TMEM14B	4-pyridoxate	0.021737	-0.0900523	1.02551
SLC17A4	4-pyridoxate	0.503964	0.0416806	-0.257546
SLC17A1	4-pyridoxate	0.749045	0.030994	-0.541008
SLC17A3	4-pyridoxate	0.148388	0.0853322	0.90031
SLC17A2	4-pyridoxate	0.991102	0.0180837	-0.883454
SLC44A4	4-pyridoxate	0.71253	-0.0205298	-0.818571
SLC39A7	4-pyridoxate	0.087277	-0.0599489	0.227019
SLC26A8	4-pyridoxate	0.0865586	0.0739812	0.599224
MTCH1	4-pyridoxate	0.0239407	-0.0786559	0.72322
TSPO2	4-pyridoxate	0.384693	0.0317329	-0.521411
SLC22A7	4-pyridoxate	0.0105774	0.095178	1.16147
SLC29A1	4-pyridoxate	0.0871053	0.0607386	0.247965
SLC35B2	4-pyridoxate	0.0712182	-0.0627815	0.302153
SLC25A27	4-pyridoxate	0.0143838	-0.0901876	1.0291
PTCHD4	4-pyridoxate	0.581624	-0.0212077	-0.800589
RHAG	4-pyridoxate	0.267286	-0.0618727	0.278046
TMEM14A	4-pyridoxate	0.000393563	-0.123566	1.91446
LMBRD1	4-pyridoxate	0.604748	0.0344558	-0.449185
SLC17A5	4-pyridoxate	0.43379	-0.0297653	-0.573599
SLC35A1	4-pyridoxate	0.694458	0.0192284	-0.853091
SLC22A16	4-pyridoxate	0.0678901	0.070737	0.513173
SLC16A10	4-pyridoxate	0.842013	0.00787905	-1.15413
MFSD4B	4-pyridoxate	0.617591	0.0238261	-0.731137
SLC35F1	4-pyridoxate	0.987777	-0.000507688	-1.34966
SLC18B1	4-pyridoxate	0.0517067	-0.0717795	0.540825
SLC2A12	4-pyridoxate	0.0297362	-0.0755311	0.640335
SLC35D3	4-pyridoxate	0.0177188	-0.100181	1.29417
OSTCP1	4-pyridoxate	0.498716	-0.0399101	-0.30451
SLC22A1	4-pyridoxate	1.97198e-05	-0.158876	2.85105
SLC22A2	4-pyridoxate	0.153431	-0.0518716	0.0127685
SLC22A3	4-pyridoxate	0.116836	-0.0575817	0.164229
MPC1	4-pyridoxate	0.236783	0.0422591	-0.242201
UNC93A	4-pyridoxate	0.542207	-0.0330778	-0.485735
TMEM184A	4-pyridoxate	0.0329461	-0.0758154	0.647876
SLC29A4	4-pyridoxate	0.135315	-0.0584398	0.186988
STARD3NL	4-pyridoxate	0.0672609	-0.0657758	0.381576
NPC1L1	4-pyridoxate	0.849995	0.0123921	-1.03442
SLC25A40	4-pyridoxate	0.000721895	0.118478	1.77949
SLC25A13	4-pyridoxate	1.0873e-06	-0.169098	3.1222
SLC12A9	4-pyridoxate	0.907563	0.00793539	-1.15264
SLC26A5	4-pyridoxate	0.162628	0.0541665	0.0736407
SLC26A4	4-pyridoxate	0.498687	-0.0260255	-0.672797
SLC26A3	4-pyridoxate	0.067593	0.0781238	0.709108
SLC13A1	4-pyridoxate	0.999437	-0.0103451	-1.08872
SLC35B4	4-pyridoxate	0.426653	0.0363116	-0.399959
SLC13A4	4-pyridoxate	0.92448	0.0058983	-1.20667
SVOPL	4-pyridoxate	0.279133	0.0494755	-0.0507872
SLC37A3	4-pyridoxate	0.0764338	-0.0627402	0.301057
CLCN1	4-pyridoxate	0.753545	-0.0145306	-0.977699
SLC4A2	4-pyridoxate	0.00488833	-0.0987236	1.25552
LMBR1	4-pyridoxate	0.685199	0.0327821	-0.493581
XKR6	4-pyridoxate	0.297614	0.0456671	-0.151805
SLC35G5	4-pyridoxate	0.047402	0.0716788	0.538154
TUSC3	4-pyridoxate	0.00909975	-0.0908278	1.04608
SLC7A2	4-pyridoxate	0.00596077	-0.0985933	1.25206
SLC18A1	4-pyridoxate	0.329462	0.0560057	0.122425
SLC39A14	4-pyridoxate	0.000906701	-0.117923	1.76477
SLC25A37	4-pyridoxate	0.730153	-0.017361	-0.902622
LETM2	4-pyridoxate	0.931223	-0.00799619	-1.15102
SLC20A2	4-pyridoxate	0.00787957	-0.094311	1.13847
XKR4	4-pyridoxate	0.5614	0.0332988	-0.479874
SLCO5A1	4-pyridoxate	0.640421	-0.0189634	-0.860121
XKR9	4-pyridoxate	0.837156	-0.0335419	-0.473426
SLC10A5	4-pyridoxate	0.58855	0.0231607	-0.748786
SLC7A13	4-pyridoxate	0.871086	0.013257	-1.01148
TMEM64	4-pyridoxate	0.386168	-0.0368719	-0.385099
SLC26A7	4-pyridoxate	0.708229	-0.0239936	-0.726694
LAPTM4B	4-pyridoxate	0.000240381	-0.127114	2.00858
NIPAL2	4-pyridoxate	0.0228342	0.100625	1.30596
SLC25A32	4-pyridoxate	0.874965	0.0073635	-1.16781
SLC30A8	4-pyridoxate	0.776146	0.0192021	-0.853789
SLC45A4	4-pyridoxate	0.770422	-0.0162822	-0.931238
SLC52A2	4-pyridoxate	0.14922	-0.0530131	0.0430459
SLC39A4	4-pyridoxate	0.672173	-0.0219419	-0.781114
MFSD3	4-pyridoxate	0.911198	0.00749868	-1.16422
SLC1A1	4-pyridoxate	0.0957922	-0.0595812	0.217264
SLC24A2	4-pyridoxate	0.930211	-0.0158867	-0.94173
SLC25A51	4-pyridoxate	0.923943	0.00470991	-1.23819
SLC28A3	4-pyridoxate	0.612158	0.0203721	-0.822754
MFSD14B	4-pyridoxate	0.78311	0.010786	-1.07703
PTCH1	4-pyridoxate	0.341399	-0.0404968	-0.288949
SLC35D2	4-pyridoxate	0.000104076	-0.131322	2.12018
SLC44A1	4-pyridoxate	0.865562	0.00626005	-1.19708
TMEM245	4-pyridoxate	0.0057473	-0.0943113	1.13848
SLC46A2	4-pyridoxate	0.886508	0.0111169	-1.06825
SLC31A2	4-pyridoxate	0.159979	-0.0489584	-0.0645048
SLC31A1	4-pyridoxate	0.0514197	-0.0683009	0.448554
SLC2A8	4-pyridoxate	0.000255362	-0.128059	2.03363
SLC25A25	4-pyridoxate	0.680911	-0.0259315	-0.675291
SLC27A4	4-pyridoxate	0.00260887	-0.105714	1.44094
SLC2A6	4-pyridoxate	0.366771	-0.033542	-0.473424
SLC34A3	4-pyridoxate	0.348105	-0.0412089	-0.270059
SLC39A12	4-pyridoxate	0.247683	-0.0473303	-0.107689
PTCHD3	4-pyridoxate	0.937989	0.0394659	-0.316292
SLC18A3	4-pyridoxate	0.937724	-0.00606853	-1.20216
SLC16A9	4-pyridoxate	0.548031	-0.0351727	-0.430169
SLC25A16	4-pyridoxate	0.963879	0.0035547	-1.26883
SLC29A3	4-pyridoxate	0.713737	-0.0186211	-0.869198
SLC16A12	4-pyridoxate	0.0337469	-0.0734101	0.584077
SLC35G1	4-pyridoxate	2.40534e-06	-0.162375	2.94386
CNNM1	4-pyridoxate	0.0153897	-0.0870695	0.94639
SLC25A28	4-pyridoxate	0.0145801	0.0951217	1.15998
SFXN3	4-pyridoxate	0.014131	-0.0851537	0.895576
MFSD13A	4-pyridoxate	0.600393	0.0192959	-0.851302
SFXN2	4-pyridoxate	0.125217	0.0545324	0.0833459
CNNM2	4-pyridoxate	0.871722	0.0128866	-1.02131
SLC18A2	4-pyridoxate	0.859769	-0.0123642	-1.03516
SFXN4	4-pyridoxate	0.707378	-0.0154517	-0.953268
SLC25A22	4-pyridoxate	0.553146	-0.0437241	-0.203344
SLC22A18	4-pyridoxate	0.167404	-0.0497358	-0.0438842
TMEM41B	4-pyridoxate	0.138982	-0.0550504	0.0970856
SLC6A5	4-pyridoxate	0.476806	0.0329486	-0.489162
SLC17A6	4-pyridoxate	0.776919	-0.0319842	-0.514744
SLC5A12	4-pyridoxate	0.272889	-0.044216	-0.190296
SLC1A2	4-pyridoxate	0.514294	-0.0294026	-0.583221
SLC35C1	4-pyridoxate	0.130299	-0.0548154	0.0908528
SLC39A13	4-pyridoxate	0.158135	-0.0496901	-0.0450952
MTCH2	4-pyridoxate	0.00569473	-0.114433	1.67221
SLC43A3	4-pyridoxate	0.000134141	0.13352	2.1785
SLC43A1	4-pyridoxate	0.0043051	0.0984951	1.24945
SLC15A3	4-pyridoxate	0.056148	0.0729794	0.572651
SLC3A2	4-pyridoxate	0.220706	-0.044764	-0.17576
SLC22A6	4-pyridoxate	0.901356	0.0244885	-0.713568
SLC22A8	4-pyridoxate	0.786808	0.0203732	-0.822726
SLC22A24	4-pyridoxate	0.860808	-0.0112366	-1.06507
SLC22A10	4-pyridoxate	0.413535	0.0652113	0.366604
SLC22A25	4-pyridoxate	0.63802	0.0289166	-0.596112
SLC22A9	4-pyridoxate	0.886815	0.0065442	-1.18954
SLC22A11	4-pyridoxate	0.587567	0.0369043	-0.38424
SLC22A12	4-pyridoxate	0.604592	0.0631595	0.31218
SLC25A45	4-pyridoxate	0.000146087	0.131412	2.12257
SLC29A2	4-pyridoxate	0.217414	-0.0479334	-0.0916933
UNC93B1	4-pyridoxate	0.972779	0.00345109	-1.27158
UCP2	4-pyridoxate	0.000402548	0.120555	1.83459
UCP3	4-pyridoxate	0.61116	0.0212407	-0.799716
SLCO2B1	4-pyridoxate	0.906773	-0.00557228	-1.21532
SLC36A4	4-pyridoxate	0.82036	0.0114721	-1.05883
SLC35F2	4-pyridoxate	0.00177421	-0.123591	1.91512
SIDT2	4-pyridoxate	0.560099	0.0312222	-0.534956
SLC37A4	4-pyridoxate	0.906278	-0.00591316	-1.20628
SLC37A2	4-pyridoxate	0.151119	-0.0527933	0.0372175
SLC6A12	4-pyridoxate	0.638977	-0.021452	-0.79411
SLC6A13	4-pyridoxate	0.866632	-0.0238379	-0.730824
SLC2A14	4-pyridoxate	0.516208	0.029458	-0.581751
SLC2A3	4-pyridoxate	0.820485	-0.0125997	-1.02892
SLC15A5	4-pyridoxate	0.682345	0.0354777	-0.42208
SLCO1C1	4-pyridoxate	0.0134277	-0.097018	1.21027
SLCO1B3	4-pyridoxate	0.0121929	-0.0863408	0.927061
SLCO1B7	4-pyridoxate	0.00471392	-0.0989353	1.26113
SLCO1B1	4-pyridoxate	0.0512074	-0.0722123	0.552305
SLCO1A2	4-pyridoxate	0.188335	-0.0568136	0.143855
SLC2A13	4-pyridoxate	0.952053	-0.00340347	-1.27285
SLC38A1	4-pyridoxate	0.124105	0.065145	0.364844
SLC38A2	4-pyridoxate	0.506663	-0.0251352	-0.696414
SLC38A4	4-pyridoxate	0.00748054	-0.0921003	1.07983
SLC48A1	4-pyridoxate	0.833744	-0.00837899	-1.14087
LMBR1L	4-pyridoxate	0.0698404	0.0662641	0.394528
SLC11A2	4-pyridoxate	0.0408713	-0.075099	0.628875
LETMD1	4-pyridoxate	0.158836	0.0512955	-0.00251307
SLC4A8	4-pyridoxate	0.263208	0.0482295	-0.0838379
MFSD5	4-pyridoxate	0.0316528	-0.075508	0.639722
SLC39A5	4-pyridoxate	0.296753	0.0461485	-0.139036
SLC26A10P	4-pyridoxate	0.213666	-0.0486402	-0.0729436
SLC16A7	4-pyridoxate	0.0310741	0.0845059	0.878392
SLC35E3	4-pyridoxate	0.796436	-0.0122571	-1.038
SLC6A15	4-pyridoxate	0.652944	-0.01652	-0.924931
SLC25A3	4-pyridoxate	0.557602	-0.0276533	-0.62962
SLC17A8	4-pyridoxate	0.460524	-0.0345672	-0.446231
SLC5A8	4-pyridoxate	0.655233	0.0340129	-0.460932
SLC41A2	4-pyridoxate	0.301691	-0.0381557	-0.351046
SVOP	4-pyridoxate	0.594285	0.0251838	-0.695125
SLC8B1	4-pyridoxate	0.588914	0.0260439	-0.672309
SLC15A4	4-pyridoxate	0.541227	0.0308886	-0.543804
SLC46A3	4-pyridoxate	0.604166	0.0397611	-0.308461
SLC7A1	4-pyridoxate	0.00172155	0.122828	1.89488
SLC25A15	4-pyridoxate	0.142546	-0.0569382	0.147161
SLC25A30	4-pyridoxate	0.530412	0.0270146	-0.646563
SLC15A1	4-pyridoxate	0.143922	-0.0528301	0.0381915
SLC10A2	4-pyridoxate	0.128529	0.0784175	0.716897
TMCO3	4-pyridoxate	0.217499	-0.0434652	-0.210211
SLC39A2	4-pyridoxate	0.989173	-0.00116242	-1.33229
SLC7A7	4-pyridoxate	0.434439	-0.0433002	-0.214587
SLC7A8	4-pyridoxate	0.420715	-0.0311076	-0.537997
SLC22A17	4-pyridoxate	0.170227	-0.0500314	-0.0360438
SLC25A21	4-pyridoxate	0.0267759	-0.084424	0.87622
SLC35F4	4-pyridoxate	0.189913	0.0661164	0.39061
SLC38A6	4-pyridoxate	0.00480117	-0.0962382	1.18959
SLC39A9	4-pyridoxate	0.351696	0.0507931	-0.0158394
SLC10A1	4-pyridoxate	0.88917	0.00897962	-1.12494
SLC8A3	4-pyridoxate	0.452318	0.0363452	-0.399067
FLVCR2	4-pyridoxate	0.0112569	-0.0904261	1.03543
SLC24A4	4-pyridoxate	0.946164	-0.0124649	-1.03249
SLC25A29	4-pyridoxate	0.706053	0.0266028	-0.657486
SLC25A47	4-pyridoxate	0.803114	0.0157145	-0.946296
NIPA2	4-pyridoxate	0.700942	-0.026772	-0.652997
NIPA1	4-pyridoxate	0.603821	-0.0322683	-0.507207
OCA2	4-pyridoxate	0.238967	-0.0651899	0.366036
SLC12A6	4-pyridoxate	0.00128436	0.125879	1.97582
DISP2	4-pyridoxate	0.225827	-0.0543879	0.0795131
SLC28A2	4-pyridoxate	0.952679	-0.00849602	-1.13777
SLC30A4	4-pyridoxate	0.237189	-0.0430273	-0.221826
SLC24A5	4-pyridoxate	0.596344	0.0265536	-0.65879
SLC12A1	4-pyridoxate	0.0473493	0.0739446	0.598253
SLC27A2	4-pyridoxate	0.267819	-0.0430223	-0.221958
SLC51B	4-pyridoxate	0.443902	-0.0387052	-0.33647
SLC24A1	4-pyridoxate	0.329029	0.0625475	0.295945
STRA6	4-pyridoxate	0.176545	-0.0495565	-0.04864
SLC28A1	4-pyridoxate	0.0503766	-0.071344	0.529272
RHCG	4-pyridoxate	0.271262	-0.0450715	-0.167603
SV2B	4-pyridoxate	0.00020941	0.129802	2.07987
SLCO3A1	4-pyridoxate	0.333811	0.0384102	-0.344295
CLCN7	4-pyridoxate	0.249203	0.0643146	0.342819
SLC5A11	4-pyridoxate	0.578546	-0.0460371	-0.141991
CLN3	4-pyridoxate	0.519941	0.0339825	-0.461738
SPNS1	4-pyridoxate	0.18046	-0.0492333	-0.0572132
SLC5A2	4-pyridoxate	0.945021	0.00641305	-1.19302
SLC6A2	4-pyridoxate	0.474805	-0.0299402	-0.568962
SLC12A3	4-pyridoxate	0.825469	0.0143934	-0.981338
SLC38A7	4-pyridoxate	0.0191236	-0.0807865	0.779735
SLC9A5	4-pyridoxate	0.729251	-0.0175562	-0.897446
SLC12A4	4-pyridoxate	0.0314847	-0.0748849	0.623195
SLC7A6	4-pyridoxate	0.906967	0.0067569	-1.1839
SLC38A8	4-pyridoxate	0.572918	-0.0435674	-0.207501
SLC7A5	4-pyridoxate	0.657385	-0.0201349	-0.829046
SLC22A31	4-pyridoxate	0.0459335	-0.0951014	1.15944
SLC43A2	4-pyridoxate	0.322272	0.0506688	-0.0191351
CTNS	4-pyridoxate	0.240364	-0.0453539	-0.160112
SPNS3	4-pyridoxate	0.000485306	0.12303	1.90025
SPNS2	4-pyridoxate	0.851799	0.00844749	-1.13905
SLC25A11	4-pyridoxate	0.750137	-0.0335665	-0.472772
SLC52A1	4-pyridoxate	0.234933	-0.0453206	-0.160996
SLC13A5	4-pyridoxate	0.932323	-0.0159713	-0.939484
SLC16A13	4-pyridoxate	0.264883	-0.0447615	-0.175826
SLC16A11	4-pyridoxate	0.818114	0.0189594	-0.860225
SLC2A4	4-pyridoxate	0.560411	-0.0253999	-0.689392
SLC35G6	4-pyridoxate	0.801315	-0.0186702	-0.867897
MPDU1	4-pyridoxate	0.0150459	-0.0873221	0.953092
SLC25A35	4-pyridoxate	0.745018	0.0367678	-0.387859
MFSD6L	4-pyridoxate	0.0391602	0.0777471	0.699113
SLC5A10	4-pyridoxate	0.403767	0.0342186	-0.455475
SLC47A1	4-pyridoxate	0.000172486	-0.131445	2.12344
SLC47A2	4-pyridoxate	0.00602261	-0.0944559	1.14232
SLC46A1	4-pyridoxate	0.0208013	-0.0818131	0.806966
SLC13A2	4-pyridoxate	0.577544	0.0489829	-0.0638548
SLC6A4	4-pyridoxate	0.169747	0.0520286	0.0169323
SLC35G3	4-pyridoxate	0.869403	0.0371523	-0.377662
STARD3	4-pyridoxate	0.898884	-0.00999077	-1.09812
SLC4A1	4-pyridoxate	0.646323	0.027542	-0.632574
SLC25A39	4-pyridoxate	0.00974124	-0.102842	1.36476
SLC35B1	4-pyridoxate	0.000804844	-0.118504	1.78018
SLC16A6	4-pyridoxate	0.722172	0.0234819	-0.740268
SLC39A11	4-pyridoxate	0.921722	-0.00583352	-1.20839
TMEM104	4-pyridoxate	0.650861	-0.0179895	-0.885953
SLC16A5	4-pyridoxate	0.00567799	-0.0961595	1.1875
SLC25A19	4-pyridoxate	0.516758	0.0231594	-0.748822
MFSD11	4-pyridoxate	0.888793	0.00889046	-1.1273
SLC26A11	4-pyridoxate	0.00785538	-0.0930662	1.10545
SLC38A10	4-pyridoxate	0.891883	0.00887627	-1.12768
SLC25A10	4-pyridoxate	0.0394647	-0.0815728	0.800592
SLC16A3	4-pyridoxate	0.0811486	-0.0616981	0.273415
SLC35G4	4-pyridoxate	0.866661	0.0323753	-0.504371
TMEM241	4-pyridoxate	0.987181	0.00153512	-1.3224
NPC1	4-pyridoxate	0.00970095	-0.0888212	0.992854
SLC25A52	4-pyridoxate	0.508298	0.0662167	0.393271
SLC39A6	4-pyridoxate	0.697349	0.016438	-0.927107
SLC14A2	4-pyridoxate	6.27085e-05	0.140219	2.35618
SLC14A1	4-pyridoxate	0.0107325	0.110648	1.57182
[truncated: 114,101 more rows]
