# Supplementary material for: Predicting substrates for orphan solute carrier proteins using multi-omics datasets
Source: BMC Genomics. 2025 Feb 11;26:130. doi: 10.1186/s12864-025-11330-5 (PMC11812203; doi:10.1186/s12864-025-11330-5)
Supplement: Supplementary file 9 — Supplementary Material 9. [file 12864_2025_11330_MOESM9_ESM.xlsx]

## Sheet: NCI60a TvsM
SYMBOL	METABOLITE	padj	rho	rho_transformed
SLC17A4	(2-Aminoethyl)phosphonate	0.992101	0.0288675	-1.05767
SLC25A13	(2-Aminoethyl)phosphonate	0.71151	0.103035	-0.265993
SLC25A15	(2-Aminoethyl)phosphonate	0.0668716	0.361366	2.49146
MFSD10	(2-Aminoethyl)phosphonate	0.756561	-0.317837	2.02682
SLC35B1	(2-Aminoethyl)phosphonate	0.83859	0.113095	-0.158613
SLC17A2	(2-Aminoethyl)phosphonate	0.911113	-0.10571	-0.237445
SLC30A9	(2-Aminoethyl)phosphonate	0.888007	0.0903178	-0.401739
SLC25A17	(2-Aminoethyl)phosphonate	0.860078	0.117018	-0.116741
SLC9A6	(2-Aminoethyl)phosphonate	0.899954	-0.050268	-0.829235
SLC35A1	(2-Aminoethyl)phosphonate	0.4563	0.250328	1.30622
SLC19A2	(2-Aminoethyl)phosphonate	0.562409	0.142073	0.150697
SLC34A2	(2-Aminoethyl)phosphonate	0.801212	-0.123663	-0.0458107
SLCO1B1	(2-Aminoethyl)phosphonate	0.979387	0.0323813	-1.02016
SLC12A7	(2-Aminoethyl)phosphonate	0.808572	0.116417	-0.123157
SLC17A3	(2-Aminoethyl)phosphonate	0.979473	-0.0284698	-1.06191
SLC26A1	(2-Aminoethyl)phosphonate	0.998522	-0.212334	0.900673
SLC22A7	(2-Aminoethyl)phosphonate	0.909989	0.0468051	-0.866198
STARD3	(2-Aminoethyl)phosphonate	0.914531	0.0257192	-1.09127
SLC38A3	(2-Aminoethyl)phosphonate	0.856595	-0.083447	-0.475079
SLC27A5	(2-Aminoethyl)phosphonate	0.548197	0.155264	0.291508
SLC27A4	(2-Aminoethyl)phosphonate	0.928454	0.0391957	-0.947421
SLC27A3	(2-Aminoethyl)phosphonate	0.586332	0.11667	-0.120456
SLC27A2	(2-Aminoethyl)phosphonate	0.697082	0.0852343	-0.456001
SLC35D2	(2-Aminoethyl)phosphonate	0.953329	-0.0457758	-0.877185
SLC7A9	(2-Aminoethyl)phosphonate	0.740912	-0.105177	-0.243126
SLC2A6	(2-Aminoethyl)phosphonate	0.762076	-0.107749	-0.21568
SLC6A14	(2-Aminoethyl)phosphonate	0.929396	0.0352307	-0.989745
SLCO2B1	(2-Aminoethyl)phosphonate	0.73445	0.123218	-0.0505543
SLC46A1	(2-Aminoethyl)phosphonate	0.801446	-0.087787	-0.428753
SLC52A3	(2-Aminoethyl)phosphonate	0.980448	-0.0548466	-0.780362
MFSD3	(2-Aminoethyl)phosphonate	0.910684	-0.119264	-0.0927662
SLC35A4	(2-Aminoethyl)phosphonate	0.764881	0.0926905	-0.376413
SLC2A13	(2-Aminoethyl)phosphonate	0.360057	0.233086	1.12219
SLC22A9	(2-Aminoethyl)phosphonate	0.582085	-0.288983	1.71883
XKR4	(2-Aminoethyl)phosphonate	0.879345	-0.0495984	-0.836383
SLC25A25	(2-Aminoethyl)phosphonate	0.974906	0.0107559	-1.25099
SLC26A9	(2-Aminoethyl)phosphonate	0.881197	-0.0537839	-0.791706
SLC26A7	(2-Aminoethyl)phosphonate	0.218782	-0.243156	1.22967
SLC25A26	(2-Aminoethyl)phosphonate	0.974295	0.0989858	-0.309216
SLC5A11	(2-Aminoethyl)phosphonate	0.989054	0.0774078	-0.539542
SLC22A12	(2-Aminoethyl)phosphonate	0.963972	-0.0205829	-1.1461
SLC26A8	(2-Aminoethyl)phosphonate	0.976509	0.0474376	-0.859447
SLC18B1	(2-Aminoethyl)phosphonate	0.609829	0.124642	-0.0353615
SLC16A10	(2-Aminoethyl)phosphonate	0.264245	0.230981	1.09972
CLCN1	(2-Aminoethyl)phosphonate	0.422751	-0.309652	1.93946
CLCN2	(2-Aminoethyl)phosphonate	0.724765	0.115563	-0.132274
CLCN3	(2-Aminoethyl)phosphonate	0.21667	0.242197	1.21944
CLCN4	(2-Aminoethyl)phosphonate	0.252183	-0.248987	1.29191
CLCN5	(2-Aminoethyl)phosphonate	0.105055	0.354881	2.42224
CLCN6	(2-Aminoethyl)phosphonate	0.819417	-0.0878187	-0.428415
CLCN7	(2-Aminoethyl)phosphonate	0.68659	-0.098796	-0.311242
CLCNKA	(2-Aminoethyl)phosphonate	0.95851	-0.0682647	-0.637136
CLCNKB	(2-Aminoethyl)phosphonate	0.898379	-0.170029	0.449103
SFXN2	(2-Aminoethyl)phosphonate	0.238174	0.319323	2.04269
SFXN4	(2-Aminoethyl)phosphonate	0.622848	0.228689	1.07525
CLN3	(2-Aminoethyl)phosphonate	0.998817	0.138972	0.117605
SLC36A4	(2-Aminoethyl)phosphonate	0.253693	-0.20781	0.852386
SLC15A4	(2-Aminoethyl)phosphonate	0.455874	0.230461	1.09416
SLC24A4	(2-Aminoethyl)phosphonate	0.83474	0.22172	1.00086
SLC25A29	(2-Aminoethyl)phosphonate	0.491611	-0.271491	1.53213
SLC51B	(2-Aminoethyl)phosphonate	0.997869	-0.0346056	-0.996417
NIPA1	(2-Aminoethyl)phosphonate	0.972525	0.052862	-0.801546
SLC38A10	(2-Aminoethyl)phosphonate	0.921666	0.0310655	-1.0342
SLC43A2	(2-Aminoethyl)phosphonate	0.98738	0.0500149	-0.831937
SPNS2	(2-Aminoethyl)phosphonate	0.98644	0.0600748	-0.724556
SLC5A10	(2-Aminoethyl)phosphonate	0.605208	-0.254424	1.34995
MFSD12	(2-Aminoethyl)phosphonate	0.841071	-0.047579	-0.857937
SLC44A3	(2-Aminoethyl)phosphonate	0.993494	0.0623564	-0.700202
SLC66A3	(2-Aminoethyl)phosphonate	0.843567	0.0618464	-0.705646
SLC31A1	(2-Aminoethyl)phosphonate	0.172	0.238148	1.17622
SLC31A2	(2-Aminoethyl)phosphonate	0.980791	0.110596	-0.185289
SLC9B2	(2-Aminoethyl)phosphonate	0.452567	0.223157	1.01619
SLCO6A1	(2-Aminoethyl)phosphonate	0.92226	-0.0223362	-1.12738
SVOPL	(2-Aminoethyl)phosphonate	0.968065	-0.0265718	-1.08217
LETM2	(2-Aminoethyl)phosphonate	0.198346	-0.258426	1.39267
PTCHD1	(2-Aminoethyl)phosphonate	0.824269	-0.105335	-0.241443
SLC32A1	(2-Aminoethyl)phosphonate	0.364495	0.242415	1.22176
SLC34A3	(2-Aminoethyl)phosphonate	0.868785	0.123003	-0.0528589
SLC2A14	(2-Aminoethyl)phosphonate	0.592203	-0.210613	0.882299
SLC38A6	(2-Aminoethyl)phosphonate	0.9386	0.100093	-0.297397
SLC38A8	(2-Aminoethyl)phosphonate	0.997317	0.0809689	-0.50153
SLC22A31	(2-Aminoethyl)phosphonate	0.705224	0.220329	0.986013
SLC25A10	(2-Aminoethyl)phosphonate	0.923623	-0.0842439	-0.466572
SLC47A2	(2-Aminoethyl)phosphonate	0.842331	-0.069372	-0.625317
SLC35G3	(2-Aminoethyl)phosphonate	0.962788	-0.0101984	-1.25694
SLC25A52	(2-Aminoethyl)phosphonate	0.998271	-0.0247898	-1.10119
SLC35F3	(2-Aminoethyl)phosphonate	0.741086	-0.115124	-0.136952
MFSD4A	(2-Aminoethyl)phosphonate	0.837107	0.254143	1.34695
SLC30A7	(2-Aminoethyl)phosphonate	0.553574	-0.239572	1.19141
CTNS	(2-Aminoethyl)phosphonate	0.570367	-0.221919	1.00299
SLC9B1	(2-Aminoethyl)phosphonate	0.988298	0.0856042	-0.452052
XKR3	(2-Aminoethyl)phosphonate	0.897692	0.0450504	-0.884928
SLC38A11	(2-Aminoethyl)phosphonate	0.93777	-0.133418	0.0583135
SLC23A3	(2-Aminoethyl)phosphonate	0.906279	-0.105161	-0.2433
SLC16A14	(2-Aminoethyl)phosphonate	0.531397	-0.127243	-0.00759776
GPR155	(2-Aminoethyl)phosphonate	0.969918	0.0671294	-0.649254
SLC66A1L	(2-Aminoethyl)phosphonate	0.647696	-0.135372	0.0791749
NIPAL1	(2-Aminoethyl)phosphonate	0.795713	-0.123123	-0.0515699
SLC38A9	(2-Aminoethyl)phosphonate	0.872464	0.120687	-0.0775709
SLC36A2	(2-Aminoethyl)phosphonate	0.872103	0.13612	0.0871532
SLC25A48	(2-Aminoethyl)phosphonate	0.932651	0.0645001	-0.67732
SLC2A12	(2-Aminoethyl)phosphonate	0.949732	-0.0157542	-1.19764
SLC2A7	(2-Aminoethyl)phosphonate	0.711678	-0.163392	0.378263
SLC7A13	(2-Aminoethyl)phosphonate	0.922226	0.0402509	-0.936158
SLC35G1	(2-Aminoethyl)phosphonate	0.778743	0.113759	-0.151522
SLC5A12	(2-Aminoethyl)phosphonate	0.402754	-0.238514	1.18013
SLC5A8	(2-Aminoethyl)phosphonate	0.888139	-0.205641	0.829235
MFSD6L	(2-Aminoethyl)phosphonate	0.970444	0.00866303	-1.27333
SLC16A11	(2-Aminoethyl)phosphonate	0.981668	0.0137316	-1.21923
SLC30A8	(2-Aminoethyl)phosphonate	0.893014	-0.07926	-0.519772
TMEM64	(2-Aminoethyl)phosphonate	0.700375	-0.124167	-0.0404266
SLC26A3	(2-Aminoethyl)phosphonate	0.983224	-0.0231394	-1.11881
SLC26A2	(2-Aminoethyl)phosphonate	0.485626	-0.159946	0.341484
SLC5A9	(2-Aminoethyl)phosphonate	0.850543	0.119892	-0.0860619
SLC51A	(2-Aminoethyl)phosphonate	0.99616	0.0737457	-0.578632
SLC16A13	(2-Aminoethyl)phosphonate	0.95418	-0.0399556	-0.939311
SLC39A11	(2-Aminoethyl)phosphonate	0.364999	0.275762	1.57771
SPNS3	(2-Aminoethyl)phosphonate	0.968749	0.0168752	-1.18567
SLC10A4	(2-Aminoethyl)phosphonate	0.936264	-0.0277733	-1.06935
OSTCP1	(2-Aminoethyl)phosphonate	0.991426	0.213283	0.910803
TMEM184A	(2-Aminoethyl)phosphonate	0.36579	-0.274813	1.56758
SLC29A1	(2-Aminoethyl)phosphonate	0.267813	0.254345	1.34911
SLC25A43	(2-Aminoethyl)phosphonate	0.726595	-0.220654	0.989482
SLC44A5	(2-Aminoethyl)phosphonate	0.950835	0.0527671	-0.802559
SLC36A1	(2-Aminoethyl)phosphonate	0.795805	-0.0809223	-0.502028
SLC37A2	(2-Aminoethyl)phosphonate	0.962151	-0.0740891	-0.574966
SLC16A9	(2-Aminoethyl)phosphonate	0.600969	-0.124277	-0.0392508
SLC39A12	(2-Aminoethyl)phosphonate	0.885945	0.10799	-0.213108
SLC35F1	(2-Aminoethyl)phosphonate	0.931586	-0.122427	-0.0590052
TSPO2	(2-Aminoethyl)phosphonate	0.917872	0.121435	-0.0695875
SLC29A4	(2-Aminoethyl)phosphonate	0.783884	-0.122775	-0.0552843
SCAP	(2-Aminoethyl)phosphonate	0.818675	-0.0932283	-0.370673
SV2C	(2-Aminoethyl)phosphonate	0.843759	0.104586	-0.249439
SLC35D1	(2-Aminoethyl)phosphonate	0.983968	0.124231	-0.0397513
SLC9A8	(2-Aminoethyl)phosphonate	0.889675	0.0400182	-0.938642
SLC7A8	(2-Aminoethyl)phosphonate	0.407759	0.194965	0.715279
SLC35A3	(2-Aminoethyl)phosphonate	0.514988	-0.141408	0.143606
SLC44A1	(2-Aminoethyl)phosphonate	0.468049	0.235364	1.1465
SLC39A14	(2-Aminoethyl)phosphonate	0.878759	-0.0381834	-0.958227
SLC16A8	(2-Aminoethyl)phosphonate	0.981762	-0.108052	-0.212446
SLC7A11	(2-Aminoethyl)phosphonate	0.462495	-0.194871	0.714277
TMEM245	(2-Aminoethyl)phosphonate	0.419791	-0.19639	0.730485
MTCH1	(2-Aminoethyl)phosphonate	0.949456	-0.0971194	-0.329139
MTCH2	(2-Aminoethyl)phosphonate	0.961602	0.0638394	-0.684373
SLC17A8	(2-Aminoethyl)phosphonate	0.935698	0.0537826	-0.79172
SLC25A30	(2-Aminoethyl)phosphonate	0.968775	-0.139257	0.120644
SLC37A4	(2-Aminoethyl)phosphonate	0.81379	0.162224	0.365796
SLC41A1	(2-Aminoethyl)phosphonate	0.313927	-0.211733	0.894257
MFSD8	(2-Aminoethyl)phosphonate	0.684419	0.112874	-0.160977
SLC24A2	(2-Aminoethyl)phosphonate	0.956681	-0.0686371	-0.633161
SLC39A6	(2-Aminoethyl)phosphonate	0.933211	0.0215434	-1.13584
TMEM184B	(2-Aminoethyl)phosphonate	0.177697	-0.281488	1.63883
MPC2	(2-Aminoethyl)phosphonate	0.536087	0.178927	0.544089
LETMD1	(2-Aminoethyl)phosphonate	0.370067	0.213251	0.910466
SLC13A4	(2-Aminoethyl)phosphonate	0.990105	-0.108831	-0.204127
SLC17A5	(2-Aminoethyl)phosphonate	0.842148	0.0898433	-0.406804
CNNM4	(2-Aminoethyl)phosphonate	0.950445	-0.0180952	-1.17265
CNNM3	(2-Aminoethyl)phosphonate	0.279381	0.234194	1.13401
CNNM1	(2-Aminoethyl)phosphonate	0.682862	-0.146079	0.193464
SLC39A1	(2-Aminoethyl)phosphonate	0.91087	-0.0260356	-1.08789
SLCO4A1	(2-Aminoethyl)phosphonate	0.251717	0.234985	1.14245
SLCO3A1	(2-Aminoethyl)phosphonate	0.74235	-0.146935	0.202603
SLCO1B3	(2-Aminoethyl)phosphonate	0.97094	-0.125134	-0.0301099
SLC25A45	(2-Aminoethyl)phosphonate	0.817782	0.175606	0.508633
SLC22A24	(2-Aminoethyl)phosphonate	0.585503	-0.11869	-0.0988897
SLC39A5	(2-Aminoethyl)phosphonate	0.988796	-0.00825673	-1.27767
SLC46A3	(2-Aminoethyl)phosphonate	0.988358	0.100282	-0.295375
SLC25A47	(2-Aminoethyl)phosphonate	0.999414	-0.0984606	-0.314822
SLC24A5	(2-Aminoethyl)phosphonate	0.835169	-0.130121	0.0231288
SLC13A5	(2-Aminoethyl)phosphonate	0.831347	-0.0918576	-0.385303
SLC26A11	(2-Aminoethyl)phosphonate	0.658508	-0.173328	0.48432
SLC25A41	(2-Aminoethyl)phosphonate	0.950542	0.0265013	-1.08292
SLC25A42	(2-Aminoethyl)phosphonate	0.936596	0.0767148	-0.546939
SLC9C2	(2-Aminoethyl)phosphonate	0.566059	-0.17301	0.480921
SLC25A34	(2-Aminoethyl)phosphonate	0.827018	-0.142326	0.153399
SLC9A9	(2-Aminoethyl)phosphonate	0.977894	0.0119828	-1.23789
SLC9C1	(2-Aminoethyl)phosphonate	0.387641	-0.217835	0.959395
SLC36A3	(2-Aminoethyl)phosphonate	0.690152	-0.0970537	-0.329839
XKR6	(2-Aminoethyl)phosphonate	0.955776	0.0811604	-0.499486
SLC27A6	(2-Aminoethyl)phosphonate	0.142184	-0.285454	1.68116
SLC6A16	(2-Aminoethyl)phosphonate	0.999042	0.0450826	-0.884584
TMEM14A	(2-Aminoethyl)phosphonate	0.642934	-0.125528	-0.0259066
FLVCR1	(2-Aminoethyl)phosphonate	0.0733602	0.436088	3.28905
SLC43A3	(2-Aminoethyl)phosphonate	0.721097	0.174362	0.495361
SLC25A4	(2-Aminoethyl)phosphonate	0.655536	0.122079	-0.0627132
SLC25A5	(2-Aminoethyl)phosphonate	0.433701	0.184717	0.605883
SLC25A6	(2-Aminoethyl)phosphonate	0.960038	0.0308441	-1.03657
NPC1L1	(2-Aminoethyl)phosphonate	0.997935	-0.000763526	-1.35765
SLC25A24	(2-Aminoethyl)phosphonate	0.0457254	-0.398759	2.89059
SLC39A3	(2-Aminoethyl)phosphonate	0.912385	0.0793089	-0.51925
SLC39A2	(2-Aminoethyl)phosphonate	0.705061	0.09834	-0.31611
SLC2A8	(2-Aminoethyl)phosphonate	0.990302	-0.130463	0.0267706
SLC40A1	(2-Aminoethyl)phosphonate	0.675277	0.215421	0.933623
HMGCR	(2-Aminoethyl)phosphonate	0.376223	0.28636	1.69083
SLC29A2	(2-Aminoethyl)phosphonate	0.894751	0.0794354	-0.517899
SLC35E4	(2-Aminoethyl)phosphonate	0.196991	-0.287562	1.70366
SLC6A19	(2-Aminoethyl)phosphonate	0.801774	0.101599	-0.281327
SLC35D3	(2-Aminoethyl)phosphonate	0.618937	-0.140263	0.131384
SLC35F4	(2-Aminoethyl)phosphonate	0.963657	-0.0345556	-0.99695
XKR7	(2-Aminoethyl)phosphonate	0.958844	0.0304555	-1.04072
SLC10A6	(2-Aminoethyl)phosphonate	0.992445	0.170178	0.450696
SLC10A5	(2-Aminoethyl)phosphonate	0.994507	0.0275422	-1.07181
MPC1L	(2-Aminoethyl)phosphonate	0.633161	-0.223289	1.01761
SLC35B2	(2-Aminoethyl)phosphonate	0.702378	-0.0819662	-0.490885
SLC6A18	(2-Aminoethyl)phosphonate	0.990995	-0.0108064	-1.25045
NIPAL4	(2-Aminoethyl)phosphonate	0.161853	-0.305565	1.89583
SLCO4C1	(2-Aminoethyl)phosphonate	0.996674	-0.0204615	-1.14739
PTCHD3	(2-Aminoethyl)phosphonate	0.995496	0.0136958	-1.21961
TMEM205	(2-Aminoethyl)phosphonate	0.968957	-0.023663	-1.11322
SLC26A5	(2-Aminoethyl)phosphonate	0.990746	-0.00983112	-1.26086
SLC27A1	(2-Aminoethyl)phosphonate	0.307914	-0.248145	1.28292
SLC22A25	(2-Aminoethyl)phosphonate	0.983864	-0.125585	-0.0252898
SLC16A12	(2-Aminoethyl)phosphonate	0.27122	-0.28386	1.66414
SLC22A10	(2-Aminoethyl)phosphonate	0.654615	-0.0974478	-0.325633
SLC6A17	(2-Aminoethyl)phosphonate	0.996083	0.00894571	-1.27031
MFSD2B	(2-Aminoethyl)phosphonate	0.991686	-0.0185065	-1.16826
SLC9A4	(2-Aminoethyl)phosphonate	0.922054	-0.0638866	-0.683868
XKR9	(2-Aminoethyl)phosphonate	0.995216	-0.0121794	-1.2358
LETM1	(2-Aminoethyl)phosphonate	0.989675	-0.0248018	-1.10106
SLC25A35	(2-Aminoethyl)phosphonate	0.970649	0.0635547	-0.687412
SLC25A53	(2-Aminoethyl)phosphonate	0.979593	-0.0842756	-0.466235
XKRX	(2-Aminoethyl)phosphonate	0.407521	-0.220773	0.990749
TMEM41B	(2-Aminoethyl)phosphonate	0.993795	-0.00104395	-1.35466
PTCHD4	(2-Aminoethyl)phosphonate	0.718874	-0.138131	0.108626
NPC1	(2-Aminoethyl)phosphonate	0.877127	-0.0449849	-0.885627
SLC11A2	(2-Aminoethyl)phosphonate	0.877717	0.0551714	-0.776896
OCA2	(2-Aminoethyl)phosphonate	0.974672	-0.0664368	-0.656647
SLC22A18	(2-Aminoethyl)phosphonate	0.969271	0.010661	-1.252
SLC45A1	(2-Aminoethyl)phosphonate	0.224911	-0.275285	1.57261
SLC35B3	(2-Aminoethyl)phosphonate	0.894299	-0.0426756	-0.910277
SLC35C2	(2-Aminoethyl)phosphonate	0.82571	-0.0777588	-0.535796
SIDT2	(2-Aminoethyl)phosphonate	0.986054	0.00721277	-1.28881
SLC45A2	(2-Aminoethyl)phosphonate	0.998267	-0.00475849	-1.31501
SLC15A3	(2-Aminoethyl)phosphonate	0.0949643	-0.307465	1.91611
SLC22A17	(2-Aminoethyl)phosphonate	0.644477	-0.137538	0.102297
SLC25A37	(2-Aminoethyl)phosphonate	0.160833	-0.35893	2.46546
RHCG	(2-Aminoethyl)phosphonate	0.998562	-0.100796	-0.289895
TMEM14C	(2-Aminoethyl)phosphonate	0.25003	-0.242387	1.22146
SLC25A39	(2-Aminoethyl)phosphonate	0.867997	0.0707042	-0.611097
MPC1	(2-Aminoethyl)phosphonate	0.326332	0.225336	1.03946
SLC26A4	(2-Aminoethyl)phosphonate	0.974019	-0.112766	-0.16213
SLC25A3	(2-Aminoethyl)phosphonate	0.679681	0.113095	-0.158613
SLCO1C1	(2-Aminoethyl)phosphonate	0.990955	-0.107362	-0.219811
SLC37A1	(2-Aminoethyl)phosphonate	0.994025	0.0183511	-1.16992
UNC93A	(2-Aminoethyl)phosphonate	0.833905	0.11564	-0.131445
SLC38A2	(2-Aminoethyl)phosphonate	0.502037	-0.147387	0.207427
SLC6A20	(2-Aminoethyl)phosphonate	0.980012	-0.010753	-1.25102
SLC35F2	(2-Aminoethyl)phosphonate	0.904391	0.128818	0.00921156
CNNM2	(2-Aminoethyl)phosphonate	0.950654	-0.0234099	-1.11592
MFSD6	(2-Aminoethyl)phosphonate	0.991252	0.0969612	-0.330827
SIDT1	(2-Aminoethyl)phosphonate	0.837205	0.0686008	-0.633549
TMEM104	(2-Aminoethyl)phosphonate	0.369648	-0.187564	0.636274
SLC66A1	(2-Aminoethyl)phosphonate	0.667271	-0.0942722	-0.359529
SLC41A3	(2-Aminoethyl)phosphonate	0.903311	0.074184	-0.573953
SLC25A38	(2-Aminoethyl)phosphonate	0.968739	0.0178738	-1.17501
SLC35F6	(2-Aminoethyl)phosphonate	0.65461	-0.0899066	-0.406129
TMCO3	(2-Aminoethyl)phosphonate	0.45857	-0.187754	0.6383
SLC35A5	(2-Aminoethyl)phosphonate	0.994856	-0.0516599	-0.814377
SLC52A1	(2-Aminoethyl)phosphonate	0.986542	-0.225228	1.03831
SLC38A4	(2-Aminoethyl)phosphonate	0.405563	-0.194781	0.713313
XKR8	(2-Aminoethyl)phosphonate	0.937653	0.133753	0.0618888
SLC6A15	(2-Aminoethyl)phosphonate	0.416977	-0.196481	0.731454
SLC25A36	(2-Aminoethyl)phosphonate	0.789628	0.145394	0.186153
SLC38A7	(2-Aminoethyl)phosphonate	0.888044	0.0268581	-1.07911
SLC47A1	(2-Aminoethyl)phosphonate	0.968386	-0.0409393	-0.92881
TMEM144	(2-Aminoethyl)phosphonate	0.83638	0.187406	0.634585
SLC29A3	(2-Aminoethyl)phosphonate	0.473425	0.232675	1.1178
SLC39A9	(2-Aminoethyl)phosphonate	0.995959	0.0150899	-1.20473
SLC35C1	(2-Aminoethyl)phosphonate	0.67296	-0.0967081	-0.333528
LAPTM4B	(2-Aminoethyl)phosphonate	0.351927	-0.235902	1.15224
SLC22A15	(2-Aminoethyl)phosphonate	0.990928	-0.0519261	-0.811536
SLC35E3	(2-Aminoethyl)phosphonate	0.941016	-0.0736779	-0.579356
SVOP	(2-Aminoethyl)phosphonate	0.904927	0.104951	-0.245546
SLC30A10	(2-Aminoethyl)phosphonate	0.971892	0.00707048	-1.29033
SLC39A4	(2-Aminoethyl)phosphonate	0.879255	0.0860471	-0.447325
FLVCR2	(2-Aminoethyl)phosphonate	0.974611	-0.150171	0.237142
SLC48A1	(2-Aminoethyl)phosphonate	0.946683	-0.0887994	-0.417947
SLC30A6	(2-Aminoethyl)phosphonate	0.991023	0.0165767	-1.18886
LMBR1L	(2-Aminoethyl)phosphonate	0.653378	-0.129102	0.0122506
TMEM184C	(2-Aminoethyl)phosphonate	0.998467	0.00031635	-1.36242
LMBRD1	(2-Aminoethyl)phosphonate	0.903782	0.230872	1.09855
TMEM165	(2-Aminoethyl)phosphonate	0.294445	-0.253143	1.33627
SLC22A11	(2-Aminoethyl)phosphonate	0.906998	0.0524633	-0.805802
SLC25A40	(2-Aminoethyl)phosphonate	0.331167	0.210942	0.885815
SLC50A1	(2-Aminoethyl)phosphonate	0.998134	0.0938926	-0.363581
TMEM234	(2-Aminoethyl)phosphonate	0.264148	-0.327802	2.13319
ANKH	(2-Aminoethyl)phosphonate	0.749097	-0.156467	0.304339
SLC7A10	(2-Aminoethyl)phosphonate	0.200257	-0.252458	1.32896
SLC2A9	(2-Aminoethyl)phosphonate	0.777877	-0.0692454	-0.626669
SLC12A9	(2-Aminoethyl)phosphonate	0.935064	-0.188544	0.646742
SLC17A7	(2-Aminoethyl)phosphonate	0.994295	-0.0108802	-1.24966
SLC17A6	(2-Aminoethyl)phosphonate	0.912557	0.0554621	-0.773792
RHBG	(2-Aminoethyl)phosphonate	0.985385	-0.11904	-0.0951561
SLC44A2	(2-Aminoethyl)phosphonate	0.018173	-0.438904	3.3191
SLC39A10	(2-Aminoethyl)phosphonate	0.997348	-0.081207	-0.498989
NIPAL3	(2-Aminoethyl)phosphonate	0.891158	-0.100631	-0.291657
SLC45A4	(2-Aminoethyl)phosphonate	0.932511	0.0289776	-1.05649
PTCH1	(2-Aminoethyl)phosphonate	0.286954	0.221603	0.999612
SLC4A10	(2-Aminoethyl)phosphonate	0.996733	-0.122433	-0.0589379
SLC24A3	(2-Aminoethyl)phosphonate	0.76326	-0.151266	0.248829
SLC12A5	(2-Aminoethyl)phosphonate	0.244382	-0.241893	1.21619
DISP3	(2-Aminoethyl)phosphonate	0.981848	0.0930224	-0.37287
SLC7A14	(2-Aminoethyl)phosphonate	0.682628	-0.127693	-0.00279794
SLC4A5	(2-Aminoethyl)phosphonate	0.734003	0.102307	-0.27376
SLC46A2	(2-Aminoethyl)phosphonate	0.994923	-0.00555022	-1.30656
OSTC	(2-Aminoethyl)phosphonate	0.685633	0.171841	0.468449
RHAG	(2-Aminoethyl)phosphonate	0.829444	0.114248	-0.146308
RHCE	(2-Aminoethyl)phosphonate	0.738023	-0.082504	-0.485144
RHD	(2-Aminoethyl)phosphonate	0.996611	-0.0579731	-0.74699
SLC25A19	(2-Aminoethyl)phosphonate	0.129288	0.290093	1.73068
SLC5A7	(2-Aminoethyl)phosphonate	0.832792	0.0520597	-0.81011
SLC22A23	(2-Aminoethyl)phosphonate	0.994745	0.106009	-0.234252
SLC17A9	(2-Aminoethyl)phosphonate	0.768988	0.132067	0.0439
SLC28A3	(2-Aminoethyl)phosphonate	0.603428	-0.146993	0.20322
SLC39A8	(2-Aminoethyl)phosphonate	0.481732	0.209234	0.867581
STRA6	(2-Aminoethyl)phosphonate	0.390099	-0.204454	0.81656
LMBR1	(2-Aminoethyl)phosphonate	0.94151	0.0388161	-0.951473
SLC35G6	(2-Aminoethyl)phosphonate	0.981142	-0.0723714	-0.5933
SLC35G4	(2-Aminoethyl)phosphonate	0.681627	0.163362	0.37794
MFSD14A	(2-Aminoethyl)phosphonate	0.570313	-0.133911	0.0635772
MFSD1	(2-Aminoethyl)phosphonate	0.984247	0.130368	0.0257576
ARV1	(2-Aminoethyl)phosphonate	0.982497	0.201705	0.787214
SLC13A3	(2-Aminoethyl)phosphonate	0.964631	0.028981	-1.05645
SLC30A5	(2-Aminoethyl)phosphonate	0.312173	0.27902	1.61249
SLC26A6	(2-Aminoethyl)phosphonate	0.884602	-0.0882299	-0.424025
SLC26A10P	(2-Aminoethyl)phosphonate	0.708014	-0.15169	0.25335
SLC1A1	(2-Aminoethyl)phosphonate	0.40975	-0.190292	0.665394
SLC1A2	(2-Aminoethyl)phosphonate	0.656985	-0.280091	1.62391
SLC1A3	(2-Aminoethyl)phosphonate	0.317307	-0.263873	1.45081
SLC4A3	(2-Aminoethyl)phosphonate	0.246258	-0.265386	1.46695
SLC1A4	(2-Aminoethyl)phosphonate	0.39416	0.20974	0.872984
SLC1A5	(2-Aminoethyl)phosphonate	0.694013	-0.190601	0.668691
SLC1A6	(2-Aminoethyl)phosphonate	0.990319	0.131884	0.0419471
SLC1A7	(2-Aminoethyl)phosphonate	0.262094	-0.209399	0.869343
SLC2A1	(2-Aminoethyl)phosphonate	0.456366	-0.247607	1.27718
SLC2A2	(2-Aminoethyl)phosphonate	0.993249	-0.098647	-0.312832
SLC2A3	(2-Aminoethyl)phosphonate	0.910084	-0.0821813	-0.488589
SLC2A4	(2-Aminoethyl)phosphonate	0.812077	0.102958	-0.266821
SLC2A5	(2-Aminoethyl)phosphonate	0.479197	-0.151287	0.24905
SLC3A1	(2-Aminoethyl)phosphonate	0.795153	-0.107369	-0.219732
SLC3A2	(2-Aminoethyl)phosphonate	0.898208	-0.121636	-0.0674406
SLC4A1	(2-Aminoethyl)phosphonate	0.987969	-0.0176638	-1.17726
SLC4A2	(2-Aminoethyl)phosphonate	0.766087	-0.0611188	-0.713413
SLC5A1	(2-Aminoethyl)phosphonate	0.921991	0.064779	-0.674342
SLC5A2	(2-Aminoethyl)phosphonate	0.969096	-0.00844654	-1.27564
SLC5A3	(2-Aminoethyl)phosphonate	0.980252	-0.051217	-0.819105
SLC5A4	(2-Aminoethyl)phosphonate	0.978048	-0.113908	-0.149936
SLC5A5	(2-Aminoethyl)phosphonate	0.983781	0.0116762	-1.24117
SLC6A1	(2-Aminoethyl)phosphonate	0.735705	-0.0707627	-0.610472
SLC6A2	(2-Aminoethyl)phosphonate	0.859483	-0.168085	0.428352
SLC6A3	(2-Aminoethyl)phosphonate	0.738924	0.140333	0.132132
SLC6A4	(2-Aminoethyl)phosphonate	0.992245	0.00815784	-1.27872
SLC6A6	(2-Aminoethyl)phosphonate	0.997165	-0.00151848	-1.34959
SLC6A7	(2-Aminoethyl)phosphonate	0.769134	-0.133656	0.0608598
SLC6A8	(2-Aminoethyl)phosphonate	0.665884	-0.0924374	-0.379115
SLC6A9	(2-Aminoethyl)phosphonate	0.624773	-0.18459	0.604532
SLC6A11	(2-Aminoethyl)phosphonate	0.990017	-0.00694735	-1.29164
SLC6A12	(2-Aminoethyl)phosphonate	0.886063	-0.0650856	-0.67107
SLC6A13	(2-Aminoethyl)phosphonate	0.847087	-0.271568	1.53295
SLC7A1	(2-Aminoethyl)phosphonate	0.997257	0.0153113	-1.20237
SLC7A2	(2-Aminoethyl)phosphonate	0.64806	-0.338895	2.2516
SLC8A2	(2-Aminoethyl)phosphonate	0.914531	0.048146	-0.851885
SLC7A4	(2-Aminoethyl)phosphonate	0.858214	-0.0896373	-0.409003
SLC8A1	(2-Aminoethyl)phosphonate	0.1537	-0.329801	2.15453
SLC8A3	(2-Aminoethyl)phosphonate	0.750013	-0.0776166	-0.537313
SLC9A1	(2-Aminoethyl)phosphonate	0.218549	-0.282374	1.64829
SLC9A2	(2-Aminoethyl)phosphonate	0.767829	-0.0792963	-0.519384
SLC9A3	(2-Aminoethyl)phosphonate	0.967222	-0.0481017	-0.852358
SLC9A5	(2-Aminoethyl)phosphonate	0.741407	-0.135746	0.0831623
SLC10A1	(2-Aminoethyl)phosphonate	0.999889	-0.0499727	-0.832387
SLC10A2	(2-Aminoethyl)phosphonate	0.992674	-0.00170688	-1.34758
SLC11A1	(2-Aminoethyl)phosphonate	0.835743	0.124598	-0.0358273
SLC12A1	(2-Aminoethyl)phosphonate	0.988873	-0.0074129	-1.28667
SLC12A2	(2-Aminoethyl)phosphonate	0.983318	0.0152481	-1.20304
SLC12A3	(2-Aminoethyl)phosphonate	0.810644	-0.118405	-0.101934
SLC12A4	(2-Aminoethyl)phosphonate	0.188942	-0.283354	1.65875
SLC13A1	(2-Aminoethyl)phosphonate	0.998085	0.0188165	-1.16495
SLC14A1	(2-Aminoethyl)phosphonate	0.601417	-0.141679	0.146498
SLC15A1	(2-Aminoethyl)phosphonate	0.971335	-0.00674169	-1.29384
SLC15A2	(2-Aminoethyl)phosphonate	0.311002	0.181678	0.573449
SLC16A1	(2-Aminoethyl)phosphonate	0.812392	-0.155518	0.294209
SLC16A2	(2-Aminoethyl)phosphonate	0.0308593	-0.362988	2.50877
SLC17A1	(2-Aminoethyl)phosphonate	0.844432	-0.101461	-0.282797
SLC34A1	(2-Aminoethyl)phosphonate	0.996037	-0.0518401	-0.812454
SLC18A1	(2-Aminoethyl)phosphonate	0.985706	-0.0091641	-1.26798
SLC18A2	(2-Aminoethyl)phosphonate	0.351836	0.256876	1.37612
SLC18A3	(2-Aminoethyl)phosphonate	0.24879	-0.25164	1.32023
SLC19A1	(2-Aminoethyl)phosphonate	0.45441	-0.187469	0.635261
SLC20A1	(2-Aminoethyl)phosphonate	0.542358	-0.197813	0.74568
SLC20A2	(2-Aminoethyl)phosphonate	0.881139	-0.232454	1.11543
SLC25A1	(2-Aminoethyl)phosphonate	0.27886	-0.289112	1.72021
SLCO2A1	(2-Aminoethyl)phosphonate	0.238215	-0.286605	1.69345
SLCO1A2	(2-Aminoethyl)phosphonate	0.885382	0.148284	0.216999
SLC22A1	(2-Aminoethyl)phosphonate	0.967599	-0.0418038	-0.919583
SLC22A3	(2-Aminoethyl)phosphonate	0.96571	0.0281214	-1.06563
SLC22A2	(2-Aminoethyl)phosphonate	0.816028	-0.102685	-0.269734
SLC22A4	(2-Aminoethyl)phosphonate	0.0892003	-0.312364	1.9684
SLC22A5	(2-Aminoethyl)phosphonate	0.950138	-0.0540958	-0.788376
SLC2A11	(2-Aminoethyl)phosphonate	0.954368	0.0329953	-1.01361
TSPO	(2-Aminoethyl)phosphonate	0.828147	-0.0707674	-0.610422
SLC35E2B	(2-Aminoethyl)phosphonate	0.891883	0.0795303	-0.516886
SLC15A5	(2-Aminoethyl)phosphonate	0.313472	-0.210797	0.884273
UCP1	(2-Aminoethyl)phosphonate	0.614491	-0.151942	0.256042
UCP2	(2-Aminoethyl)phosphonate	0.88981	0.0719379	-0.597928
UCP3	(2-Aminoethyl)phosphonate	0.99247	-0.0568806	-0.758652
SLC35A2	(2-Aminoethyl)phosphonate	0.892924	0.0413469	-0.924459
XK	(2-Aminoethyl)phosphonate	0.698501	0.207129	0.845114
SLC30A1	(2-Aminoethyl)phosphonate	0.964849	0.184274	0.601156
SLC30A2	(2-Aminoethyl)phosphonate	0.976852	0.034367	-0.998963
SLC30A3	(2-Aminoethyl)phosphonate	0.867806	-0.114429	-0.144371
SLC30A4	(2-Aminoethyl)phosphonate	0.767172	-0.121953	-0.0640639
LAPTM5	(2-Aminoethyl)phosphonate	0.537546	0.15899	0.331276
SLC25A20	(2-Aminoethyl)phosphonate	0.131693	0.366206	2.54312
SLC25A23	(2-Aminoethyl)phosphonate	0.814829	0.0788027	-0.524652
MFSD11	(2-Aminoethyl)phosphonate	0.988395	-0.108888	-0.203524
SLC39A7	(2-Aminoethyl)phosphonate	0.361735	-0.187247	0.632897
SLC52A2	(2-Aminoethyl)phosphonate	0.751405	-0.127932	-0.00024334
SLC25A22	(2-Aminoethyl)phosphonate	0.815397	-0.0654528	-0.667151
NIPAL2	(2-Aminoethyl)phosphonate	0.974482	0.086349	-0.444103
MFSD13A	(2-Aminoethyl)phosphonate	0.788444	0.104111	-0.254513
TUSC3	(2-Aminoethyl)phosphonate	0.435058	-0.204583	0.817937
SLC35E1	(2-Aminoethyl)phosphonate	0.981655	-0.00816182	-1.27868
SLC8B1	(2-Aminoethyl)phosphonate	0.806556	0.177694	0.530919
SLC66A2	(2-Aminoethyl)phosphonate	0.991771	-0.0201198	-1.15104
SLC35F5	(2-Aminoethyl)phosphonate	0.356029	-0.308789	1.93024
SLC25A16	(2-Aminoethyl)phosphonate	0.758535	-0.0867747	-0.439558
SLC19A3	(2-Aminoethyl)phosphonate	0.332565	-0.300665	1.84353
SLC35G2	(2-Aminoethyl)phosphonate	0.254455	-0.257161	1.37916
SLC44A4	(2-Aminoethyl)phosphonate	0.999268	-0.0163606	-1.19117
SLC2A10	(2-Aminoethyl)phosphonate	0.132238	-0.291332	1.74391
SLC25A32	(2-Aminoethyl)phosphonate	0.99652	0.103003	-0.266331
SLC7A5	(2-Aminoethyl)phosphonate	0.982048	-0.0044289	-1.31853
SLC38A1	(2-Aminoethyl)phosphonate	0.905707	0.0328055	-1.01563
NIPA2	(2-Aminoethyl)phosphonate	0.975859	0.101675	-0.280513
TMEM163	(2-Aminoethyl)phosphonate	0.996605	0.0086535	-1.27343
UNC93B1	(2-Aminoethyl)phosphonate	0.976165	-0.0510905	-0.820456
SLC14A2	(2-Aminoethyl)phosphonate	0.623982	-0.139981	0.128373
SLCO5A1	(2-Aminoethyl)phosphonate	0.969998	0.0365423	-0.975745
TMEM14B	(2-Aminoethyl)phosphonate	0.680817	-0.113443	-0.154898
SFXN3	(2-Aminoethyl)phosphonate	0.246228	-0.215276	0.932077
SLC25A28	(2-Aminoethyl)phosphonate	0.971385	0.138878	0.116592
SLC10A3	(2-Aminoethyl)phosphonate	0.635944	-0.226981	1.05702
SLC25A31	(2-Aminoethyl)phosphonate	0.987151	0.0101915	-1.25702
SLC35G5	(2-Aminoethyl)phosphonate	0.988119	0.035134	-0.990776
SLC4A9	(2-Aminoethyl)phosphonate	0.995515	0.00941298	-1.26533
SLC25A18	(2-Aminoethyl)phosphonate	0.402946	-0.200673	0.776203
SLC25A2	(2-Aminoethyl)phosphonate	0.723138	-0.118389	-0.102107
STARD3NL	(2-Aminoethyl)phosphonate	0.549421	-0.144002	0.171295
SLC4A11	(2-Aminoethyl)phosphonate	0.980888	-0.12442	-0.0377252
SPNS1	(2-Aminoethyl)phosphonate	0.61229	-0.109773	-0.194069
SLC25A11	(2-Aminoethyl)phosphonate	0.806311	-0.0954111	-0.347373
MAGT1	(2-Aminoethyl)phosphonate	0.95985	-0.0304012	-1.04129
SLC10A7	(2-Aminoethyl)phosphonate	0.119349	0.385029	2.74404
SLC41A2	(2-Aminoethyl)phosphonate	0.626621	-0.135999	0.0858637
SLC49A3	(2-Aminoethyl)phosphonate	0.985835	0.112367	-0.166379
SLC37A3	(2-Aminoethyl)phosphonate	0.884557	-0.0460605	-0.874146
SLC25A33	(2-Aminoethyl)phosphonate	0.113899	0.330332	2.1602
SLC12A8	(2-Aminoethyl)phosphonate	0.092828	-0.377791	2.66677
MFSD14B	(2-Aminoethyl)phosphonate	0.505447	0.176428	0.517412
SLC9A7	(2-Aminoethyl)phosphonate	0.0389154	-0.393065	2.82981
MFSD9	(2-Aminoethyl)phosphonate	0.995246	0.00249916	-1.33912
MFSD2A	(2-Aminoethyl)phosphonate	0.956262	-0.0653895	-0.667827
SLC7A3	(2-Aminoethyl)phosphonate	0.832679	0.083515	-0.474353
SLC35B4	(2-Aminoethyl)phosphonate	0.818813	0.0842123	-0.46691
SLC49A4	(2-Aminoethyl)phosphonate	0.672564	-0.105756	-0.236953
MFSD5	(2-Aminoethyl)phosphonate	0.91496	0.0212271	-1.13922
DISP1	(2-Aminoethyl)phosphonate	0.990907	-0.0195188	-1.15746
SLC43A1	(2-Aminoethyl)phosphonate	0.59651	0.15653	0.305015
TMEM241	(2-Aminoethyl)phosphonate	0.93827	0.175637	0.50897
SLC22A16	(2-Aminoethyl)phosphonate	0.467991	0.3043	1.88233
SLC45A3	(2-Aminoethyl)phosphonate	0.653058	-0.127679	-0.00294474
DISP2	(2-Aminoethyl)phosphonate	0.950705	0.114867	-0.139703
SLC25A12	(2-Aminoethyl)phosphonate	0.0815393	0.380031	2.69069
PTCH2	(2-Aminoethyl)phosphonate	0.998705	-0.0306274	-1.03888
SLC4A4	(2-Aminoethyl)phosphonate	0.394645	-0.199416	0.762782
SLC5A6	(2-Aminoethyl)phosphonate	0.247437	0.2291	1.07964
SLC25A21	(2-Aminoethyl)phosphonate	0.852161	-0.072983	-0.586773
SLC25A14	(2-Aminoethyl)phosphonate	0.750063	-0.0731717	-0.584759
TMEM41A	(2-Aminoethyl)phosphonate	0.846344	0.248398	1.28562
SLC7A7	(2-Aminoethyl)phosphonate	0.892784	0.0865216	-0.44226
SLC7A6	(2-Aminoethyl)phosphonate	0.792858	0.200186	0.771006
SLC13A2	(2-Aminoethyl)phosphonate	0.971392	-0.0226137	-1.12442
SLC25A46	(2-Aminoethyl)phosphonate	0.997618	0.0536529	-0.793104
SLC16A6	(2-Aminoethyl)phosphonate	0.907565	0.0892423	-0.41322
SLC16A5	(2-Aminoethyl)phosphonate	0.995074	-0.0645037	-0.677281
SLC16A4	(2-Aminoethyl)phosphonate	0.876553	-0.0285664	-1.06088
SLC16A3	(2-Aminoethyl)phosphonate	0.894544	-0.0705144	-0.613123
SLC39A13	(2-Aminoethyl)phosphonate	0.0104977	-0.438208	3.31167
SLC6A5	(2-Aminoethyl)phosphonate	0.972357	0.01737	-1.18039
SLC28A2	(2-Aminoethyl)phosphonate	0.855605	-0.0883917	-0.422299
SLC28A1	(2-Aminoethyl)phosphonate	0.826529	-0.144816	0.179982
MFSD4B	(2-Aminoethyl)phosphonate	0.99123	0.00370129	-1.32629
RFT1	(2-Aminoethyl)phosphonate	0.997595	-0.00765566	-1.28408
SLC24A1	(2-Aminoethyl)phosphonate	0.0315666	0.348934	2.35875
SLC16A7	(2-Aminoethyl)phosphonate	0.763701	-0.124946	-0.0321178
SLC33A1	(2-Aminoethyl)phosphonate	0.962749	0.0501731	-0.830248
SLC25A51	(2-Aminoethyl)phosphonate	0.976791	0.173486	0.486008
XPR1	(2-Aminoethyl)phosphonate	0.994062	0.0741207	-0.574628
LMBRD2	(2-Aminoethyl)phosphonate	0.595383	0.118536	-0.100533
SLC38A5	(2-Aminoethyl)phosphonate	0.260662	0.229936	1.08856
SLC22A6	(2-Aminoethyl)phosphonate	0.982195	-0.118034	-0.105897
SLC22A8	(2-Aminoethyl)phosphonate	0.965541	-0.0519466	-0.811317
SLC22A14	(2-Aminoethyl)phosphonate	0.055334	-0.335398	2.21428
SLC22A13	(2-Aminoethyl)phosphonate	0.16938	-0.295425	1.7876
SFXN1	(2-Aminoethyl)phosphonate	0.770696	0.0873125	-0.433818
SFXN5	(2-Aminoethyl)phosphonate	0.758609	-0.135587	0.081474
SLC25A27	(2-Aminoethyl)phosphonate	0.937874	-0.0408213	-0.93007
SLC4A7	(2-Aminoethyl)phosphonate	0.722276	-0.220527	0.988131
SLC4A8	(2-Aminoethyl)phosphonate	0.24841	-0.230682	1.09652
MPDU1	(2-Aminoethyl)phosphonate	0.510064	-0.155612	0.295222
SLC25A44	(2-Aminoethyl)phosphonate	0.896329	-0.0349566	-0.99267
LAPTM4A	(2-Aminoethyl)phosphonate	0.087594	-0.32894	2.14534
SV2B	(2-Aminoethyl)phosphonate	0.661693	0.114309	-0.145655
SV2A	(2-Aminoethyl)phosphonate	0.604043	-0.230855	1.09836
SLC35E2A	(2-Aminoethyl)phosphonate	0.997006	-0.0427388	-0.909602
SLC23A2	(2-Aminoethyl)phosphonate	0.820776	-0.0777271	-0.536133
SLC23A1	(2-Aminoethyl)phosphonate	0.990411	-0.00487328	-1.31378
SLC12A6	(2-Aminoethyl)phosphonate	0.769142	0.109773	-0.194069
SLC17A4	(p-Hydroxyphenyl)lactic acid	0.992101	-0.0496061	-0.845751
SLC25A13	(p-Hydroxyphenyl)lactic acid	0.529513	0.170727	0.376347
SLC25A15	(p-Hydroxyphenyl)lactic acid	0.494149	-0.14196	0.0860843
MFSD10	(p-Hydroxyphenyl)lactic acid	0.758468	0.196908	0.640504
SLC35B1	(p-Hydroxyphenyl)lactic acid	0.961876	-0.0174947	-1.16975
SLC17A2	(p-Hydroxyphenyl)lactic acid	0.916447	0.10374	-0.299545
SLC30A9	(p-Hydroxyphenyl)lactic acid	0.280927	-0.403179	2.72175
SLC25A17	(p-Hydroxyphenyl)lactic acid	0.982479	0.0184803	-1.15981
SLC9A6	(p-Hydroxyphenyl)lactic acid	0.626577	-0.242369	1.09921
SLC35A1	(p-Hydroxyphenyl)lactic acid	0.464749	-0.244525	1.12096
SLC19A2	(p-Hydroxyphenyl)lactic acid	0.332884	0.218561	0.858978
SLC34A2	(p-Hydroxyphenyl)lactic acid	0.801212	-0.126539	-0.0695115
SLCO1B1	(p-Hydroxyphenyl)lactic acid	0.979387	-0.0979779	-0.357686
SLC12A7	(p-Hydroxyphenyl)lactic acid	0.916864	0.047556	-0.866437
SLC17A3	(p-Hydroxyphenyl)lactic acid	0.945986	-0.0846559	-0.492104
SLC26A1	(p-Hydroxyphenyl)lactic acid	0.998522	0.11236	-0.212569
SLC22A7	(p-Hydroxyphenyl)lactic acid	0.909989	-0.0586106	-0.754897
STARD3	(p-Hydroxyphenyl)lactic acid	0.351953	0.337789	2.06198
SLC38A3	(p-Hydroxyphenyl)lactic acid	0.926737	0.0478555	-0.863415
SLC27A5	(p-Hydroxyphenyl)lactic acid	0.365633	-0.227185	0.945995
SLC27A4	(p-Hydroxyphenyl)lactic acid	0.43333	0.167339	0.342162
SLC27A3	(p-Hydroxyphenyl)lactic acid	0.499626	0.144886	0.115608
SLC27A2	(p-Hydroxyphenyl)lactic acid	0.300223	-0.204809	0.720224
SLC35D2	(p-Hydroxyphenyl)lactic acid	0.946811	0.0847631	-0.491022
SLC7A9	(p-Hydroxyphenyl)lactic acid	0.684529	-0.148085	0.14789
SLC2A6	(p-Hydroxyphenyl)lactic acid	0.758564	0.125943	-0.075518
SLC6A14	(p-Hydroxyphenyl)lactic acid	0.259577	-0.287757	1.55717
SLCO2B1	(p-Hydroxyphenyl)lactic acid	0.923746	0.0597247	-0.743656
SLC46A1	(p-Hydroxyphenyl)lactic acid	0.0565833	0.378693	2.47469
SLC52A3	(p-Hydroxyphenyl)lactic acid	0.749257	-0.199073	0.662347
MFSD3	(p-Hydroxyphenyl)lactic acid	0.96476	0.0454924	-0.887258
SLC35A4	(p-Hydroxyphenyl)lactic acid	0.378245	0.197216	0.643612
SLC2A13	(p-Hydroxyphenyl)lactic acid	0.344835	0.24779	1.1539
SLC22A9	(p-Hydroxyphenyl)lactic acid	0.749287	-0.0953627	-0.384073
XKR4	(p-Hydroxyphenyl)lactic acid	0.739912	-0.179911	0.46901
SLC25A25	(p-Hydroxyphenyl)lactic acid	0.825636	-0.21816	0.854938
SLC26A9	(p-Hydroxyphenyl)lactic acid	0.17711	-0.331316	1.99667
SLC26A7	(p-Hydroxyphenyl)lactic acid	0.104414	-0.344011	2.12475
SLC25A26	(p-Hydroxyphenyl)lactic acid	0.974295	-0.0275049	-1.06875
SLC5A11	(p-Hydroxyphenyl)lactic acid	0.996961	-0.00430484	-1.30284
SLC22A12	(p-Hydroxyphenyl)lactic acid	0.720447	-0.136223	0.028203
SLC26A8	(p-Hydroxyphenyl)lactic acid	0.95361	-0.0796397	-0.542717
SLC18B1	(p-Hydroxyphenyl)lactic acid	0.861924	-0.0463548	-0.878557
SLC16A10	(p-Hydroxyphenyl)lactic acid	0.440263	-0.168397	0.352832
CLCN1	(p-Hydroxyphenyl)lactic acid	0.506835	-0.185009	0.520449
CLCN2	(p-Hydroxyphenyl)lactic acid	0.599902	0.171682	0.385981
CLCN3	(p-Hydroxyphenyl)lactic acid	0.781394	-0.0867651	-0.470822
CLCN4	(p-Hydroxyphenyl)lactic acid	0.325223	-0.216531	0.838501
CLCN5	(p-Hydroxyphenyl)lactic acid	0.827017	-0.056365	-0.777555
CLCN6	(p-Hydroxyphenyl)lactic acid	0.727797	0.129023	-0.0444406
CLCN7	(p-Hydroxyphenyl)lactic acid	0.126598	0.320911	1.89168
CLCNKA	(p-Hydroxyphenyl)lactic acid	0.95851	-0.0635871	-0.704685
CLCNKB	(p-Hydroxyphenyl)lactic acid	0.96512	0.0330994	-1.0123
SFXN2	(p-Hydroxyphenyl)lactic acid	0.838413	-0.0507285	-0.834427
SFXN4	(p-Hydroxyphenyl)lactic acid	0.905574	-0.060369	-0.737155
CLN3	(p-Hydroxyphenyl)lactic acid	0.998817	0.0653587	-0.686809
SLC36A4	(p-Hydroxyphenyl)lactic acid	0.630516	-0.0966521	-0.371064
SLC15A4	(p-Hydroxyphenyl)lactic acid	0.571351	0.16777	0.346512
SLC24A4	(p-Hydroxyphenyl)lactic acid	0.83474	-0.124745	-0.0876055
SLC25A29	(p-Hydroxyphenyl)lactic acid	0.970981	0.0355438	-0.987638
SLC51B	(p-Hydroxyphenyl)lactic acid	0.997869	-0.0603927	-0.736916
NIPA1	(p-Hydroxyphenyl)lactic acid	0.89692	-0.155727	0.225
SLC38A10	(p-Hydroxyphenyl)lactic acid	0.215742	0.337543	2.0595
SLC43A2	(p-Hydroxyphenyl)lactic acid	0.98738	0.056519	-0.776001
SPNS2	(p-Hydroxyphenyl)lactic acid	0.987355	-0.0341886	-1.00131
SLC5A10	(p-Hydroxyphenyl)lactic acid	0.991431	-0.00344987	-1.31146
MFSD12	(p-Hydroxyphenyl)lactic acid	0.0518538	0.377923	2.46692
SLC44A3	(p-Hydroxyphenyl)lactic acid	0.993494	-0.0559988	-0.78125
SLC66A3	(p-Hydroxyphenyl)lactic acid	0.540851	0.214341	0.816402
SLC31A1	(p-Hydroxyphenyl)lactic acid	0.150539	0.252749	1.20394
SLC31A2	(p-Hydroxyphenyl)lactic acid	0.980791	0.032895	-1.01436
SLC9B2	(p-Hydroxyphenyl)lactic acid	0.402896	-0.243359	1.10919
SLCO6A1	(p-Hydroxyphenyl)lactic acid	0.115929	-0.332104	2.00461
SVOPL	(p-Hydroxyphenyl)lactic acid	0.968065	-0.0306128	-1.03739
LETM2	(p-Hydroxyphenyl)lactic acid	0.502144	-0.149321	0.160359
PTCHD1	(p-Hydroxyphenyl)lactic acid	0.776664	-0.134595	0.0117803
SLC32A1	(p-Hydroxyphenyl)lactic acid	0.580839	-0.1715	0.38414
SLC34A3	(p-Hydroxyphenyl)lactic acid	0.973875	0.0305181	-1.03835
SLC2A14	(p-Hydroxyphenyl)lactic acid	0.796078	0.091342	-0.424642
SLC38A6	(p-Hydroxyphenyl)lactic acid	0.968547	0.0151231	-1.19368
SLC38A8	(p-Hydroxyphenyl)lactic acid	0.997317	0.0930936	-0.406969
SLC22A31	(p-Hydroxyphenyl)lactic acid	0.917751	-0.0595475	-0.745444
SLC25A10	(p-Hydroxyphenyl)lactic acid	0.923623	0.080759	-0.531423
SLC47A2	(p-Hydroxyphenyl)lactic acid	0.650954	-0.154197	0.209559
SLC35G3	(p-Hydroxyphenyl)lactic acid	0.942301	0.0348146	-0.994996
SLC25A52	(p-Hydroxyphenyl)lactic acid	0.998271	-0.169429	0.363246
SLC35F3	(p-Hydroxyphenyl)lactic acid	0.735133	-0.119202	-0.143542
MFSD4A	(p-Hydroxyphenyl)lactic acid	0.837107	-0.160658	0.274749
SLC30A7	(p-Hydroxyphenyl)lactic acid	0.986252	0.0058213	-1.28753
CTNS	(p-Hydroxyphenyl)lactic acid	0.570367	0.218869	0.862086
SLC9B1	(p-Hydroxyphenyl)lactic acid	0.988298	-0.193027	0.601347
XKR3	(p-Hydroxyphenyl)lactic acid	0.610374	0.263172	1.30911
SLC38A11	(p-Hydroxyphenyl)lactic acid	0.941858	0.0865658	-0.472832
SLC23A3	(p-Hydroxyphenyl)lactic acid	0.96123	0.0195287	-1.14923
SLC16A14	(p-Hydroxyphenyl)lactic acid	0.296975	-0.200327	0.675008
GPR155	(p-Hydroxyphenyl)lactic acid	0.951199	-0.157052	0.238363
SLC66A1L	(p-Hydroxyphenyl)lactic acid	0.81427	-0.0832588	-0.5062
NIPAL1	(p-Hydroxyphenyl)lactic acid	0.960393	-0.0325254	-1.01809
SLC38A9	(p-Hydroxyphenyl)lactic acid	0.972129	-0.0649891	-0.690539
SLC36A2	(p-Hydroxyphenyl)lactic acid	0.872103	-0.0904504	-0.433638
SLC25A48	(p-Hydroxyphenyl)lactic acid	0.816604	0.194321	0.614404
SLC2A12	(p-Hydroxyphenyl)lactic acid	0.174978	-0.319309	1.87552
SLC2A7	(p-Hydroxyphenyl)lactic acid	0.750251	0.144478	0.111498
SLC7A13	(p-Hydroxyphenyl)lactic acid	0.922226	0.0436579	-0.905768
SLC35G1	(p-Hydroxyphenyl)lactic acid	0.998901	0.000184803	-1.34441
SLC5A12	(p-Hydroxyphenyl)lactic acid	0.957179	0.0129587	-1.21552
SLC5A8	(p-Hydroxyphenyl)lactic acid	0.891493	0.114578	-0.190188
MFSD6L	(p-Hydroxyphenyl)lactic acid	0.512523	-0.218415	0.857506
SLC16A11	(p-Hydroxyphenyl)lactic acid	0.946996	-0.206813	0.740448
SLC30A8	(p-Hydroxyphenyl)lactic acid	0.980581	-0.00704442	-1.27519
TMEM64	(p-Hydroxyphenyl)lactic acid	0.799589	0.0865495	-0.472997
SLC26A3	(p-Hydroxyphenyl)lactic acid	0.951267	-0.135722	0.0231428
SLC26A2	(p-Hydroxyphenyl)lactic acid	0.37026	0.206487	0.737155
SLC5A9	(p-Hydroxyphenyl)lactic acid	0.738202	0.167599	0.344787
SLC51A	(p-Hydroxyphenyl)lactic acid	0.99616	-0.0103188	-1.24216
SLC16A13	(p-Hydroxyphenyl)lactic acid	0.978284	-0.0100565	-1.2448
SLC39A11	(p-Hydroxyphenyl)lactic acid	0.841561	0.0907692	-0.430421
SPNS3	(p-Hydroxyphenyl)lactic acid	0.705258	-0.145896	0.125799
SLC10A4	(p-Hydroxyphenyl)lactic acid	0.212739	-0.35633	2.24905
OSTCP1	(p-Hydroxyphenyl)lactic acid	0.991426	-0.176302	0.432597
TMEM184A	(p-Hydroxyphenyl)lactic acid	0.801317	-0.0860567	-0.47797
SLC29A1	(p-Hydroxyphenyl)lactic acid	0.325673	0.230357	0.978004
SLC25A43	(p-Hydroxyphenyl)lactic acid	0.84768	0.125389	-0.0811119
SLC44A5	(p-Hydroxyphenyl)lactic acid	0.627127	-0.190532	0.576174
SLC36A1	(p-Hydroxyphenyl)lactic acid	0.67259	0.143623	0.102866
SLC37A2	(p-Hydroxyphenyl)lactic acid	0.920821	0.107525	-0.261361
SLC16A9	(p-Hydroxyphenyl)lactic acid	0.147934	-0.348655	2.17161
SLC39A12	(p-Hydroxyphenyl)lactic acid	0.951848	-0.0358403	-0.984646
SLC35F1	(p-Hydroxyphenyl)lactic acid	0.931586	0.124592	-0.0891513
TSPO2	(p-Hydroxyphenyl)lactic acid	0.917872	-0.127426	-0.0605622
SLC29A4	(p-Hydroxyphenyl)lactic acid	0.922053	0.0448764	-0.893474
SCAP	(p-Hydroxyphenyl)lactic acid	0.327514	0.315582	1.83791
SV2C	(p-Hydroxyphenyl)lactic acid	0.834856	-0.114679	-0.189171
SLC35D1	(p-Hydroxyphenyl)lactic acid	0.980232	-0.149968	0.166885
SLC9A8	(p-Hydroxyphenyl)lactic acid	0.568149	0.14122	0.0786257
SLC7A8	(p-Hydroxyphenyl)lactic acid	0.717453	0.106631	-0.270381
SLC35A3	(p-Hydroxyphenyl)lactic acid	0.0671124	-0.365633	2.34292
SLC44A1	(p-Hydroxyphenyl)lactic acid	0.468049	0.246589	1.14178
SLC39A14	(p-Hydroxyphenyl)lactic acid	0.669516	0.100964	-0.327555
SLC16A8	(p-Hydroxyphenyl)lactic acid	0.981762	0.0153599	-1.19129
SLC7A11	(p-Hydroxyphenyl)lactic acid	0.998171	-0.00184803	-1.32762
TMEM245	(p-Hydroxyphenyl)lactic acid	0.599672	0.129301	-0.0416436
MTCH1	(p-Hydroxyphenyl)lactic acid	0.949456	0.125389	-0.0811119
MTCH2	(p-Hydroxyphenyl)lactic acid	0.961602	-0.104537	-0.291506
SLC17A8	(p-Hydroxyphenyl)lactic acid	0.614296	-0.292842	1.60847
SLC25A30	(p-Hydroxyphenyl)lactic acid	0.968775	-0.117042	-0.165331
SLC37A4	(p-Hydroxyphenyl)lactic acid	0.915062	0.0419503	-0.922997
SLC41A1	(p-Hydroxyphenyl)lactic acid	0.578381	0.130563	-0.0289019
MFSD8	(p-Hydroxyphenyl)lactic acid	0.223593	-0.271322	1.39133
SLC24A2	(p-Hydroxyphenyl)lactic acid	0.990744	0.0345236	-0.997932
SLC39A6	(p-Hydroxyphenyl)lactic acid	0.542867	0.158592	0.253902
TMEM184B	(p-Hydroxyphenyl)lactic acid	0.506086	0.151631	0.183667
MPC2	(p-Hydroxyphenyl)lactic acid	0.553827	-0.166138	0.330041
LETMD1	(p-Hydroxyphenyl)lactic acid	0.859307	-0.0449072	-0.893163
SLC13A4	(p-Hydroxyphenyl)lactic acid	0.990105	0.104266	-0.294238
SLC17A5	(p-Hydroxyphenyl)lactic acid	0.812131	-0.101673	-0.320407
CNNM4	(p-Hydroxyphenyl)lactic acid	0.950445	0.0328026	-1.0153
CNNM3	(p-Hydroxyphenyl)lactic acid	0.964353	-0.010195	-1.2434
CNNM1	(p-Hydroxyphenyl)lactic acid	0.989932	-0.00500666	-1.29575
SLC39A1	(p-Hydroxyphenyl)lactic acid	0.122557	0.314042	1.82238
SLCO4A1	(p-Hydroxyphenyl)lactic acid	0.599699	-0.122032	-0.114986
SLCO3A1	(p-Hydroxyphenyl)lactic acid	0.893266	-0.0744563	-0.595016
SLCO1B3	(p-Hydroxyphenyl)lactic acid	0.812429	-0.200089	0.672598
SLC25A45	(p-Hydroxyphenyl)lactic acid	0.924756	0.0547633	-0.793716
SLC22A24	(p-Hydroxyphenyl)lactic acid	0.279293	-0.225621	0.93022
SLC39A5	(p-Hydroxyphenyl)lactic acid	0.941058	0.0442296	-0.9
SLC46A3	(p-Hydroxyphenyl)lactic acid	0.998124	0.0347021	-0.996131
SLC25A47	(p-Hydroxyphenyl)lactic acid	0.999414	0.0854724	-0.483865
SLC24A5	(p-Hydroxyphenyl)lactic acid	0.69487	0.240697	1.08233
SLC13A5	(p-Hydroxyphenyl)lactic acid	0.783457	-0.111618	-0.220062
SLC26A11	(p-Hydroxyphenyl)lactic acid	0.58988	0.212986	0.802728
SLC25A41	(p-Hydroxyphenyl)lactic acid	0.950531	-0.034773	-0.995416
SLC25A42	(p-Hydroxyphenyl)lactic acid	0.936596	-0.071642	-0.623412
SLC9C2	(p-Hydroxyphenyl)lactic acid	0.761744	-0.0987241	-0.350157
SLC25A34	(p-Hydroxyphenyl)lactic acid	0.874607	0.0921244	-0.416747
SLC9A9	(p-Hydroxyphenyl)lactic acid	0.723892	0.150607	0.173337
SLC9C1	(p-Hydroxyphenyl)lactic acid	0.839515	-0.075017	-0.589359
SLC36A3	(p-Hydroxyphenyl)lactic acid	0.649371	-0.109306	-0.243389
XKR6	(p-Hydroxyphenyl)lactic acid	0.910102	0.140631	0.0726819
SLC27A6	(p-Hydroxyphenyl)lactic acid	0.637434	-0.116918	-0.166587
SLC6A16	(p-Hydroxyphenyl)lactic acid	0.999042	0.0458956	-0.88319
TMEM14A	(p-Hydroxyphenyl)lactic acid	0.99032	0.00683772	-1.27728
FLVCR1	(p-Hydroxyphenyl)lactic acid	0.854739	-0.0610775	-0.730007
SLC43A3	(p-Hydroxyphenyl)lactic acid	0.945966	0.0312105	-1.03136
SLC25A4	(p-Hydroxyphenyl)lactic acid	0.697447	-0.112083	-0.215366
SLC25A5	(p-Hydroxyphenyl)lactic acid	0.584382	-0.13737	0.039779
SLC25A6	(p-Hydroxyphenyl)lactic acid	0.926158	-0.0492192	-0.849655
NPC1L1	(p-Hydroxyphenyl)lactic acid	0.859964	-0.203533	0.707351
SLC25A24	(p-Hydroxyphenyl)lactic acid	0.80871	-0.0635415	-0.705145
SLC39A3	(p-Hydroxyphenyl)lactic acid	0.96528	0.0369298	-0.973653
SLC39A2	(p-Hydroxyphenyl)lactic acid	0.41636	-0.186553	0.536029
SLC2A8	(p-Hydroxyphenyl)lactic acid	0.990302	-0.0975145	-0.362362
SLC40A1	(p-Hydroxyphenyl)lactic acid	0.822176	-0.130373	-0.0308227
HMGCR	(p-Hydroxyphenyl)lactic acid	0.666828	-0.18622	0.532666
SLC29A2	(p-Hydroxyphenyl)lactic acid	0.894751	-0.0680692	-0.659461
SLC35E4	(p-Hydroxyphenyl)lactic acid	0.61042	0.121354	-0.121823
SLC6A19	(p-Hydroxyphenyl)lactic acid	0.699247	-0.196566	0.637055
SLC35D3	(p-Hydroxyphenyl)lactic acid	0.450683	-0.183994	0.510208
SLC35F4	(p-Hydroxyphenyl)lactic acid	0.980715	-0.0116955	-1.22826
XKR7	(p-Hydroxyphenyl)lactic acid	0.902178	-0.0692266	-0.647783
SLC10A6	(p-Hydroxyphenyl)lactic acid	0.992445	-0.164173	0.310219
SLC10A5	(p-Hydroxyphenyl)lactic acid	0.960383	-0.27522	1.43066
MPC1L	(p-Hydroxyphenyl)lactic acid	0.695641	0.191531	0.586258
SLC35B2	(p-Hydroxyphenyl)lactic acid	0.00550586	0.487603	3.57358
SLC6A18	(p-Hydroxyphenyl)lactic acid	0.973913	-0.0232208	-1.11198
NIPAL4	(p-Hydroxyphenyl)lactic acid	0.873017	0.035531	-0.987767
SLCO4C1	(p-Hydroxyphenyl)lactic acid	0.996674	-0.0711115	-0.628765
PTCHD3	(p-Hydroxyphenyl)lactic acid	0.96362	-0.142916	0.095736
TMEM205	(p-Hydroxyphenyl)lactic acid	0.946315	-0.126375	-0.0711671
SLC26A5	(p-Hydroxyphenyl)lactic acid	0.990746	0.0970721	-0.366826
SLC27A1	(p-Hydroxyphenyl)lactic acid	0.429426	0.199926	0.67096
SLC22A25	(p-Hydroxyphenyl)lactic acid	0.983864	-0.101042	-0.32677
SLC16A12	(p-Hydroxyphenyl)lactic acid	0.899624	-0.0667696	-0.672574
SLC22A10	(p-Hydroxyphenyl)lactic acid	0.640295	-0.106521	-0.271489
SLC6A17	(p-Hydroxyphenyl)lactic acid	0.827326	0.113448	-0.201599
MFSD2B	(p-Hydroxyphenyl)lactic acid	0.991686	-0.0101026	-1.24434
SLC9A4	(p-Hydroxyphenyl)lactic acid	0.660512	-0.166344	0.33212
XKR9	(p-Hydroxyphenyl)lactic acid	0.92991	-0.218304	0.856387
LETM1	(p-Hydroxyphenyl)lactic acid	0.989675	0.0249176	-1.09486
SLC25A35	(p-Hydroxyphenyl)lactic acid	0.995698	-0.0240244	-1.10387
SLC25A53	(p-Hydroxyphenyl)lactic acid	0.979593	0.0116734	-1.22849
XKRX	(p-Hydroxyphenyl)lactic acid	0.575363	-0.13451	0.0109144
TMEM41B	(p-Hydroxyphenyl)lactic acid	0.568048	-0.211292	0.785635
PTCHD4	(p-Hydroxyphenyl)lactic acid	0.932064	0.0507072	-0.834642
NPC1	(p-Hydroxyphenyl)lactic acid	0.562545	0.140604	0.0724102
SLC11A2	(p-Hydroxyphenyl)lactic acid	0.750505	0.128931	-0.0453729
OCA2	(p-Hydroxyphenyl)lactic acid	0.959933	0.128005	-0.0547174
SLC22A18	(p-Hydroxyphenyl)lactic acid	0.0671177	0.333631	2.02003
SLC45A1	(p-Hydroxyphenyl)lactic acid	0.969495	-0.00889044	-1.25657
SLC35B3	(p-Hydroxyphenyl)lactic acid	0.894299	-0.0473712	-0.868301
SLC35C2	(p-Hydroxyphenyl)lactic acid	0.559653	0.214125	0.814227
SIDT2	(p-Hydroxyphenyl)lactic acid	0.986054	0.290172	1.58153
SLC45A2	(p-Hydroxyphenyl)lactic acid	0.998267	-0.00571933	-1.28856
SLC15A3	(p-Hydroxyphenyl)lactic acid	0.311356	0.195833	0.629658
SLC22A17	(p-Hydroxyphenyl)lactic acid	0.464672	0.207478	0.747161
SLC25A37	(p-Hydroxyphenyl)lactic acid	0.420551	0.209382	0.766367
RHCG	(p-Hydroxyphenyl)lactic acid	0.998562	0.067432	-0.66589
TMEM14C	(p-Hydroxyphenyl)lactic acid	0.92745	0.0243016	-1.10107
SLC25A39	(p-Hydroxyphenyl)lactic acid	0.819169	-0.0883667	-0.454662
MPC1	(p-Hydroxyphenyl)lactic acid	0.435494	-0.178643	0.456216
SLC26A4	(p-Hydroxyphenyl)lactic acid	0.974019	0.169038	0.359297
SLC25A3	(p-Hydroxyphenyl)lactic acid	0.822052	0.0583978	-0.757044
SLCO1C1	(p-Hydroxyphenyl)lactic acid	0.990955	-0.103972	-0.297207
SLC37A1	(p-Hydroxyphenyl)lactic acid	0.994025	-0.158786	0.255858
UNC93A	(p-Hydroxyphenyl)lactic acid	0.833905	-0.122473	-0.110538
SLC38A2	(p-Hydroxyphenyl)lactic acid	0.136242	-0.279392	1.47276
SLC6A20	(p-Hydroxyphenyl)lactic acid	0.979007	-0.0973217	-0.364308
SLC35F2	(p-Hydroxyphenyl)lactic acid	0.904391	-0.0647119	-0.693336
CNNM2	(p-Hydroxyphenyl)lactic acid	0.293853	-0.317892	1.86122
MFSD6	(p-Hydroxyphenyl)lactic acid	0.991252	-0.183848	0.508736
SIDT1	(p-Hydroxyphenyl)lactic acid	0.862983	-0.0613102	-0.727658
TMEM104	(p-Hydroxyphenyl)lactic acid	0.15358	0.290326	1.58308
SLC66A1	(p-Hydroxyphenyl)lactic acid	0.258405	0.235809	1.03301
SLC41A3	(p-Hydroxyphenyl)lactic acid	0.750072	0.144762	0.114365
SLC25A38	(p-Hydroxyphenyl)lactic acid	0.629321	-0.125173	-0.0832873
SLC35F6	(p-Hydroxyphenyl)lactic acid	0.187135	0.232698	1.00162
TMCO3	(p-Hydroxyphenyl)lactic acid	0.582407	-0.145409	0.120891
SLC35A5	(p-Hydroxyphenyl)lactic acid	0.994856	0.0241784	-1.10231
SLC52A1	(p-Hydroxyphenyl)lactic acid	0.986542	0.183174	0.501934
SLC38A4	(p-Hydroxyphenyl)lactic acid	0.72476	-0.101268	-0.324493
XKR8	(p-Hydroxyphenyl)lactic acid	0.858337	-0.170758	0.376658
SLC6A15	(p-Hydroxyphenyl)lactic acid	0.138103	0.317816	1.86046
SLC25A36	(p-Hydroxyphenyl)lactic acid	0.789628	-0.155666	0.224378
SLC38A7	(p-Hydroxyphenyl)lactic acid	0.0176768	0.404072	2.73077
SLC47A1	(p-Hydroxyphenyl)lactic acid	0.314209	0.283178	1.51096
TMEM144	(p-Hydroxyphenyl)lactic acid	0.934052	-0.0578434	-0.762638
SLC29A3	(p-Hydroxyphenyl)lactic acid	0.617114	-0.147257	0.139537
SLC39A9	(p-Hydroxyphenyl)lactic acid	0.991961	-0.153079	0.198274
SLC35C1	(p-Hydroxyphenyl)lactic acid	0.313497	0.211723	0.789986
LAPTM4B	(p-Hydroxyphenyl)lactic acid	0.69525	0.119568	-0.139848
SLC22A15	(p-Hydroxyphenyl)lactic acid	0.990928	-0.0221647	-1.12263
SLC35E3	(p-Hydroxyphenyl)lactic acid	0.935943	0.15314	0.198895
SVOP	(p-Hydroxyphenyl)lactic acid	0.904927	-0.0971636	-0.365902
SLC30A10	(p-Hydroxyphenyl)lactic acid	0.494031	-0.187339	0.543954
SLC39A4	(p-Hydroxyphenyl)lactic acid	0.98417	-0.0241168	-1.10294
FLVCR2	(p-Hydroxyphenyl)lactic acid	0.974611	0.0742601	-0.596996
SLC48A1	(p-Hydroxyphenyl)lactic acid	0.966111	0.0263345	-1.08056
SLC30A6	(p-Hydroxyphenyl)lactic acid	0.991023	-0.0795578	-0.543543
LMBR1L	(p-Hydroxyphenyl)lactic acid	0.230574	0.35704	2.25622
TMEM184C	(p-Hydroxyphenyl)lactic acid	0.998467	0.00391167	-1.3068
LMBRD1	(p-Hydroxyphenyl)lactic acid	0.933047	0.0734901	-0.604765
TMEM165	(p-Hydroxyphenyl)lactic acid	0.686217	-0.113623	-0.199827
SLC22A11	(p-Hydroxyphenyl)lactic acid	0.69376	-0.154563	0.213252
SLC25A40	(p-Hydroxyphenyl)lactic acid	0.246966	-0.267533	1.35311
SLC50A1	(p-Hydroxyphenyl)lactic acid	0.998134	-0.0639727	-0.700794
TMEM234	(p-Hydroxyphenyl)lactic acid	0.92676	0.0274741	-1.06906
ANKH	(p-Hydroxyphenyl)lactic acid	0.73111	-0.169311	0.362051
SLC7A10	(p-Hydroxyphenyl)lactic acid	0.354946	-0.189481	0.56557
SLC2A9	(p-Hydroxyphenyl)lactic acid	0.152561	-0.31496	1.83164
SLC12A9	(p-Hydroxyphenyl)lactic acid	0.955278	0.0619707	-0.720995
SLC17A7	(p-Hydroxyphenyl)lactic acid	0.994295	0.0735643	-0.604017
SLC17A6	(p-Hydroxyphenyl)lactic acid	0.94611	0.0288011	-1.05567
RHBG	(p-Hydroxyphenyl)lactic acid	0.985385	-0.167422	0.343001
SLC44A2	(p-Hydroxyphenyl)lactic acid	0.675014	0.0854715	-0.483874
SLC39A10	(p-Hydroxyphenyl)lactic acid	0.997348	-0.0620631	-0.720062
NIPAL3	(p-Hydroxyphenyl)lactic acid	0.964247	0.0425971	-0.916471
SLC45A4	(p-Hydroxyphenyl)lactic acid	0.706217	-0.202513	0.697065
PTCH1	(p-Hydroxyphenyl)lactic acid	0.536102	0.141498	0.0814227
SLC4A10	(p-Hydroxyphenyl)lactic acid	0.996733	-0.0680143	-0.660015
SLC24A3	(p-Hydroxyphenyl)lactic acid	0.84679	-0.0825639	-0.513212
SLC12A5	(p-Hydroxyphenyl)lactic acid	0.716428	-0.0821742	-0.517143
DISP3	(p-Hydroxyphenyl)lactic acid	0.981848	0.0222162	-1.12211
SLC7A14	(p-Hydroxyphenyl)lactic acid	0.762569	-0.0864165	-0.474339
SLC4A5	(p-Hydroxyphenyl)lactic acid	0.526732	-0.204978	0.721927
SLC46A2	(p-Hydroxyphenyl)lactic acid	0.994923	0.216276	0.835932
OSTC	(p-Hydroxyphenyl)lactic acid	0.667001	-0.187698	0.547583
RHAG	(p-Hydroxyphenyl)lactic acid	0.562346	-0.200394	0.67568
RHCE	(p-Hydroxyphenyl)lactic acid	0.935549	0.023932	-1.1048
RHD	(p-Hydroxyphenyl)lactic acid	0.997987	-0.0149429	-1.1955
SLC25A19	(p-Hydroxyphenyl)lactic acid	0.970888	-0.0133982	-1.21108
SLC5A7	(p-Hydroxyphenyl)lactic acid	0.479946	-0.174397	0.413371
SLC22A23	(p-Hydroxyphenyl)lactic acid	0.994745	0.0852251	-0.486361
SLC17A9	(p-Hydroxyphenyl)lactic acid	0.845475	-0.108962	-0.246853
SLC28A3	(p-Hydroxyphenyl)lactic acid	0.632285	-0.129105	-0.0436205
SLC39A8	(p-Hydroxyphenyl)lactic acid	0.132992	-0.392645	2.61547
STRA6	(p-Hydroxyphenyl)lactic acid	0.95757	-0.0234571	-1.10959
LMBR1	(p-Hydroxyphenyl)lactic acid	0.905966	-0.0563958	-0.777245
SLC35G6	(p-Hydroxyphenyl)lactic acid	0.981142	0.111871	-0.217505
SLC35G4	(p-Hydroxyphenyl)lactic acid	0.846307	-0.105527	-0.281517
MFSD14A	(p-Hydroxyphenyl)lactic acid	0.493522	-0.154988	0.217541
MFSD1	(p-Hydroxyphenyl)lactic acid	0.984247	0.0323406	-1.01996
ARV1	(p-Hydroxyphenyl)lactic acid	0.982497	0.0762313	-0.577106
SLC13A3	(p-Hydroxyphenyl)lactic acid	0.882379	0.0836297	-0.502458
SLC30A5	(p-Hydroxyphenyl)lactic acid	0.917119	0.0340654	-1.00256
SLC26A6	(p-Hydroxyphenyl)lactic acid	0.721031	0.229526	0.969613
SLC26A10P	(p-Hydroxyphenyl)lactic acid	0.905105	0.0521761	-0.819821
SLC1A1	(p-Hydroxyphenyl)lactic acid	0.546752	0.147568	0.14267
SLC1A2	(p-Hydroxyphenyl)lactic acid	0.997197	-0.00121659	-1.334
SLC1A3	(p-Hydroxyphenyl)lactic acid	0.729926	-0.0891828	-0.446428
SLC4A3	(p-Hydroxyphenyl)lactic acid	0.621981	0.120954	-0.125863
SLC1A4	(p-Hydroxyphenyl)lactic acid	0.695983	0.113223	-0.203867
SLC1A5	(p-Hydroxyphenyl)lactic acid	0.973701	0.0130286	-1.21481
SLC1A6	(p-Hydroxyphenyl)lactic acid	0.987007	-0.228626	0.960534
SLC1A7	(p-Hydroxyphenyl)lactic acid	0.2157	-0.227141	0.94555
SLC2A1	(p-Hydroxyphenyl)lactic acid	0.914203	-0.044168	-0.900622
SLC2A2	(p-Hydroxyphenyl)lactic acid	0.993249	0.077596	-0.563337
SLC2A3	(p-Hydroxyphenyl)lactic acid	0.577413	0.249376	1.1699
SLC2A4	(p-Hydroxyphenyl)lactic acid	0.992668	-0.00398873	-1.30603
SLC2A5	(p-Hydroxyphenyl)lactic acid	0.48142	-0.146597	0.13287
SLC3A1	(p-Hydroxyphenyl)lactic acid	0.560653	0.223304	0.906837
SLC3A2	(p-Hydroxyphenyl)lactic acid	0.988405	0.0214064	-1.13028
SLC4A1	(p-Hydroxyphenyl)lactic acid	0.987969	0.014682	-1.19813
SLC4A2	(p-Hydroxyphenyl)lactic acid	0.0116749	0.429329	2.9856
SLC5A1	(p-Hydroxyphenyl)lactic acid	0.914164	-0.178096	0.450698
SLC5A2	(p-Hydroxyphenyl)lactic acid	0.053782	0.394247	2.63163
SLC5A3	(p-Hydroxyphenyl)lactic acid	0.952292	-0.123171	-0.103488
SLC5A4	(p-Hydroxyphenyl)lactic acid	0.987389	0.0275612	-1.06818
SLC5A5	(p-Hydroxyphenyl)lactic acid	0.170137	-0.350173	2.18693
SLC6A1	(p-Hydroxyphenyl)lactic acid	0.202969	-0.247971	1.15572
SLC6A2	(p-Hydroxyphenyl)lactic acid	0.859483	-0.118517	-0.150447
SLC6A3	(p-Hydroxyphenyl)lactic acid	0.270368	-0.326832	1.95142
SLC6A4	(p-Hydroxyphenyl)lactic acid	0.985779	-0.136385	0.0298369
SLC6A6	(p-Hydroxyphenyl)lactic acid	0.0952223	0.362707	2.3134
SLC6A7	(p-Hydroxyphenyl)lactic acid	0.958273	0.0293806	-1.04982
SLC6A8	(p-Hydroxyphenyl)lactic acid	0.287381	0.213386	0.806768
SLC6A9	(p-Hydroxyphenyl)lactic acid	0.624773	-0.202544	0.697376
SLC6A11	(p-Hydroxyphenyl)lactic acid	0.933942	-0.0690357	-0.64971
SLC6A12	(p-Hydroxyphenyl)lactic acid	0.887216	-0.0586029	-0.754975
SLC6A13	(p-Hydroxyphenyl)lactic acid	0.972729	-0.0312765	-1.03069
SLC7A1	(p-Hydroxyphenyl)lactic acid	0.997257	0.00526689	-1.29313
SLC7A2	(p-Hydroxyphenyl)lactic acid	0.64806	0.314308	1.82506
SLC8A2	(p-Hydroxyphenyl)lactic acid	0.756393	0.142603	0.0925805
SLC7A4	(p-Hydroxyphenyl)lactic acid	0.58895	0.229469	0.969046
SLC8A1	(p-Hydroxyphenyl)lactic acid	0.841133	0.0523462	-0.818104
SLC8A3	(p-Hydroxyphenyl)lactic acid	0.520522	-0.168305	0.351905
SLC9A1	(p-Hydroxyphenyl)lactic acid	0.45897	0.170943	0.378522
SLC9A2	(p-Hydroxyphenyl)lactic acid	0.373255	-0.275024	1.42869
SLC9A3	(p-Hydroxyphenyl)lactic acid	0.955374	0.122711	-0.10813
SLC9A5	(p-Hydroxyphenyl)lactic acid	0.474645	0.285767	1.53709
SLC10A1	(p-Hydroxyphenyl)lactic acid	0.999889	0.0531285	-0.810211
SLC10A2	(p-Hydroxyphenyl)lactic acid	0.109383	-0.310424	1.78587
SLC11A1	(p-Hydroxyphenyl)lactic acid	0.785029	-0.17857	0.455476
SLC12A1	(p-Hydroxyphenyl)lactic acid	0.772119	-0.0784496	-0.554724
SLC12A2	(p-Hydroxyphenyl)lactic acid	0.834488	-0.153079	0.198274
SLC12A3	(p-Hydroxyphenyl)lactic acid	0.758276	0.160339	0.271526
SLC12A4	(p-Hydroxyphenyl)lactic acid	0.351071	0.20393	0.711361
SLC13A1	(p-Hydroxyphenyl)lactic acid	0.888892	-0.148736	0.15446
SLC14A1	(p-Hydroxyphenyl)lactic acid	0.670648	-0.118508	-0.15054
SLC15A1	(p-Hydroxyphenyl)lactic acid	0.226149	-0.395	2.63923
SLC15A2	(p-Hydroxyphenyl)lactic acid	0.0461998	-0.35146	2.19991
SLC16A1	(p-Hydroxyphenyl)lactic acid	0.788113	-0.259032	1.26733
SLC16A2	(p-Hydroxyphenyl)lactic acid	0.925103	0.0184678	-1.15993
SLC17A1	(p-Hydroxyphenyl)lactic acid	0.879562	-0.08136	-0.525359
SLC34A1	(p-Hydroxyphenyl)lactic acid	0.996037	-0.0225536	-1.11871
SLC18A1	(p-Hydroxyphenyl)lactic acid	0.473347	0.245825	1.13408
SLC18A2	(p-Hydroxyphenyl)lactic acid	0.237937	-0.344412	2.1288
SLC18A3	(p-Hydroxyphenyl)lactic acid	0.819694	-0.0699789	-0.640192
SLC19A1	(p-Hydroxyphenyl)lactic acid	0.592398	0.145379	0.12058
SLC20A1	(p-Hydroxyphenyl)lactic acid	0.669604	0.15314	0.198895
SLC20A2	(p-Hydroxyphenyl)lactic acid	0.933789	0.069332	-0.64672
SLC25A1	(p-Hydroxyphenyl)lactic acid	0.306855	0.280223	1.48115
SLCO2A1	(p-Hydroxyphenyl)lactic acid	0.677096	-0.104998	-0.286856
SLCO1A2	(p-Hydroxyphenyl)lactic acid	0.636159	-0.317903	1.86133
SLC22A1	(p-Hydroxyphenyl)lactic acid	0.803993	0.133953	0.00529378
SLC22A3	(p-Hydroxyphenyl)lactic acid	0.564536	-0.200795	0.679722
SLC22A2	(p-Hydroxyphenyl)lactic acid	0.952216	-0.0433048	-0.909331
SLC22A4	(p-Hydroxyphenyl)lactic acid	0.686537	0.0884591	-0.453729
SLC22A5	(p-Hydroxyphenyl)lactic acid	0.968409	0.0308621	-1.03488
SLC2A11	(p-Hydroxyphenyl)lactic acid	0.954368	0.0337574	-1.00566
TSPO	(p-Hydroxyphenyl)lactic acid	0.562432	0.184156	0.511844
SLC35E2B	(p-Hydroxyphenyl)lactic acid	0.870194	-0.0930176	-0.407735
SLC15A5	(p-Hydroxyphenyl)lactic acid	0.970501	0.0128669	-1.21645
UCP1	(p-Hydroxyphenyl)lactic acid	0.612122	-0.152805	0.195515
UCP2	(p-Hydroxyphenyl)lactic acid	0.876351	-0.0810054	-0.528937
UCP3	(p-Hydroxyphenyl)lactic acid	1	-0.0166787	-1.17798
SLC35A2	(p-Hydroxyphenyl)lactic acid	0.794813	0.0867959	-0.470511
XK	(p-Hydroxyphenyl)lactic acid	0.761428	-0.192938	0.600445
SLC30A1	(p-Hydroxyphenyl)lactic acid	0.992321	-0.0934488	-0.403384
SLC30A2	(p-Hydroxyphenyl)lactic acid	0.976852	0.0229325	-1.11488
SLC30A3	(p-Hydroxyphenyl)lactic acid	0.885892	0.0616962	-0.723764
SLC30A4	(p-Hydroxyphenyl)lactic acid	0.59757	0.183602	0.50625
LAPTM5	(p-Hydroxyphenyl)lactic acid	0.949698	0.0329479	-1.01383
SLC25A20	(p-Hydroxyphenyl)lactic acid	0.958953	-0.0179567	-1.16509
SLC25A23	(p-Hydroxyphenyl)lactic acid	0.899258	-0.0522377	-0.819199
MFSD11	(p-Hydroxyphenyl)lactic acid	0.988395	0.102658	-0.310463
SLC39A7	(p-Hydroxyphenyl)lactic acid	0.11939	0.386208	2.55052
SLC52A2	(p-Hydroxyphenyl)lactic acid	0.774069	0.108941	-0.247065
SLC25A22	(p-Hydroxyphenyl)lactic acid	0.148535	0.306188	1.74313
NIPAL2	(p-Hydroxyphenyl)lactic acid	0.974482	-0.0612324	-0.728444
MFSD13A	(p-Hydroxyphenyl)lactic acid	0.667307	-0.212832	0.801174
TUSC3	(p-Hydroxyphenyl)lactic acid	0.552737	0.165241	0.320994
SLC35E1	(p-Hydroxyphenyl)lactic acid	0.885845	0.0622787	-0.717887
SLC8B1	(p-Hydroxyphenyl)lactic acid	0.984552	-0.00705332	-1.2751
SLC66A2	(p-Hydroxyphenyl)lactic acid	0.991771	0.119321	-0.142334
SLC35F5	(p-Hydroxyphenyl)lactic acid	0.750118	0.117596	-0.159738
SLC25A16	(p-Hydroxyphenyl)lactic acid	0.752226	-0.0885515	-0.452797
SLC19A3	(p-Hydroxyphenyl)lactic acid	0.928026	0.0263263	-1.08064
SLC35G2	(p-Hydroxyphenyl)lactic acid	0.987623	0.00458928	-1.29997
SLC44A4	(p-Hydroxyphenyl)lactic acid	0.960949	0.151103	0.178335
SLC2A10	(p-Hydroxyphenyl)lactic acid	0.426489	0.165374	0.322336
SLC25A32	(p-Hydroxyphenyl)lactic acid	0.99652	-0.0406875	-0.935739
SLC7A5	(p-Hydroxyphenyl)lactic acid	0.959974	0.0113346	-1.23191
SLC38A1	(p-Hydroxyphenyl)lactic acid	0.0856558	-0.365356	2.34012
NIPA2	(p-Hydroxyphenyl)lactic acid	0.975859	-0.20775	0.749896
TMEM163	(p-Hydroxyphenyl)lactic acid	0.996605	0.0323609	-1.01975
UNC93B1	(p-Hydroxyphenyl)lactic acid	0.976165	-0.0493425	-0.848412
SLC14A2	(p-Hydroxyphenyl)lactic acid	0.888689	0.0376206	-0.966684
SLCO5A1	(p-Hydroxyphenyl)lactic acid	0.980043	0.0293995	-1.04963
TMEM14B	(p-Hydroxyphenyl)lactic acid	0.965173	0.0259032	-1.08491
SFXN3	(p-Hydroxyphenyl)lactic acid	0.0444275	0.337974	2.06385
SLC25A28	(p-Hydroxyphenyl)lactic acid	0.997513	0.00532849	-1.29251
SLC10A3	(p-Hydroxyphenyl)lactic acid	0.986659	-0.00652971	-1.28039
SLC25A31	(p-Hydroxyphenyl)lactic acid	0.661329	-0.26399	1.31736
SLC35G5	(p-Hydroxyphenyl)lactic acid	0.988119	0.154632	0.213945
SLC4A9	(p-Hydroxyphenyl)lactic acid	0.800179	-0.1882	0.552645
SLC25A18	(p-Hydroxyphenyl)lactic acid	0.825551	0.0617897	-0.722821
SLC25A2	(p-Hydroxyphenyl)lactic acid	0.725491	0.10882	-0.248287
STARD3NL	(p-Hydroxyphenyl)lactic acid	0.925893	0.0368066	-0.974896
SLC4A11	(p-Hydroxyphenyl)lactic acid	0.99516	-0.033665	-1.0066
SPNS1	(p-Hydroxyphenyl)lactic acid	0.0807526	0.341424	2.09865
SLC25A11	(p-Hydroxyphenyl)lactic acid	0.890042	0.0596606	-0.744303
MAGT1	(p-Hydroxyphenyl)lactic acid	0.590264	-0.19352	0.606319
SLC10A7	(p-Hydroxyphenyl)lactic acid	0.320865	-0.239197	1.0672
SLC41A2	(p-Hydroxyphenyl)lactic acid	0.915725	0.0512521	-0.829144
SLC49A3	(p-Hydroxyphenyl)lactic acid	0.985835	-0.079527	-0.543854
SLC37A3	(p-Hydroxyphenyl)lactic acid	0.806767	0.0822066	-0.516816
SLC25A33	(p-Hydroxyphenyl)lactic acid	0.200184	-0.278776	1.46654
SLC12A8	(p-Hydroxyphenyl)lactic acid	0.96683	0.013306	-1.21201
MFSD14B	(p-Hydroxyphenyl)lactic acid	0.880584	0.047094	-0.871098
SLC9A7	(p-Hydroxyphenyl)lactic acid	0.755517	0.0741061	-0.59855
MFSD9	(p-Hydroxyphenyl)lactic acid	0.920158	-0.138818	0.0543854
MFSD2A	(p-Hydroxyphenyl)lactic acid	0.98872	-0.0287985	-1.0557
SLC7A3	(p-Hydroxyphenyl)lactic acid	0.425562	-0.237041	1.04544
SLC35B4	(p-Hydroxyphenyl)lactic acid	0.508884	0.228848	0.962776
SLC49A4	(p-Hydroxyphenyl)lactic acid	0.581399	0.140789	0.0742749
MFSD5	(p-Hydroxyphenyl)lactic acid	0.0408014	0.399144	2.68104
DISP1	(p-Hydroxyphenyl)lactic acid	0.910204	-0.0844243	-0.494441
SLC43A1	(p-Hydroxyphenyl)lactic acid	0.981283	-0.0220224	-1.12407
TMEM241	(p-Hydroxyphenyl)lactic acid	0.93909	-0.0807282	-0.531733
SLC22A16	(p-Hydroxyphenyl)lactic acid	0.802736	-0.0904701	-0.433439
SLC45A3	(p-Hydroxyphenyl)lactic acid	0.874085	0.0511905	-0.829765
DISP2	(p-Hydroxyphenyl)lactic acid	0.950705	-0.163458	0.303004
SLC25A12	(p-Hydroxyphenyl)lactic acid	0.852315	-0.0540549	-0.800863
PTCH2	(p-Hydroxyphenyl)lactic acid	0.998705	-0.0236738	-1.1074
SLC4A4	(p-Hydroxyphenyl)lactic acid	0.998444	0.00419662	-1.30393
SLC5A6	(p-Hydroxyphenyl)lactic acid	0.0786893	0.307728	1.75867
SLC25A21	(p-Hydroxyphenyl)lactic acid	0.617972	-0.245145	1.12721
SLC25A14	(p-Hydroxyphenyl)lactic acid	0.417812	-0.174485	0.414261
TMEM41A	(p-Hydroxyphenyl)lactic acid	0.940161	-0.0401947	-0.940711
SLC7A7	(p-Hydroxyphenyl)lactic acid	0.889427	-0.0888903	-0.449378
SLC7A6	(p-Hydroxyphenyl)lactic acid	0.981015	0.0417347	-0.925173
SLC13A2	(p-Hydroxyphenyl)lactic acid	0.655759	-0.1629	0.29737
SLC25A46	(p-Hydroxyphenyl)lactic acid	0.997618	-0.0514369	-0.827279
SLC16A6	(p-Hydroxyphenyl)lactic acid	0.82779	0.139188	0.0581147
SLC16A5	(p-Hydroxyphenyl)lactic acid	0.998843	-0.00240244	-1.32203
SLC16A4	(p-Hydroxyphenyl)lactic acid	0.0645595	0.347522	2.16019
SLC16A3	(p-Hydroxyphenyl)lactic acid	0.884414	-0.0745065	-0.59451
SLC39A13	(p-Hydroxyphenyl)lactic acid	0.0726468	0.31934	1.87583
SLC6A5	(p-Hydroxyphenyl)lactic acid	0.898954	-0.118529	-0.150326
SLC28A2	(p-Hydroxyphenyl)lactic acid	0.570723	-0.179846	0.468351
SLC28A1	(p-Hydroxyphenyl)lactic acid	0.826529	-0.117571	-0.159996
MFSD4B	(p-Hydroxyphenyl)lactic acid	0.97729	-0.0318785	-1.02462
RFT1	(p-Hydroxyphenyl)lactic acid	0.997595	0.0221456	-1.12282
SLC24A1	(p-Hydroxyphenyl)lactic acid	0.297117	0.190932	0.580214
SLC16A7	(p-Hydroxyphenyl)lactic acid	0.82798	0.0709946	-0.629944
SLC33A1	(p-Hydroxyphenyl)lactic acid	0.945812	-0.176518	0.434772
SLC25A51	(p-Hydroxyphenyl)lactic acid	0.988379	-0.00745373	-1.27106
XPR1	(p-Hydroxyphenyl)lactic acid	0.997364	-0.0141374	-1.20363
LMBRD2	(p-Hydroxyphenyl)lactic acid	0.238151	-0.26011	1.27821
SLC38A5	(p-Hydroxyphenyl)lactic acid	0.100429	-0.322029	1.90296
SLC22A6	(p-Hydroxyphenyl)lactic acid	0.982195	0.197016	0.641592
SLC22A8	(p-Hydroxyphenyl)lactic acid	0.965541	-0.036954	-0.97341
SLC22A14	(p-Hydroxyphenyl)lactic acid	0.227123	-0.229401	0.968353
SLC22A13	(p-Hydroxyphenyl)lactic acid	0.855853	-0.0501465	-0.840299
SFXN1	(p-Hydroxyphenyl)lactic acid	0.717581	0.105738	-0.279385
SFXN5	(p-Hydroxyphenyl)lactic acid	0.770124	0.129516	-0.0394682
SLC25A27	(p-Hydroxyphenyl)lactic acid	0.958951	-0.0153979	-1.19091
SLC4A7	(p-Hydroxyphenyl)lactic acid	0.95657	0.0244864	-1.09921
SLC4A8	(p-Hydroxyphenyl)lactic acid	0.785007	-0.0712108	-0.627762
MPDU1	(p-Hydroxyphenyl)lactic acid	0.263904	0.253427	1.21077
SLC25A44	(p-Hydroxyphenyl)lactic acid	0.218193	0.268211	1.35994
LAPTM4A	(p-Hydroxyphenyl)lactic acid	0.959121	0.0122894	-1.22227
SV2B	(p-Hydroxyphenyl)lactic acid	0.258762	-0.267147	1.34921
SV2A	(p-Hydroxyphenyl)lactic acid	0.604043	0.192515	0.596183
SLC35E2A	(p-Hydroxyphenyl)lactic acid	0.997006	0.0316013	-1.02742
SLC23A2	(p-Hydroxyphenyl)lactic acid	0.325807	0.29242	1.60421
SLC23A1	(p-Hydroxyphenyl)lactic acid	0.963165	-0.0347845	-0.9953
SLC12A6	(p-Hydroxyphenyl)lactic acid	0.633124	-0.267595	1.35373
SLC17A4	2,3-diphospho-D-glyceric acid	0.992101	-0.0279058	-1.0365
SLC25A13	2,3-diphospho-D-glyceric acid	0.320315	-0.234489	1.2205
SLC25A15	2,3-diphospho-D-glyceric acid	0.704699	-0.0948353	-0.30527
MFSD10	2,3-diphospho-D-glyceric acid	0.884528	0.0876988	-0.383239
SLC35B1	2,3-diphospho-D-glyceric acid	0.637939	0.205881	0.907955
SLC17A2	2,3-diphospho-D-glyceric acid	0.96546	-0.0201885	-1.12082
SLC30A9	2,3-diphospho-D-glyceric acid	0.836949	0.120121	-0.0290176
SLC25A17	2,3-diphospho-D-glyceric acid	0.969841	-0.0366975	-0.940449
SLC9A6	2,3-diphospho-D-glyceric acid	0.860854	0.0783475	-0.485406
SLC35A1	2,3-diphospho-D-glyceric acid	0.814046	0.144606	0.238497
SLC19A2	2,3-diphospho-D-glyceric acid	0.906122	-0.0314682	-0.997582
SLC34A2	2,3-diphospho-D-glyceric acid	0.85851	-0.0643284	-0.638571
SLCO1B1	2,3-diphospho-D-glyceric acid	0.979387	0.13343	0.116395
SLC12A7	2,3-diphospho-D-glyceric acid	0.979441	0.0123966	-1.20595
SLC17A3	2,3-diphospho-D-glyceric acid	0.945986	-0.0823527	-0.441648
SLC26A1	2,3-diphospho-D-glyceric acid	0.998522	-0.0892983	-0.365763
SLC22A7	2,3-diphospho-D-glyceric acid	0.700147	0.132287	0.103901
STARD3	2,3-diphospho-D-glyceric acid	0.750803	-0.0987726	-0.262253
SLC38A3	2,3-diphospho-D-glyceric acid	0.845806	0.0935765	-0.319023
SLC27A5	2,3-diphospho-D-glyceric acid	0.652771	-0.117844	-0.0538871
SLC27A4	2,3-diphospho-D-glyceric acid	0.318998	-0.210003	0.952989
SLC27A3	2,3-diphospho-D-glyceric acid	0.535541	-0.129472	0.0731487
SLC27A2	2,3-diphospho-D-glyceric acid	0.273746	0.215994	1.01844
SLC35D2	2,3-diphospho-D-glyceric acid	0.998084	0.0067366	-1.26778
SLC7A9	2,3-diphospho-D-glyceric acid	0.623547	0.285925	1.78246
SLC2A6	2,3-diphospho-D-glyceric acid	0.609199	0.185026	0.680098
SLC6A14	2,3-diphospho-D-glyceric acid	0.257354	0.297365	1.90745
SLCO2B1	2,3-diphospho-D-glyceric acid	0.58278	-0.219022	1.05152
SLC46A1	2,3-diphospho-D-glyceric acid	0.241292	-0.270048	1.609
SLC52A3	2,3-diphospho-D-glyceric acid	0.822819	0.173697	0.556322
MFSD3	2,3-diphospho-D-glyceric acid	0.899364	0.15728	0.376959
SLC35A4	2,3-diphospho-D-glyceric acid	0.241739	-0.243717	1.32133
SLC2A13	2,3-diphospho-D-glyceric acid	0.953508	-0.0257467	-1.06009
SLC22A9	2,3-diphospho-D-glyceric acid	0.582085	0.230274	1.17446
XKR4	2,3-diphospho-D-glyceric acid	0.910155	0.0391045	-0.914152
SLC25A25	2,3-diphospho-D-glyceric acid	0.95308	0.0600757	-0.685033
SLC26A9	2,3-diphospho-D-glyceric acid	0.906259	0.0395765	-0.908995
SLC26A7	2,3-diphospho-D-glyceric acid	0.227	0.23941	1.27426
SLC25A26	2,3-diphospho-D-glyceric acid	0.974295	-0.0651204	-0.629917
SLC5A11	2,3-diphospho-D-glyceric acid	0.996961	-0.0063243	-1.27229
SLC22A12	2,3-diphospho-D-glyceric acid	0.720447	0.122867	0.000987672
SLC26A8	2,3-diphospho-D-glyceric acid	0.765047	0.254022	1.43391
SLC18B1	2,3-diphospho-D-glyceric acid	0.760778	0.0807469	-0.459192
SLC16A10	2,3-diphospho-D-glyceric acid	0.800707	0.0662934	-0.617102
CLCN1	2,3-diphospho-D-glyceric acid	0.546413	0.171243	0.529517
CLCN2	2,3-diphospho-D-glyceric acid	0.621446	-0.160848	0.415944
CLCN3	2,3-diphospho-D-glyceric acid	0.649675	-0.125165	0.0260984
CLCN4	2,3-diphospho-D-glyceric acid	0.852273	0.0499869	-0.795257
CLCN5	2,3-diphospho-D-glyceric acid	0.537188	-0.14356	0.22707
CLCN6	2,3-diphospho-D-glyceric acid	0.727797	-0.130026	0.079198
CLCN7	2,3-diphospho-D-glyceric acid	0.866828	-0.0403888	-0.90012
CLCNKA	2,3-diphospho-D-glyceric acid	0.919697	0.240437	1.28549
CLCNKB	2,3-diphospho-D-glyceric acid	0.912695	0.107742	-0.164255
SFXN2	2,3-diphospho-D-glyceric acid	0.570044	-0.163862	0.448879
SFXN4	2,3-diphospho-D-glyceric acid	0.853989	-0.0861608	-0.400043
CLN3	2,3-diphospho-D-glyceric acid	0.999066	0.0159648	-1.16696
SLC36A4	2,3-diphospho-D-glyceric acid	0.010049	0.415793	3.20132
SLC15A4	2,3-diphospho-D-glyceric acid	0.680613	-0.125165	0.0260984
SLC24A4	2,3-diphospho-D-glyceric acid	0.943605	0.0407551	-0.896119
SLC25A29	2,3-diphospho-D-glyceric acid	0.895799	-0.092559	-0.33014
SLC51B	2,3-diphospho-D-glyceric acid	0.997869	-0.172657	0.544963
NIPA1	2,3-diphospho-D-glyceric acid	0.977549	-0.016457	-1.16159
SLC38A10	2,3-diphospho-D-glyceric acid	0.842146	-0.0617983	-0.666213
SLC43A2	2,3-diphospho-D-glyceric acid	0.98738	0.127503	0.05164
SPNS2	2,3-diphospho-D-glyceric acid	0.996696	-0.00286075	-1.31013
SLC5A10	2,3-diphospho-D-glyceric acid	0.515324	0.296521	1.89823
MFSD12	2,3-diphospho-D-glyceric acid	0.590185	-0.110462	-0.134545
SLC44A3	2,3-diphospho-D-glyceric acid	0.993494	0.0421755	-0.8806
SLC66A3	2,3-diphospho-D-glyceric acid	0.834736	-0.0662893	-0.617146
SLC31A1	2,3-diphospho-D-glyceric acid	0.0731867	-0.30893	2.0338
SLC31A2	2,3-diphospho-D-glyceric acid	0.980791	0.227229	1.14119
SLC9B2	2,3-diphospho-D-glyceric acid	0.726853	0.109325	-0.146961
SLCO6A1	2,3-diphospho-D-glyceric acid	0.301107	0.231084	1.1833
SVOPL	2,3-diphospho-D-glyceric acid	0.967359	-0.0416116	-0.886761
LETM2	2,3-diphospho-D-glyceric acid	0.0565383	0.369344	2.69385
PTCHD1	2,3-diphospho-D-glyceric acid	0.990057	-0.0130601	-1.1987
SLC32A1	2,3-diphospho-D-glyceric acid	0.992811	0.00328257	-1.30552
SLC34A3	2,3-diphospho-D-glyceric acid	0.809941	-0.242812	1.31144
SLC2A14	2,3-diphospho-D-glyceric acid	0.804513	0.0886694	-0.372635
SLC38A6	2,3-diphospho-D-glyceric acid	0.9386	-0.15648	0.368221
SLC38A8	2,3-diphospho-D-glyceric acid	0.997317	0.0301205	-1.01231
SLC22A31	2,3-diphospho-D-glyceric acid	0.956405	0.0251498	-1.06661
SLC25A10	2,3-diphospho-D-glyceric acid	0.909648	-0.116798	-0.0653136
SLC47A2	2,3-diphospho-D-glyceric acid	0.939683	-0.0269388	-1.04707
SLC35G3	2,3-diphospho-D-glyceric acid	0.860828	0.0749891	-0.522097
SLC25A52	2,3-diphospho-D-glyceric acid	0.998271	0.0457175	-0.841903
SLC35F3	2,3-diphospho-D-glyceric acid	0.996591	0.00786988	-1.2554
MFSD4A	2,3-diphospho-D-glyceric acid	0.846951	-0.119538	-0.0353829
SLC30A7	2,3-diphospho-D-glyceric acid	0.553574	0.199668	0.840069
CTNS	2,3-diphospho-D-glyceric acid	0.570367	0.250977	1.40064
SLC9B1	2,3-diphospho-D-glyceric acid	0.988298	0.140423	0.192791
XKR3	2,3-diphospho-D-glyceric acid	0.716057	-0.169406	0.509448
SLC38A11	2,3-diphospho-D-glyceric acid	0.997988	-0.00145802	-1.32546
SLC23A3	2,3-diphospho-D-glyceric acid	0.96123	-0.0184268	-1.14006
SLC16A14	2,3-diphospho-D-glyceric acid	0.258608	0.211957	0.974333
GPR155	2,3-diphospho-D-glyceric acid	0.969918	0.0613061	-0.67159
SLC66A1L	2,3-diphospho-D-glyceric acid	0.386275	0.203125	0.877838
NIPAL1	2,3-diphospho-D-glyceric acid	0.762721	0.151004	0.3084
SLC38A9	2,3-diphospho-D-glyceric acid	0.818611	0.18761	0.708328
SLC36A2	2,3-diphospho-D-glyceric acid	0.872103	0.201754	0.862863
SLC25A48	2,3-diphospho-D-glyceric acid	0.987902	0.0159615	-1.167
SLC2A12	2,3-diphospho-D-glyceric acid	0.626925	0.117967	-0.0525428
SLC2A7	2,3-diphospho-D-glyceric acid	0.897108	-0.0432755	-0.868582
SLC7A13	2,3-diphospho-D-glyceric acid	0.871241	-0.0856608	-0.405505
SLC35G1	2,3-diphospho-D-glyceric acid	0.98745	-0.0191639	-1.13201
SLC5A12	2,3-diphospho-D-glyceric acid	0.797847	0.0828148	-0.436599
SLC5A8	2,3-diphospho-D-glyceric acid	0.888139	0.280472	1.72289
MFSD6L	2,3-diphospho-D-glyceric acid	0.993602	0.00202617	-1.31925
SLC16A11	2,3-diphospho-D-glyceric acid	0.946996	0.182297	0.650291
SLC30A8	2,3-diphospho-D-glyceric acid	0.810608	0.230271	1.17442
TMEM64	2,3-diphospho-D-glyceric acid	0.929129	0.0285767	-1.02917
SLC26A3	2,3-diphospho-D-glyceric acid	0.932883	0.180662	0.632421
SLC26A2	2,3-diphospho-D-glyceric acid	0.347903	-0.21511	1.00878
SLC5A9	2,3-diphospho-D-glyceric acid	0.615445	-0.237601	1.25451
SLC51A	2,3-diphospho-D-glyceric acid	0.99616	-0.0152275	-1.17502
SLC16A13	2,3-diphospho-D-glyceric acid	0.95418	-0.0354676	-0.953886
SLC39A11	2,3-diphospho-D-glyceric acid	0.921298	0.0414962	-0.888022
SPNS3	2,3-diphospho-D-glyceric acid	0.822352	0.0989857	-0.259925
SLC10A4	2,3-diphospho-D-glyceric acid	0.975927	0.00918751	-1.24101
OSTCP1	2,3-diphospho-D-glyceric acid	0.991426	0.103571	-0.209825
TMEM184A	2,3-diphospho-D-glyceric acid	0.582223	0.155065	0.352762
SLC29A1	2,3-diphospho-D-glyceric acid	0.616511	-0.118706	-0.044477
SLC25A43	2,3-diphospho-D-glyceric acid	0.912669	-0.0950814	-0.302582
SLC44A5	2,3-diphospho-D-glyceric acid	0.912614	0.0905288	-0.35232
SLC36A1	2,3-diphospho-D-glyceric acid	0.595021	-0.170322	0.519454
SLC37A2	2,3-diphospho-D-glyceric acid	0.962151	0.0599526	-0.686378
SLC16A9	2,3-diphospho-D-glyceric acid	0.596316	0.128352	0.0609165
SLC39A12	2,3-diphospho-D-glyceric acid	0.75731	-0.235376	1.23019
SLC35F1	2,3-diphospho-D-glyceric acid	0.996187	-0.0333206	-0.977343
TSPO2	2,3-diphospho-D-glyceric acid	0.934047	0.0501861	-0.793081
SLC29A4	2,3-diphospho-D-glyceric acid	0.850703	0.0879449	-0.380551
SCAP	2,3-diphospho-D-glyceric acid	0.716611	-0.171245	0.529537
SV2C	2,3-diphospho-D-glyceric acid	0.893913	-0.0592049	-0.694547
SLC35D1	2,3-diphospho-D-glyceric acid	0.983968	0.0194715	-1.12865
SLC9A8	2,3-diphospho-D-glyceric acid	0.310031	-0.312067	2.06808
SLC7A8	2,3-diphospho-D-glyceric acid	0.463068	-0.175809	0.579406
SLC35A3	2,3-diphospho-D-glyceric acid	0.10982	0.321111	2.16689
SLC44A1	2,3-diphospho-D-glyceric acid	0.500958	-0.199114	0.834019
SLC39A14	2,3-diphospho-D-glyceric acid	0.610508	-0.120736	-0.0222962
SLC16A8	2,3-diphospho-D-glyceric acid	0.981762	-0.144974	0.242521
SLC7A11	2,3-diphospho-D-glyceric acid	0.998171	0.00249162	-1.31416
TMEM245	2,3-diphospho-D-glyceric acid	0.786056	0.0705958	-0.570096
MTCH1	2,3-diphospho-D-glyceric acid	0.949456	0.071088	-0.564719
MTCH2	2,3-diphospho-D-glyceric acid	0.961602	-0.0602602	-0.683017
SLC17A8	2,3-diphospho-D-glyceric acid	0.877835	0.127031	0.0464799
SLC25A30	2,3-diphospho-D-glyceric acid	0.968775	0.0347904	-0.961286
SLC37A4	2,3-diphospho-D-glyceric acid	0.877526	-0.0673967	-0.605048
SLC41A1	2,3-diphospho-D-glyceric acid	0.650914	-0.112307	-0.11438
MFSD8	2,3-diphospho-D-glyceric acid	0.108038	0.339137	2.36383
SLC24A2	2,3-diphospho-D-glyceric acid	0.990744	-0.0435256	-0.86585
SLC39A6	2,3-diphospho-D-glyceric acid	0.574867	-0.138577	0.172626
TMEM184B	2,3-diphospho-D-glyceric acid	0.301351	-0.214925	1.00676
MPC2	2,3-diphospho-D-glyceric acid	0.767047	0.091267	-0.344255
LETMD1	2,3-diphospho-D-glyceric acid	0.679919	0.11403	-0.0955602
SLC13A4	2,3-diphospho-D-glyceric acid	0.990105	-0.261759	1.51844
SLC17A5	2,3-diphospho-D-glyceric acid	0.587015	0.213941	0.996007
CNNM4	2,3-diphospho-D-glyceric acid	0.584813	-0.184841	0.678081
CNNM3	2,3-diphospho-D-glyceric acid	0.658081	-0.0923129	-0.332828
CNNM1	2,3-diphospho-D-glyceric acid	0.849177	0.0619467	-0.664591
SLC39A1	2,3-diphospho-D-glyceric acid	0.625413	-0.11323	-0.104298
SLCO4A1	2,3-diphospho-D-glyceric acid	0.610365	-0.118706	-0.044477
SLCO3A1	2,3-diphospho-D-glyceric acid	0.689583	-0.179455	0.619234
SLCO1B3	2,3-diphospho-D-glyceric acid	0.97094	0.0573813	-0.71447
SLC25A45	2,3-diphospho-D-glyceric acid	0.984385	0.00347596	-1.30341
SLC22A24	2,3-diphospho-D-glyceric acid	0.246172	0.242725	1.31049
SLC39A5	2,3-diphospho-D-glyceric acid	0.930231	-0.0576148	-0.711919
SLC46A3	2,3-diphospho-D-glyceric acid	0.998124	-0.0405181	-0.898708
SLC25A47	2,3-diphospho-D-glyceric acid	0.999414	0.0550378	-0.740074
SLC24A5	2,3-diphospho-D-glyceric acid	0.947913	-0.0677716	-0.600952
SLC13A5	2,3-diphospho-D-glyceric acid	0.329219	0.353033	2.51564
SLC26A11	2,3-diphospho-D-glyceric acid	0.765317	0.118706	-0.044477
SLC25A41	2,3-diphospho-D-glyceric acid	0.950542	0.0225055	-1.0955
SLC25A42	2,3-diphospho-D-glyceric acid	0.973375	0.0453105	-0.846349
SLC9C2	2,3-diphospho-D-glyceric acid	0.555389	0.186523	0.696452
SLC25A34	2,3-diphospho-D-glyceric acid	0.827018	-0.152665	0.326548
SLC9A9	2,3-diphospho-D-glyceric acid	0.664042	0.187143	0.703233
SLC9C1	2,3-diphospho-D-glyceric acid	0.00142032	0.563914	4.81961
SLC36A3	2,3-diphospho-D-glyceric acid	0.326754	0.219722	1.05917
XKR6	2,3-diphospho-D-glyceric acid	0.910102	-0.110092	-0.138586
SLC27A6	2,3-diphospho-D-glyceric acid	0.82439	0.0519211	-0.774125
SLC6A16	2,3-diphospho-D-glyceric acid	0.999042	0.00341465	-1.30408
TMEM14A	2,3-diphospho-D-glyceric acid	0.28186	0.30167	1.95449
FLVCR1	2,3-diphospho-D-glyceric acid	0.78892	-0.0879449	-0.380551
SLC43A3	2,3-diphospho-D-glyceric acid	0.822936	0.121696	-0.0118049
SLC25A4	2,3-diphospho-D-glyceric acid	0.844464	-0.055277	-0.737461
SLC25A5	2,3-diphospho-D-glyceric acid	0.538387	-0.153158	0.331925
SLC25A6	2,3-diphospho-D-glyceric acid	0.815716	-0.0936664	-0.318041
NPC1L1	2,3-diphospho-D-glyceric acid	0.859964	0.177223	0.594851
SLC25A24	2,3-diphospho-D-glyceric acid	0.0540295	0.375496	2.76107
SLC39A3	2,3-diphospho-D-glyceric acid	0.96266	-0.0418653	-0.883989
SLC39A2	2,3-diphospho-D-glyceric acid	0.419105	0.183978	0.668646
SLC2A8	2,3-diphospho-D-glyceric acid	0.990302	-0.0105509	-1.22611
SLC40A1	2,3-diphospho-D-glyceric acid	0.932334	-0.0286296	-1.02859
HMGCR	2,3-diphospho-D-glyceric acid	0.899644	0.0691193	-0.586228
SLC29A2	2,3-diphospho-D-glyceric acid	0.894751	0.0777938	-0.491455
SLC35E4	2,3-diphospho-D-glyceric acid	0.497196	-0.15125	0.311089
SLC6A19	2,3-diphospho-D-glyceric acid	0.801774	-0.0982103	-0.268396
SLC35D3	2,3-diphospho-D-glyceric acid	0.113992	0.366866	2.66678
SLC35F4	2,3-diphospho-D-glyceric acid	0.963657	0.0868982	-0.391986
XKR7	2,3-diphospho-D-glyceric acid	0.936215	-0.0440127	-0.860528
SLC10A6	2,3-diphospho-D-glyceric acid	0.993598	0.0136998	-1.19171
SLC10A5	2,3-diphospho-D-glyceric acid	0.994507	0.020544	-1.11693
MPC1L	2,3-diphospho-D-glyceric acid	0.479913	-0.265478	1.55907
SLC35B2	2,3-diphospho-D-glyceric acid	0.466567	-0.137654	0.162544
SLC6A18	2,3-diphospho-D-glyceric acid	0.792063	0.19102	0.745589
NIPAL4	2,3-diphospho-D-glyceric acid	0.53184	0.154794	0.349799
SLCO4C1	2,3-diphospho-D-glyceric acid	0.996674	0.113159	-0.105079
PTCHD3	2,3-diphospho-D-glyceric acid	0.967919	0.0708661	-0.567144
TMEM205	2,3-diphospho-D-glyceric acid	0.968957	-0.0237165	-1.08227
SLC26A5	2,3-diphospho-D-glyceric acid	0.990746	0.183261	0.66082
SLC27A1	2,3-diphospho-D-glyceric acid	0.932103	-0.0368821	-0.938433
SLC22A25	2,3-diphospho-D-glyceric acid	0.983864	0.157765	0.382263
SLC16A12	2,3-diphospho-D-glyceric acid	0.801052	0.109621	-0.143733
SLC22A10	2,3-diphospho-D-glyceric acid	0.432908	0.180198	0.627356
SLC6A17	2,3-diphospho-D-glyceric acid	0.907014	0.0751032	-0.520851
MFSD2B	2,3-diphospho-D-glyceric acid	0.964126	0.174629	0.566505
SLC9A4	2,3-diphospho-D-glyceric acid	0.830063	-0.100058	-0.24821
XKR9	2,3-diphospho-D-glyceric acid	0.995216	0.0977917	-0.27297
LETM1	2,3-diphospho-D-glyceric acid	0.907671	-0.201329	0.858217
SLC25A35	2,3-diphospho-D-glyceric acid	0.995698	0.0235935	-1.08362
SLC25A53	2,3-diphospho-D-glyceric acid	0.979593	-0.140361	0.192119
XKRX	2,3-diphospho-D-glyceric acid	0.771537	0.0813955	-0.452106
TMEM41B	2,3-diphospho-D-glyceric acid	0.50935	0.247101	1.35829
PTCHD4	2,3-diphospho-D-glyceric acid	0.557402	0.208225	0.933554
NPC1	2,3-diphospho-D-glyceric acid	0.933464	-0.0301763	-1.0117
SLC11A2	2,3-diphospho-D-glyceric acid	0.952258	-0.022117	-1.09975
OCA2	2,3-diphospho-D-glyceric acid	0.959933	0.118475	-0.0470016
SLC22A18	2,3-diphospho-D-glyceric acid	0.662214	-0.100803	-0.240072
SLC45A1	2,3-diphospho-D-glyceric acid	0.83053	0.0556725	-0.733139
SLC35B3	2,3-diphospho-D-glyceric acid	0.574013	0.178874	0.612883
SLC35C2	2,3-diphospho-D-glyceric acid	0.829663	-0.0747178	-0.525062
SIDT2	2,3-diphospho-D-glyceric acid	0.986054	-0.0353441	-0.955236
SLC45A2	2,3-diphospho-D-glyceric acid	0.998267	0.0789778	-0.478519
SLC15A3	2,3-diphospho-D-glyceric acid	0.312784	0.190135	0.735918
SLC22A17	2,3-diphospho-D-glyceric acid	0.866368	-0.0541005	-0.750314
SLC25A37	2,3-diphospho-D-glyceric acid	0.846803	0.0591528	-0.695115
RHCG	2,3-diphospho-D-glyceric acid	0.998562	0.13627	0.147418
TMEM14C	2,3-diphospho-D-glyceric acid	0.0156649	0.43185	3.37675
SLC25A39	2,3-diphospho-D-glyceric acid	0.959013	-0.0406964	-0.89676
MPC1	2,3-diphospho-D-glyceric acid	0.556227	0.131933	0.100035
SLC26A4	2,3-diphospho-D-glyceric acid	0.974019	0.135998	0.144453
SLC25A3	2,3-diphospho-D-glyceric acid	0.833881	0.0549079	-0.741494
SLCO1C1	2,3-diphospho-D-glyceric acid	0.990955	0.022808	-1.0922
SLC37A1	2,3-diphospho-D-glyceric acid	0.994025	-0.130968	0.0895003
UNC93A	2,3-diphospho-D-glyceric acid	0.83479	0.107609	-0.165708
SLC38A2	2,3-diphospho-D-glyceric acid	0.1652	0.261251	1.51289
SLC6A20	2,3-diphospho-D-glyceric acid	0.979007	-0.062209	-0.661725
SLC35F2	2,3-diphospho-D-glyceric acid	0.904391	-0.0659817	-0.620507
CNNM2	2,3-diphospho-D-glyceric acid	0.526706	0.1937	0.77487
MFSD6	2,3-diphospho-D-glyceric acid	0.993516	-0.0120274	-1.20998
SIDT1	2,3-diphospho-D-glyceric acid	0.61934	0.22127	1.07609
TMEM104	2,3-diphospho-D-glyceric acid	0.494426	-0.14356	0.22707
SLC66A1	2,3-diphospho-D-glyceric acid	0.368827	-0.19007	0.735214
SLC41A3	2,3-diphospho-D-glyceric acid	0.750072	-0.147805	0.273449
SLC25A38	2,3-diphospho-D-glyceric acid	0.884269	0.0517088	-0.776445
SLC35F6	2,3-diphospho-D-glyceric acid	0.0221636	-0.392168	2.94322
TMCO3	2,3-diphospho-D-glyceric acid	0.65748	0.11323	-0.104298
SLC35A5	2,3-diphospho-D-glyceric acid	0.994856	0.128241	0.0597058
SLC52A1	2,3-diphospho-D-glyceric acid	0.986542	0.121352	-0.0155665
SLC38A4	2,3-diphospho-D-glyceric acid	0.307316	0.248255	1.3709
XKR8	2,3-diphospho-D-glyceric acid	0.937653	0.129902	0.0778538
SLC6A15	2,3-diphospho-D-glyceric acid	0.961581	0.0119935	-1.21035
SLC25A36	2,3-diphospho-D-glyceric acid	0.789628	0.206374	0.913333
SLC38A7	2,3-diphospho-D-glyceric acid	0.314814	-0.179304	0.617588
SLC47A1	2,3-diphospho-D-glyceric acid	0.834065	-0.104276	-0.202122
TMEM144	2,3-diphospho-D-glyceric acid	0.83638	-0.150328	0.301007
SLC29A3	2,3-diphospho-D-glyceric acid	0.473425	-0.231228	1.18488
SLC39A9	2,3-diphospho-D-glyceric acid	0.991961	0.0976037	-0.275023
SLC35C1	2,3-diphospho-D-glyceric acid	0.297745	-0.219847	1.06053
LAPTM4B	2,3-diphospho-D-glyceric acid	0.744283	-0.107263	-0.169496
SLC22A15	2,3-diphospho-D-glyceric acid	0.990928	-0.0363597	-0.94414
SLC35E3	2,3-diphospho-D-glyceric acid	0.941016	0.0900981	-0.357025
SVOP	2,3-diphospho-D-glyceric acid	0.978752	-0.0101248	-1.23077
SLC30A10	2,3-diphospho-D-glyceric acid	0.685823	0.115081	-0.0840818
SLC39A4	2,3-diphospho-D-glyceric acid	0.879255	0.0800701	-0.466585
FLVCR2	2,3-diphospho-D-glyceric acid	0.974611	0.0289458	-1.02514
SLC48A1	2,3-diphospho-D-glyceric acid	0.891535	-0.122828	0.000556834
SLC30A6	2,3-diphospho-D-glyceric acid	0.991023	-0.0331293	-0.979434
LMBR1L	2,3-diphospho-D-glyceric acid	0.409128	-0.274047	1.65269
TMEM184C	2,3-diphospho-D-glyceric acid	0.998467	-0.00495247	-1.28728
LMBRD1	2,3-diphospho-D-glyceric acid	0.903782	0.26082	1.50818
TMEM165	2,3-diphospho-D-glyceric acid	0.616572	0.13181	0.0986903
SLC22A11	2,3-diphospho-D-glyceric acid	0.938414	0.0251759	-1.06633
SLC25A40	2,3-diphospho-D-glyceric acid	0.329559	0.212956	0.985252
SLC50A1	2,3-diphospho-D-glyceric acid	0.998134	0.0796395	-0.47129
TMEM234	2,3-diphospho-D-glyceric acid	0.857307	-0.068258	-0.595638
ANKH	2,3-diphospho-D-glyceric acid	0.430832	0.375558	2.76174
SLC7A10	2,3-diphospho-D-glyceric acid	0.492821	0.142595	0.216521
SLC2A9	2,3-diphospho-D-glyceric acid	0.238518	0.251439	1.40569
SLC12A9	2,3-diphospho-D-glyceric acid	0.955278	-0.06672	-0.612441
SLC17A7	2,3-diphospho-D-glyceric acid	0.994295	0.0291711	-1.02268
SLC17A6	2,3-diphospho-D-glyceric acid	0.916899	0.0543967	-0.747078
RHBG	2,3-diphospho-D-glyceric acid	0.985385	0.0504342	-0.79037
SLC44A2	2,3-diphospho-D-glyceric acid	0.347188	0.176351	0.585325
SLC39A10	2,3-diphospho-D-glyceric acid	0.997348	0.00833615	-1.25031
NIPAL3	2,3-diphospho-D-glyceric acid	0.891158	-0.109539	-0.144627
SLC45A4	2,3-diphospho-D-glyceric acid	0.800963	0.141407	0.203545
PTCH1	2,3-diphospho-D-glyceric acid	0.196	-0.264819	1.55187
SLC4A10	2,3-diphospho-D-glyceric acid	0.996733	-0.0638715	-0.643562
SLC24A3	2,3-diphospho-D-glyceric acid	0.8251	0.126228	0.0377047
SLC12A5	2,3-diphospho-D-glyceric acid	0.572873	0.129639	0.0749798
DISP3	2,3-diphospho-D-glyceric acid	0.981848	0.208543	0.937035
SLC7A14	2,3-diphospho-D-glyceric acid	0.579487	0.154451	0.346053
SLC4A5	2,3-diphospho-D-glyceric acid	0.844481	0.0685041	-0.592949
SLC46A2	2,3-diphospho-D-glyceric acid	0.994923	-0.0754015	-0.517592
OSTC	2,3-diphospho-D-glyceric acid	0.967628	-0.0212557	-1.10916
RHAG	2,3-diphospho-D-glyceric acid	0.798123	0.14125	0.201831
RHCE	2,3-diphospho-D-glyceric acid	0.363681	0.192962	0.766805
RHD	2,3-diphospho-D-glyceric acid	0.996611	0.0445244	-0.854937
SLC25A19	2,3-diphospho-D-glyceric acid	0.698992	-0.0857301	-0.404748
SLC5A7	2,3-diphospho-D-glyceric acid	0.741269	0.0829364	-0.43527
SLC22A23	2,3-diphospho-D-glyceric acid	0.994745	-0.0806238	-0.460536
SLC17A9	2,3-diphospho-D-glyceric acid	0.635442	0.245464	1.34041
SLC28A3	2,3-diphospho-D-glyceric acid	0.18308	0.285799	1.78109
SLC39A8	2,3-diphospho-D-glyceric acid	0.989468	-0.00839767	-1.24964
STRA6	2,3-diphospho-D-glyceric acid	0.991495	-0.00756201	-1.25877
LMBR1	2,3-diphospho-D-glyceric acid	0.801622	0.140238	0.190774
SLC35G6	2,3-diphospho-D-glyceric acid	0.981142	-0.0546786	-0.743998
SLC35G4	2,3-diphospho-D-glyceric acid	0.869662	0.086316	-0.398346
MFSD14A	2,3-diphospho-D-glyceric acid	0.150954	0.30247	1.96323
MFSD1	2,3-diphospho-D-glyceric acid	0.984247	0.0405734	-0.898104
ARV1	2,3-diphospho-D-glyceric acid	0.982497	-0.0435879	-0.865169
SLC13A3	2,3-diphospho-D-glyceric acid	0.986124	-0.0102164	-1.22977
SLC30A5	2,3-diphospho-D-glyceric acid	0.648301	-0.127565	0.0523122
SLC26A6	2,3-diphospho-D-glyceric acid	0.791425	-0.147313	0.268071
SLC26A10P	2,3-diphospho-D-glyceric acid	0.767164	-0.12172	-0.0115418
SLC1A1	2,3-diphospho-D-glyceric acid	0.533165	-0.151116	0.309625
SLC1A2	2,3-diphospho-D-glyceric acid	0.716728	0.181411	0.640604
SLC1A3	2,3-diphospho-D-glyceric acid	0.442037	0.179089	0.615241
SLC4A3	2,3-diphospho-D-glyceric acid	0.46505	-0.176536	0.587341
SLC1A4	2,3-diphospho-D-glyceric acid	0.299231	-0.248147	1.36972
SLC1A5	2,3-diphospho-D-glyceric acid	0.790279	-0.135686	0.141036
SLC1A6	2,3-diphospho-D-glyceric acid	0.990319	-0.0261987	-1.05515
SLC1A7	2,3-diphospho-D-glyceric acid	0.088423	0.317679	2.12939
SLC2A1	2,3-diphospho-D-glyceric acid	0.618973	-0.168046	0.494585
SLC2A2	2,3-diphospho-D-glyceric acid	0.993249	0.0350661	-0.958273
SLC2A3	2,3-diphospho-D-glyceric acid	0.739305	-0.154866	0.350594
SLC2A4	2,3-diphospho-D-glyceric acid	0.812077	0.102558	-0.220898
SLC2A5	2,3-diphospho-D-glyceric acid	0.608415	0.111147	-0.127054
SLC3A1	2,3-diphospho-D-glyceric acid	0.874546	-0.0824695	-0.440372
SLC3A2	2,3-diphospho-D-glyceric acid	0.898208	-0.123443	0.00727831
SLC4A1	2,3-diphospho-D-glyceric acid	0.987969	-0.0332154	-0.978493
SLC4A2	2,3-diphospho-D-glyceric acid	0.0816095	-0.306592	2.00826
SLC5A1	2,3-diphospho-D-glyceric acid	0.921991	0.0744851	-0.527604
SLC5A2	2,3-diphospho-D-glyceric acid	0.184872	-0.257006	1.46651
SLC5A3	2,3-diphospho-D-glyceric acid	0.952292	-0.1395	0.182709
SLC5A4	2,3-diphospho-D-glyceric acid	0.992937	0.0200727	-1.12208
SLC5A5	2,3-diphospho-D-glyceric acid	0.661687	0.141075	0.199921
SLC6A1	2,3-diphospho-D-glyceric acid	0.328543	0.189185	0.725538
SLC6A2	2,3-diphospho-D-glyceric acid	0.924017	0.0701538	-0.574926
SLC6A3	2,3-diphospho-D-glyceric acid	0.564233	0.220297	1.06545
SLC6A4	2,3-diphospho-D-glyceric acid	0.985779	0.109171	-0.14865
SLC6A6	2,3-diphospho-D-glyceric acid	0.559215	-0.206866	0.91871
SLC6A7	2,3-diphospho-D-glyceric acid	0.589789	0.284943	1.77174
SLC6A8	2,3-diphospho-D-glyceric acid	0.159019	-0.290227	1.82947
SLC6A9	2,3-diphospho-D-glyceric acid	0.825372	0.0807469	-0.459192
SLC6A11	2,3-diphospho-D-glyceric acid	0.968829	0.0229473	-1.09068
SLC6A12	2,3-diphospho-D-glyceric acid	0.74851	0.15936	0.399693
SLC6A13	2,3-diphospho-D-glyceric acid	0.847087	0.284748	1.76961
SLC7A1	2,3-diphospho-D-glyceric acid	0.997257	0.0659817	-0.620507
SLC7A2	2,3-diphospho-D-glyceric acid	0.999451	-0.0485126	-0.811364
SLC8A2	2,3-diphospho-D-glyceric acid	0.716047	-0.182721	0.654919
SLC7A4	2,3-diphospho-D-glyceric acid	0.985652	0.00316708	-1.30678
SLC8A1	2,3-diphospho-D-glyceric acid	0.851209	-0.0458168	-0.840817
SLC8A3	2,3-diphospho-D-glyceric acid	0.570737	0.15216	0.321024
SLC9A1	2,3-diphospho-D-glyceric acid	0.770317	-0.0967424	-0.284434
SLC9A2	2,3-diphospho-D-glyceric acid	0.805767	0.0634125	-0.648577
SLC9A3	2,3-diphospho-D-glyceric acid	0.955374	0.0580156	-0.70754
SLC9A5	2,3-diphospho-D-glyceric acid	0.9594	0.026608	-1.05068
SLC10A1	2,3-diphospho-D-glyceric acid	0.999889	-0.216366	1.0225
SLC10A2	2,3-diphospho-D-glyceric acid	0.293241	0.213858	0.995101
SLC11A1	2,3-diphospho-D-glyceric acid	0.929805	0.0579536	-0.708217
SLC12A1	2,3-diphospho-D-glyceric acid	0.978343	-0.0120134	-1.21013
SLC12A2	2,3-diphospho-D-glyceric acid	0.900133	-0.111077	-0.127823
SLC12A3	2,3-diphospho-D-glyceric acid	0.866741	-0.0627821	-0.655465
SLC12A4	2,3-diphospho-D-glyceric acid	0.778793	-0.0783475	-0.485406
SLC13A1	2,3-diphospho-D-glyceric acid	0.797185	0.195627	0.795926
SLC14A1	2,3-diphospho-D-glyceric acid	0.745372	0.0990392	-0.259341
SLC15A1	2,3-diphospho-D-glyceric acid	0.783844	0.0819738	-0.445787
SLC15A2	2,3-diphospho-D-glyceric acid	0.472966	0.137034	0.155769
SLC16A1	2,3-diphospho-D-glyceric acid	0.948891	0.0584761	-0.702509
SLC16A2	2,3-diphospho-D-glyceric acid	0.734136	0.070176	-0.574683
SLC17A1	2,3-diphospho-D-glyceric acid	0.906283	0.0718118	-0.556811
SLC34A1	2,3-diphospho-D-glyceric acid	0.996037	-0.0590372	-0.696379
SLC18A1	2,3-diphospho-D-glyceric acid	0.897038	-0.0533452	-0.758567
SLC18A2	2,3-diphospho-D-glyceric acid	0.641152	0.13224	0.103395
SLC18A3	2,3-diphospho-D-glyceric acid	0.201151	0.293284	1.86286
SLC19A1	2,3-diphospho-D-glyceric acid	0.118221	-0.33723	2.34299
SLC20A1	2,3-diphospho-D-glyceric acid	0.973273	-0.0152266	-1.17503
SLC20A2	2,3-diphospho-D-glyceric acid	0.942773	0.0612446	-0.672262
SLC25A1	2,3-diphospho-D-glyceric acid	0.910459	-0.0632748	-0.650082
SLCO2A1	2,3-diphospho-D-glyceric acid	0.677096	0.106982	-0.172559
SLCO1A2	2,3-diphospho-D-glyceric acid	0.991979	-0.00509911	-1.28567
SLC22A1	2,3-diphospho-D-glyceric acid	0.973965	0.0177818	-1.14711
SLC22A3	2,3-diphospho-D-glyceric acid	0.977492	-0.00967366	-1.2357
SLC22A2	2,3-diphospho-D-glyceric acid	0.913958	-0.0601056	-0.684706
SLC22A4	2,3-diphospho-D-glyceric acid	0.476781	0.147805	0.273449
SLC22A5	2,3-diphospho-D-glyceric acid	0.948665	-0.0724415	-0.549932
SLC2A11	2,3-diphospho-D-glyceric acid	0.954368	-0.033806	-0.97204
TSPO	2,3-diphospho-D-glyceric acid	0.862673	0.0568766	-0.719985
SLC35E2B	2,3-diphospho-D-glyceric acid	0.997622	-0.000830539	-1.33231
SLC15A5	2,3-diphospho-D-glyceric acid	0.229477	0.245419	1.33991
UCP1	2,3-diphospho-D-glyceric acid	0.515563	0.18898	0.723302
UCP2	2,3-diphospho-D-glyceric acid	0.875978	0.109785	-0.141938
UCP3	2,3-diphospho-D-glyceric acid	1	0.0348832	-0.960272
SLC35A2	2,3-diphospho-D-glyceric acid	0.674671	-0.144299	0.235136
XK	2,3-diphospho-D-glyceric acid	0.995462	0.0243632	-1.07521
SLC30A1	2,3-diphospho-D-glyceric acid	0.992321	0.0259313	-1.05807
SLC30A2	2,3-diphospho-D-glyceric acid	0.976852	-0.0619744	-0.664289
SLC30A3	2,3-diphospho-D-glyceric acid	0.844116	0.165214	0.463647
SLC30A4	2,3-diphospho-D-glyceric acid	0.979992	0.0121505	-1.20864
LAPTM5	2,3-diphospho-D-glyceric acid	0.842081	0.0692954	-0.584304
SLC25A20	2,3-diphospho-D-glyceric acid	0.684522	-0.117844	-0.0538871
SLC25A23	2,3-diphospho-D-glyceric acid	0.881163	0.0615522	-0.668902
MFSD11	2,3-diphospho-D-glyceric acid	0.988395	-0.0354056	-0.954564
SLC39A7	2,3-diphospho-D-glyceric acid	0.286256	-0.221754	1.08137
SLC52A2	2,3-diphospho-D-glyceric acid	0.917752	0.048202	-0.814758
SLC25A22	2,3-diphospho-D-glyceric acid	0.700728	-0.0985266	-0.264941
NIPAL2	2,3-diphospho-D-glyceric acid	0.962353	0.18589	0.689539
MFSD13A	2,3-diphospho-D-glyceric acid	0.972919	0.00679812	-1.26711
TUSC3	2,3-diphospho-D-glyceric acid	0.564147	-0.160904	0.416554
SLC35E1	2,3-diphospho-D-glyceric acid	0.74856	-0.157341	0.377631
SLC8B1	2,3-diphospho-D-glyceric acid	0.949365	-0.0232859	-1.08698
SLC66A2	2,3-diphospho-D-glyceric acid	0.991771	-0.0827156	-0.437683
SLC35F5	2,3-diphospho-D-glyceric acid	0.907169	-0.0515242	-0.778462
SLC25A16	2,3-diphospho-D-glyceric acid	0.373262	0.237873	1.25747
SLC19A3	2,3-diphospho-D-glyceric acid	0.776813	-0.0804471	-0.462467
SLC35G2	2,3-diphospho-D-glyceric acid	0.658202	0.130518	0.0845752
SLC44A4	2,3-diphospho-D-glyceric acid	0.995306	0.0456772	-0.842343
SLC2A10	2,3-diphospho-D-glyceric acid	0.996153	0.00207554	-1.31871
SLC25A32	2,3-diphospho-D-glyceric acid	0.897711	0.300747	1.94441
SLC7A5	2,3-diphospho-D-glyceric acid	0.28121	-0.294288	1.87383
SLC38A1	2,3-diphospho-D-glyceric acid	0.815196	0.0768095	-0.502209
NIPA2	2,3-diphospho-D-glyceric acid	0.975859	0.213695	0.993318
TMEM163	2,3-diphospho-D-glyceric acid	0.996605	-0.159119	0.397055
UNC93B1	2,3-diphospho-D-glyceric acid	0.976165	-0.0177489	-1.14747
SLC14A2	2,3-diphospho-D-glyceric acid	0.798621	0.0716235	-0.558868
SLCO5A1	2,3-diphospho-D-glyceric acid	0.855706	-0.212579	0.981126
TMEM14B	2,3-diphospho-D-glyceric acid	0.0393891	0.393399	2.95666
SFXN3	2,3-diphospho-D-glyceric acid	0.363933	-0.174936	0.569865
SLC25A28	2,3-diphospho-D-glyceric acid	0.971385	-0.10394	-0.205792
SLC10A3	2,3-diphospho-D-glyceric acid	0.957143	-0.033683	-0.973384
SLC25A31	2,3-diphospho-D-glyceric acid	0.659375	0.273918	1.65129
SLC35G5	2,3-diphospho-D-glyceric acid	0.988119	-0.334525	2.31344
SLC4A9	2,3-diphospho-D-glyceric acid	0.934312	0.0800951	-0.466313
SLC25A18	2,3-diphospho-D-glyceric acid	0.731496	-0.0938567	-0.315961
SLC25A2	2,3-diphospho-D-glyceric acid	0.725491	0.112638	-0.110773
STARD3NL	2,3-diphospho-D-glyceric acid	0.903787	0.0459873	-0.838955
SLC4A11	2,3-diphospho-D-glyceric acid	0.99516	-0.00470639	-1.28997
SPNS1	2,3-diphospho-D-glyceric acid	0.605181	-0.114522	-0.090183
SLC25A11	2,3-diphospho-D-glyceric acid	0.805713	-0.0979113	-0.271663
MAGT1	2,3-diphospho-D-glyceric acid	0.547972	0.234612	1.22185
SLC10A7	2,3-diphospho-D-glyceric acid	0.954024	0.0607524	-0.67764
SLC41A2	2,3-diphospho-D-glyceric acid	0.948344	-0.0294995	-1.01909
SLC49A3	2,3-diphospho-D-glyceric acid	0.985835	-0.0166415	-1.15957
SLC37A3	2,3-diphospho-D-glyceric acid	0.962851	0.0187333	-1.13672
SLC25A33	2,3-diphospho-D-glyceric acid	0.706706	0.0909594	-0.347615
SLC12A8	2,3-diphospho-D-glyceric acid	0.270192	0.269622	1.60435
MFSD14B	2,3-diphospho-D-glyceric acid	0.678124	-0.124919	0.0234098
SLC9A7	2,3-diphospho-D-glyceric acid	0.563817	0.118706	-0.044477
MFSD9	2,3-diphospho-D-glyceric acid	0.992231	0.015042	-1.17704
MFSD2A	2,3-diphospho-D-glyceric acid	0.956262	0.0605063	-0.680328
SLC7A3	2,3-diphospho-D-glyceric acid	0.968759	-0.0140776	-1.18758
SLC35B4	2,3-diphospho-D-glyceric acid	0.650048	-0.171306	0.530209
SLC49A4	2,3-diphospho-D-glyceric acid	0.931111	-0.0219324	-1.10176
MFSD5	2,3-diphospho-D-glyceric acid	0.20941	-0.26488	1.55254
DISP1	2,3-diphospho-D-glyceric acid	0.838847	-0.122581	-0.00213175
SLC43A1	2,3-diphospho-D-glyceric acid	0.93101	0.0374973	-0.931711
TMEM241	2,3-diphospho-D-glyceric acid	0.975465	-0.0328832	-0.982122
SLC22A16	2,3-diphospho-D-glyceric acid	0.840216	-0.0548332	-0.742309
SLC45A3	2,3-diphospho-D-glyceric acid	0.886824	-0.0457412	-0.841643
DISP2	2,3-diphospho-D-glyceric acid	0.950705	0.181642	0.643129
SLC25A12	2,3-diphospho-D-glyceric acid	0.900654	-0.0396506	-0.908186
PTCH2	2,3-diphospho-D-glyceric acid	0.998705	0.08722	-0.38847
SLC4A4	2,3-diphospho-D-glyceric acid	0.806193	0.0873064	-0.387526
SLC5A6	2,3-diphospho-D-glyceric acid	0.29467	-0.211726	0.971809
SLC25A21	2,3-diphospho-D-glyceric acid	0.670353	0.168971	0.504696
SLC25A14	2,3-diphospho-D-glyceric acid	0.600117	0.112861	-0.108331
TMEM41A	2,3-diphospho-D-glyceric acid	0.890531	0.0861608	-0.400043
SLC7A7	2,3-diphospho-D-glyceric acid	0.924271	0.062475	-0.658819
SLC7A6	2,3-diphospho-D-glyceric acid	0.919887	0.0838229	-0.425584
SLC13A2	2,3-diphospho-D-glyceric acid	0.559025	0.194751	0.786347
SLC25A46	2,3-diphospho-D-glyceric acid	0.997618	0.186502	0.696229
SLC16A6	2,3-diphospho-D-glyceric acid	0.997623	-0.000399889	-1.33702
SLC16A5	2,3-diphospho-D-glyceric acid	0.995074	-0.0622904	-0.660836
SLC16A4	2,3-diphospho-D-glyceric acid	0.0257895	-0.478237	3.88355
SLC16A3	2,3-diphospho-D-glyceric acid	0.967784	0.0207635	-1.11454
SLC39A13	2,3-diphospho-D-glyceric acid	0.735275	-0.0720108	-0.554637
SLC6A5	2,3-diphospho-D-glyceric acid	0.964389	0.0233823	-1.08592
SLC28A2	2,3-diphospho-D-glyceric acid	0.38143	0.293929	1.86992
SLC28A1	2,3-diphospho-D-glyceric acid	0.888163	-0.0721608	-0.552998
MFSD4B	2,3-diphospho-D-glyceric acid	0.809939	-0.165646	0.468371
RFT1	2,3-diphospho-D-glyceric acid	0.997595	0.0882525	-0.37719
SLC24A1	2,3-diphospho-D-glyceric acid	0.150704	-0.245255	1.33813
SLC16A7	2,3-diphospho-D-glyceric acid	0.82798	-0.069178	-0.585587
SLC33A1	2,3-diphospho-D-glyceric acid	0.945812	0.190193	0.736558
SLC25A51	2,3-diphospho-D-glyceric acid	0.988379	-0.00513704	-1.28526
XPR1	2,3-diphospho-D-glyceric acid	0.997364	-0.00827463	-1.25098
LMBRD2	2,3-diphospho-D-glyceric acid	0.335623	0.20945	0.94694
SLC38A5	2,3-diphospho-D-glyceric acid	0.45701	0.16207	0.429297
SLC22A6	2,3-diphospho-D-glyceric acid	0.982195	0.107059	-0.171716
SLC22A8	2,3-diphospho-D-glyceric acid	0.965541	0.106737	-0.175241
SLC22A14	2,3-diphospho-D-glyceric acid	0.0943387	0.29808	1.91527
SLC22A13	2,3-diphospho-D-glyceric acid	0.179094	0.287769	1.80261
SFXN1	2,3-diphospho-D-glyceric acid	0.519868	-0.173152	0.550373
SFXN5	2,3-diphospho-D-glyceric acid	0.622206	-0.236212	1.23932
SLC25A27	2,3-diphospho-D-glyceric acid	0.858672	0.121761	-0.0111008
SLC4A7	2,3-diphospho-D-glyceric acid	0.722276	-0.170322	0.519454
SLC4A8	2,3-diphospho-D-glyceric acid	0.634102	0.109662	-0.143283
MPDU1	2,3-diphospho-D-glyceric acid	0.731371	-0.0779169	-0.490111
SLC25A44	2,3-diphospho-D-glyceric acid	0.25114	-0.251284	1.404
LAPTM4A	2,3-diphospho-D-glyceric acid	0.888868	0.030853	-1.0043
SV2B	2,3-diphospho-D-glyceric acid	0.58795	0.133819	0.12064
SV2A	2,3-diphospho-D-glyceric acid	0.966918	0.0134433	-1.19451
SLC35E2A	2,3-diphospho-D-glyceric acid	0.997006	-0.250423	1.39459
SLC23A2	2,3-diphospho-D-glyceric acid	0.543894	-0.180719	0.633047
SLC23A1	2,3-diphospho-D-glyceric acid	0.871531	-0.0946183	-0.307641
SLC12A6	2,3-diphospho-D-glyceric acid	0.746018	0.158387	0.389058
SLC17A4	2'-deoxyadenosine 5'-diphosphate	0.992101	-0.159403	0.161648
SLC25A13	2'-deoxyadenosine 5'-diphosphate	0.472496	0.191277	0.486422
SLC25A15	2'-deoxyadenosine 5'-diphosphate	0.699043	0.0966416	-0.477851
MFSD10	2'-deoxyadenosine 5'-diphosphate	0.939292	-0.0523818	-0.928828
SLC35B1	2'-deoxyadenosine 5'-diphosphate	0.901909	-0.0873688	-0.572335
SLC17A2	2'-deoxyadenosine 5'-diphosphate	0.955468	-0.0290245	-1.16682
SLC30A9	2'-deoxyadenosine 5'-diphosphate	0.57978	-0.240338	0.986316
SLC25A17	2'-deoxyadenosine 5'-diphosphate	0.746717	-0.199301	0.568174
SLC9A6	2'-deoxyadenosine 5'-diphosphate	0.943695	0.0219326	-1.23908
SLC35A1	2'-deoxyadenosine 5'-diphosphate	0.784005	-0.154383	0.110496
SLC19A2	2'-deoxyadenosine 5'-diphosphate	0.687055	0.107559	-0.366614
SLC34A2	2'-deoxyadenosine 5'-diphosphate	0.790758	0.189624	0.469574
SLCO1B1	2'-deoxyadenosine 5'-diphosphate	0.979387	-0.233361	0.915227
SLC12A7	2'-deoxyadenosine 5'-diphosphate	0.838598	-0.0963786	-0.480531
SLC17A3	2'-deoxyadenosine 5'-diphosphate	0.980866	-0.0190211	-1.26875
SLC26A1	2'-deoxyadenosine 5'-diphosphate	0.998522	-0.0758599	-0.689602
SLC22A7	2'-deoxyadenosine 5'-diphosphate	0.438753	-0.322019	1.81858
STARD3	2'-deoxyadenosine 5'-diphosphate	0.908578	-0.0274569	-1.1828
SLC38A3	2'-deoxyadenosine 5'-diphosphate	0.455275	-0.256443	1.15042
SLC27A5	2'-deoxyadenosine 5'-diphosphate	0.486879	-0.172797	0.298124
SLC27A4	2'-deoxyadenosine 5'-diphosphate	0.415559	0.180887	0.380546
SLC27A3	2'-deoxyadenosine 5'-diphosphate	0.699257	-0.0811869	-0.635324
SLC27A2	2'-deoxyadenosine 5'-diphosphate	0.616143	-0.105645	-0.386117
SLC35D2	2'-deoxyadenosine 5'-diphosphate	0.999414	9.86475e-05	-1.46156
SLC7A9	2'-deoxyadenosine 5'-diphosphate	0.786072	-0.0824303	-0.622654
SLC2A6	2'-deoxyadenosine 5'-diphosphate	0.865934	-0.0642195	-0.80821
SLC6A14	2'-deoxyadenosine 5'-diphosphate	0.605183	-0.16921	0.261566
SLCO2B1	2'-deoxyadenosine 5'-diphosphate	0.590657	-0.198504	0.560058
SLC46A1	2'-deoxyadenosine 5'-diphosphate	0.815871	0.0821076	-0.625943
SLC52A3	2'-deoxyadenosine 5'-diphosphate	0.68772	-0.218613	0.764957
MFSD3	2'-deoxyadenosine 5'-diphosphate	0.96476	-0.0217353	-1.24109
SLC35A4	2'-deoxyadenosine 5'-diphosphate	0.576957	0.139257	-0.0436266
SLC2A13	2'-deoxyadenosine 5'-diphosphate	0.416339	0.199893	0.574205
SLC22A9	2'-deoxyadenosine 5'-diphosphate	0.676773	-0.126468	-0.173943
XKR4	2'-deoxyadenosine 5'-diphosphate	0.840341	-0.106496	-0.377443
SLC25A25	2'-deoxyadenosine 5'-diphosphate	0.172397	-0.438291	3.00331
SLC26A9	2'-deoxyadenosine 5'-diphosphate	0.243501	-0.286777	1.45949
SLC26A7	2'-deoxyadenosine 5'-diphosphate	0.116438	-0.320107	1.79911
SLC25A26	2'-deoxyadenosine 5'-diphosphate	0.974295	-0.11499	-0.290893
SLC5A11	2'-deoxyadenosine 5'-diphosphate	0.989054	-0.126718	-0.17139
SLC22A12	2'-deoxyadenosine 5'-diphosphate	0.691717	-0.242803	1.01143
SLC26A8	2'-deoxyadenosine 5'-diphosphate	0.505193	-0.380757	2.41708
SLC18B1	2'-deoxyadenosine 5'-diphosphate	0.925475	-0.0275226	-1.18213
SLC16A10	2'-deoxyadenosine 5'-diphosphate	0.234972	-0.256269	1.14864
CLCN1	2'-deoxyadenosine 5'-diphosphate	0.598889	-0.146437	0.0295293
CLCN2	2'-deoxyadenosine 5'-diphosphate	0.975656	-0.0130543	-1.32955
CLCN3	2'-deoxyadenosine 5'-diphosphate	0.809552	0.0698095	-0.751251
CLCN4	2'-deoxyadenosine 5'-diphosphate	0.929417	-0.0235442	-1.22266
CLCN5	2'-deoxyadenosine 5'-diphosphate	0.7635	0.0821733	-0.625273
CLCN6	2'-deoxyadenosine 5'-diphosphate	0.554674	0.200748	0.582916
CLCN7	2'-deoxyadenosine 5'-diphosphate	0.729288	0.0849355	-0.597129
CLCNKA	2'-deoxyadenosine 5'-diphosphate	0.919697	-0.162994	0.198238
CLCNKB	2'-deoxyadenosine 5'-diphosphate	0.96512	0.0535476	-0.916949
SFXN2	2'-deoxyadenosine 5'-diphosphate	0.694549	0.114201	-0.298934
SFXN4	2'-deoxyadenosine 5'-diphosphate	0.984882	-0.00489949	-1.41264
CLN3	2'-deoxyadenosine 5'-diphosphate	0.998817	-0.186411	0.436835
SLC36A4	2'-deoxyadenosine 5'-diphosphate	0.962126	-0.0122652	-1.33759
SLC15A4	2'-deoxyadenosine 5'-diphosphate	0.455874	0.228106	0.861678
SLC24A4	2'-deoxyadenosine 5'-diphosphate	0.83474	-0.120715	-0.232555
SLC25A29	2'-deoxyadenosine 5'-diphosphate	0.907269	-0.0831598	-0.615221
SLC51B	2'-deoxyadenosine 5'-diphosphate	0.997869	0.0476864	-0.97667
NIPA1	2'-deoxyadenosine 5'-diphosphate	0.958442	0.108808	-0.353883
SLC38A10	2'-deoxyadenosine 5'-diphosphate	0.781294	-0.0825679	-0.621252
SLC43A2	2'-deoxyadenosine 5'-diphosphate	0.98738	-0.114661	-0.294244
SPNS2	2'-deoxyadenosine 5'-diphosphate	0.98644	-0.179506	0.366474
SLC5A10	2'-deoxyadenosine 5'-diphosphate	0.744948	-0.133807	-0.0991609
MFSD12	2'-deoxyadenosine 5'-diphosphate	0.426634	0.157145	0.13864
SLC44A3	2'-deoxyadenosine 5'-diphosphate	0.993494	-0.0492939	-0.960291
SLC66A3	2'-deoxyadenosine 5'-diphosphate	0.512292	0.262435	1.21147
SLC31A1	2'-deoxyadenosine 5'-diphosphate	0.795704	0.0544205	-0.908055
SLC31A2	2'-deoxyadenosine 5'-diphosphate	0.980791	-0.15537	0.120548
SLC9B2	2'-deoxyadenosine 5'-diphosphate	0.553177	-0.167933	0.248563
SLCO6A1	2'-deoxyadenosine 5'-diphosphate	0.321333	-0.216163	0.739991
SVOPL	2'-deoxyadenosine 5'-diphosphate	0.967359	0.033836	-1.1178
LETM2	2'-deoxyadenosine 5'-diphosphate	0.398188	0.177664	0.347711
PTCHD1	2'-deoxyadenosine 5'-diphosphate	0.842018	-0.0927358	-0.517648
SLC32A1	2'-deoxyadenosine 5'-diphosphate	0.702703	-0.125122	-0.187657
SLC34A3	2'-deoxyadenosine 5'-diphosphate	0.973875	-0.0450336	-1.0037
SLC2A14	2'-deoxyadenosine 5'-diphosphate	0.608899	0.192828	0.502222
SLC38A6	2'-deoxyadenosine 5'-diphosphate	0.9386	0.160828	0.176166
SLC38A8	2'-deoxyadenosine 5'-diphosphate	0.997317	-0.189132	0.464557
SLC22A31	2'-deoxyadenosine 5'-diphosphate	0.982603	-0.0146885	-1.3129
SLC25A10	2'-deoxyadenosine 5'-diphosphate	0.901361	-0.126959	-0.168935
SLC47A2	2'-deoxyadenosine 5'-diphosphate	0.459221	-0.272074	1.30968
SLC35G3	2'-deoxyadenosine 5'-diphosphate	0.81941	-0.123615	-0.203007
SLC25A52	2'-deoxyadenosine 5'-diphosphate	0.998271	0.0897172	-0.548406
SLC35F3	2'-deoxyadenosine 5'-diphosphate	0.474219	0.196998	0.544708
MFSD4A	2'-deoxyadenosine 5'-diphosphate	0.95633	-0.0452141	-1.00186
SLC30A7	2'-deoxyadenosine 5'-diphosphate	0.897222	-0.0563935	-0.887952
CTNS	2'-deoxyadenosine 5'-diphosphate	0.570367	0.21686	0.747091
SLC9B1	2'-deoxyadenosine 5'-diphosphate	0.988298	-0.231723	0.898533
XKR3	2'-deoxyadenosine 5'-diphosphate	0.949041	0.0232646	-1.22551
SLC38A11	2'-deoxyadenosine 5'-diphosphate	0.93777	-0.124227	-0.196779
SLC23A3	2'-deoxyadenosine 5'-diphosphate	0.921042	-0.0435062	-1.01926
SLC16A14	2'-deoxyadenosine 5'-diphosphate	0.240657	-0.233335	0.914961
GPR155	2'-deoxyadenosine 5'-diphosphate	0.970669	-0.038045	-1.07491
SLC66A1L	2'-deoxyadenosine 5'-diphosphate	0.899302	-0.0442996	-1.01118
NIPAL1	2'-deoxyadenosine 5'-diphosphate	0.952673	0.0495539	-0.957642
SLC38A9	2'-deoxyadenosine 5'-diphosphate	0.806371	-0.215019	0.728328
SLC36A2	2'-deoxyadenosine 5'-diphosphate	0.872103	-0.285542	1.44691
SLC25A48	2'-deoxyadenosine 5'-diphosphate	0.865914	-0.143877	0.00344155
SLC2A12	2'-deoxyadenosine 5'-diphosphate	0.403537	-0.186214	0.434824
SLC2A7	2'-deoxyadenosine 5'-diphosphate	0.92773	-0.030285	-1.15398
SLC7A13	2'-deoxyadenosine 5'-diphosphate	0.729888	-0.167503	0.244173
SLC35G1	2'-deoxyadenosine 5'-diphosphate	0.778743	0.11282	-0.313006
SLC5A12	2'-deoxyadenosine 5'-diphosphate	0.599121	-0.143498	-0.000419065
SLC5A8	2'-deoxyadenosine 5'-diphosphate	0.888139	-0.168307	0.252372
MFSD6L	2'-deoxyadenosine 5'-diphosphate	0.229713	-0.319194	1.7898
SLC16A11	2'-deoxyadenosine 5'-diphosphate	0.114442	-0.455676	3.18045
SLC30A8	2'-deoxyadenosine 5'-diphosphate	0.933822	0.0482521	-0.970906
TMEM64	2'-deoxyadenosine 5'-diphosphate	0.433685	0.229027	0.871059
SLC26A3	2'-deoxyadenosine 5'-diphosphate	0.294131	-0.402789	2.64158
SLC26A2	2'-deoxyadenosine 5'-diphosphate	0.17607	0.359702	2.20255
SLC5A9	2'-deoxyadenosine 5'-diphosphate	0.906947	0.03871	-1.06813
SLC51A	2'-deoxyadenosine 5'-diphosphate	0.99616	-0.202601	0.601806
SLC16A13	2'-deoxyadenosine 5'-diphosphate	0.95311	-0.0439646	-1.01459
SLC39A11	2'-deoxyadenosine 5'-diphosphate	0.9666	-0.0209461	-1.24914
SPNS3	2'-deoxyadenosine 5'-diphosphate	0.301666	-0.281087	1.40152
SLC10A4	2'-deoxyadenosine 5'-diphosphate	0.932353	0.0345562	-1.11046
OSTCP1	2'-deoxyadenosine 5'-diphosphate	0.991426	-0.0811211	-0.635994
TMEM184A	2'-deoxyadenosine 5'-diphosphate	0.48429	-0.185819	0.430804
SLC29A1	2'-deoxyadenosine 5'-diphosphate	0.254561	0.265263	1.24028
SLC25A43	2'-deoxyadenosine 5'-diphosphate	0.802421	0.162341	0.191578
SLC44A5	2'-deoxyadenosine 5'-diphosphate	0.608996	-0.22074	0.786626
SLC36A1	2'-deoxyadenosine 5'-diphosphate	0.74219	0.105125	-0.391408
SLC37A2	2'-deoxyadenosine 5'-diphosphate	0.920821	-0.103415	-0.408831
SLC16A9	2'-deoxyadenosine 5'-diphosphate	0.164399	-0.318058	1.77823
SLC39A12	2'-deoxyadenosine 5'-diphosphate	0.961008	0.0146306	-1.31349
SLC35F1	2'-deoxyadenosine 5'-diphosphate	0.996187	0.0473434	-0.980166
TSPO2	2'-deoxyadenosine 5'-diphosphate	0.908007	-0.172928	0.299454
SLC29A4	2'-deoxyadenosine 5'-diphosphate	0.8143	0.111965	-0.321718
SCAP	2'-deoxyadenosine 5'-diphosphate	0.811438	0.118081	-0.259399
SV2C	2'-deoxyadenosine 5'-diphosphate	0.660397	-0.183496	0.407132
SLC35D1	2'-deoxyadenosine 5'-diphosphate	0.980232	-0.199564	0.570854
SLC9A8	2'-deoxyadenosine 5'-diphosphate	0.576957	0.138929	-0.0469771
SLC7A8	2'-deoxyadenosine 5'-diphosphate	0.442649	-0.184874	0.421177
SLC35A3	2'-deoxyadenosine 5'-diphosphate	0.178017	-0.264868	1.23626
SLC44A1	2'-deoxyadenosine 5'-diphosphate	0.976854	0.0084508	-1.37645
SLC39A14	2'-deoxyadenosine 5'-diphosphate	0.391008	0.216071	0.739049
SLC16A8	2'-deoxyadenosine 5'-diphosphate	0.981762	0.0509102	-0.943822
SLC7A11	2'-deoxyadenosine 5'-diphosphate	0.851083	-0.059879	-0.852436
TMEM245	2'-deoxyadenosine 5'-diphosphate	0.172132	0.327016	1.86951
MTCH1	2'-deoxyadenosine 5'-diphosphate	0.949456	0.101574	-0.427593
MTCH2	2'-deoxyadenosine 5'-diphosphate	0.975118	0.0341649	-1.11445
SLC17A8	2'-deoxyadenosine 5'-diphosphate	0.614296	-0.302013	1.61474
SLC25A30	2'-deoxyadenosine 5'-diphosphate	0.968775	0.0334415	-1.12182
SLC37A4	2'-deoxyadenosine 5'-diphosphate	0.81379	-0.16313	0.199619
SLC41A1	2'-deoxyadenosine 5'-diphosphate	0.0479191	0.357597	2.1811
MFSD8	2'-deoxyadenosine 5'-diphosphate	0.526815	-0.164511	0.213692
SLC24A2	2'-deoxyadenosine 5'-diphosphate	0.990744	-0.00876661	-1.37324
SLC39A6	2'-deoxyadenosine 5'-diphosphate	0.482268	0.190225	0.4757
TMEM184B	2'-deoxyadenosine 5'-diphosphate	0.649438	0.110781	-0.33378
MPC2	2'-deoxyadenosine 5'-diphosphate	0.37085	-0.237708	0.959512
LETMD1	2'-deoxyadenosine 5'-diphosphate	0.716814	-0.102034	-0.422903
SLC13A4	2'-deoxyadenosine 5'-diphosphate	0.990105	0.0352193	-1.1037
SLC17A5	2'-deoxyadenosine 5'-diphosphate	0.989602	0.00726703	-1.38852
CNNM4	2'-deoxyadenosine 5'-diphosphate	0.821549	0.0880264	-0.565634
CNNM3	2'-deoxyadenosine 5'-diphosphate	0.658081	0.0923011	-0.522077
CNNM1	2'-deoxyadenosine 5'-diphosphate	0.427293	0.23845	0.967077
SLC39A1	2'-deoxyadenosine 5'-diphosphate	0.309102	0.217715	0.755802
SLCO4A1	2'-deoxyadenosine 5'-diphosphate	0.910297	-0.0404783	-1.05012
SLCO3A1	2'-deoxyadenosine 5'-diphosphate	0.940608	-0.0345977	-1.11004
SLCO1B3	2'-deoxyadenosine 5'-diphosphate	0.97094	-0.0934469	-0.510404
SLC25A45	2'-deoxyadenosine 5'-diphosphate	0.919305	0.0700726	-0.748571
SLC22A24	2'-deoxyadenosine 5'-diphosphate	0.173806	-0.279342	1.38374
SLC39A5	2'-deoxyadenosine 5'-diphosphate	0.687982	-0.193579	0.509875
SLC46A3	2'-deoxyadenosine 5'-diphosphate	0.988358	-0.173219	0.302416
SLC25A47	2'-deoxyadenosine 5'-diphosphate	0.999414	-0.185922	0.43185
SLC24A5	2'-deoxyadenosine 5'-diphosphate	0.489313	0.319395	1.79185
SLC13A5	2'-deoxyadenosine 5'-diphosphate	0.726649	-0.136058	-0.0762241
SLC26A11	2'-deoxyadenosine 5'-diphosphate	0.778763	0.106901	-0.373315
SLC25A41	2'-deoxyadenosine 5'-diphosphate	0.865444	-0.083429	-0.612478
SLC25A42	2'-deoxyadenosine 5'-diphosphate	0.228735	-0.427111	2.8894
SLC9C2	2'-deoxyadenosine 5'-diphosphate	0.714618	-0.120354	-0.236236
SLC25A34	2'-deoxyadenosine 5'-diphosphate	0.903812	0.0623123	-0.827643
SLC9A9	2'-deoxyadenosine 5'-diphosphate	0.574605	-0.230957	0.89073
SLC9C1	2'-deoxyadenosine 5'-diphosphate	0.557592	-0.148925	0.054881
SLC36A3	2'-deoxyadenosine 5'-diphosphate	0.356105	-0.205135	0.627621
XKR6	2'-deoxyadenosine 5'-diphosphate	0.910102	-0.157104	0.138223
SLC27A6	2'-deoxyadenosine 5'-diphosphate	0.797871	-0.0641415	-0.809004
SLC6A16	2'-deoxyadenosine 5'-diphosphate	0.999042	0.0832965	-0.613829
TMEM14A	2'-deoxyadenosine 5'-diphosphate	0.508899	-0.173126	0.301475
FLVCR1	2'-deoxyadenosine 5'-diphosphate	0.882069	0.0421225	-1.03336
SLC43A3	2'-deoxyadenosine 5'-diphosphate	0.945424	0.038912	-1.06608
SLC25A4	2'-deoxyadenosine 5'-diphosphate	0.800828	-0.073887	-0.709705
SLC25A5	2'-deoxyadenosine 5'-diphosphate	0.967274	0.00996339	-1.36104
SLC25A6	2'-deoxyadenosine 5'-diphosphate	0.643071	-0.195092	0.525288
NPC1L1	2'-deoxyadenosine 5'-diphosphate	0.859964	-0.195135	0.525729
SLC25A24	2'-deoxyadenosine 5'-diphosphate	0.928152	-0.0196966	-1.26187
SLC39A3	2'-deoxyadenosine 5'-diphosphate	0.901409	-0.105454	-0.388058
SLC39A2	2'-deoxyadenosine 5'-diphosphate	0.164627	-0.313438	1.73115
SLC2A8	2'-deoxyadenosine 5'-diphosphate	0.973543	-0.208311	0.659978
SLC40A1	2'-deoxyadenosine 5'-diphosphate	0.882675	-0.0568273	-0.883531
HMGCR	2'-deoxyadenosine 5'-diphosphate	0.991212	0.0110156	-1.35032
SLC29A2	2'-deoxyadenosine 5'-diphosphate	0.954854	-0.0206831	-1.25182
SLC35E4	2'-deoxyadenosine 5'-diphosphate	0.557457	0.137745	-0.0590388
SLC6A19	2'-deoxyadenosine 5'-diphosphate	0.900226	-0.0487885	-0.965441
SLC35D3	2'-deoxyadenosine 5'-diphosphate	0.110999	-0.377683	2.38576
SLC35F4	2'-deoxyadenosine 5'-diphosphate	0.963657	-0.0882057	-0.563807
XKR7	2'-deoxyadenosine 5'-diphosphate	0.936215	-0.0379739	-1.07563
SLC10A6	2'-deoxyadenosine 5'-diphosphate	0.992445	-0.197622	0.551067
SLC10A5	2'-deoxyadenosine 5'-diphosphate	0.960383	-0.265014	1.23774
MPC1L	2'-deoxyadenosine 5'-diphosphate	0.71941	-0.173049	0.300691
SLC35B2	2'-deoxyadenosine 5'-diphosphate	0.804699	0.0554728	-0.897333
SLC6A18	2'-deoxyadenosine 5'-diphosphate	0.792063	-0.130179	-0.136124
NIPAL4	2'-deoxyadenosine 5'-diphosphate	0.981557	-0.00544964	-1.40703
SLCO4C1	2'-deoxyadenosine 5'-diphosphate	0.996674	0.0766992	-0.68105
PTCHD3	2'-deoxyadenosine 5'-diphosphate	0.967919	-0.0972124	-0.472035
TMEM205	2'-deoxyadenosine 5'-diphosphate	0.946315	-0.132484	-0.112647
SLC26A5	2'-deoxyadenosine 5'-diphosphate	0.990746	-0.20853	0.662214
SLC27A1	2'-deoxyadenosine 5'-diphosphate	0.980602	-0.0183155	-1.27594
SLC22A25	2'-deoxyadenosine 5'-diphosphate	0.983864	-0.242311	1.00642
SLC16A12	2'-deoxyadenosine 5'-diphosphate	0.997573	0.000604377	-1.4564
SLC22A10	2'-deoxyadenosine 5'-diphosphate	0.143304	-0.309907	1.69517
SLC6A17	2'-deoxyadenosine 5'-diphosphate	0.601266	0.227846	0.859035
MFSD2B	2'-deoxyadenosine 5'-diphosphate	0.964126	0.142874	-0.0067711
SLC9A4	2'-deoxyadenosine 5'-diphosphate	0.902679	-0.074041	-0.708135
XKR9	2'-deoxyadenosine 5'-diphosphate	0.995216	-0.0904451	-0.540989
LETM1	2'-deoxyadenosine 5'-diphosphate	0.944173	0.0824364	-0.622592
SLC25A35	2'-deoxyadenosine 5'-diphosphate	0.970001	-0.0742158	-0.706355
SLC25A53	2'-deoxyadenosine 5'-diphosphate	0.979593	0.0986804	-0.457078
XKRX	2'-deoxyadenosine 5'-diphosphate	0.472793	-0.169928	0.268885
TMEM41B	2'-deoxyadenosine 5'-diphosphate	0.872605	0.0634961	-0.815581
PTCHD4	2'-deoxyadenosine 5'-diphosphate	0.960807	0.04257	-1.0288
NPC1	2'-deoxyadenosine 5'-diphosphate	0.47295	0.162933	0.197609
SLC11A2	2'-deoxyadenosine 5'-diphosphate	0.614244	0.194171	0.515906
OCA2	2'-deoxyadenosine 5'-diphosphate	0.959933	0.0934469	-0.510404
SLC22A18	2'-deoxyadenosine 5'-diphosphate	0.724068	0.0860535	-0.585737
SLC45A1	2'-deoxyadenosine 5'-diphosphate	0.565585	-0.141971	-0.0159746
SLC35B3	2'-deoxyadenosine 5'-diphosphate	0.55164	-0.195749	0.531989
SLC35C2	2'-deoxyadenosine 5'-diphosphate	0.822965	-0.0825679	-0.621252
SIDT2	2'-deoxyadenosine 5'-diphosphate	0.986054	0.0112129	-1.34831
SLC45A2	2'-deoxyadenosine 5'-diphosphate	0.998267	-0.106871	-0.373624
SLC15A3	2'-deoxyadenosine 5'-diphosphate	0.939248	-0.0188091	-1.27091
SLC22A17	2'-deoxyadenosine 5'-diphosphate	0.464672	0.222675	0.806345
SLC25A37	2'-deoxyadenosine 5'-diphosphate	0.56215	0.1459	0.0240535
RHCG	2'-deoxyadenosine 5'-diphosphate	0.998562	-0.0171659	-1.28765
TMEM14C	2'-deoxyadenosine 5'-diphosphate	0.878833	-0.0556701	-0.895323
SLC25A39	2'-deoxyadenosine 5'-diphosphate	0.819169	-0.0873688	-0.572335
MPC1	2'-deoxyadenosine 5'-diphosphate	0.0970216	-0.331488	1.91507
SLC26A4	2'-deoxyadenosine 5'-diphosphate	0.991932	-0.0125514	-1.33467
SLC25A3	2'-deoxyadenosine 5'-diphosphate	0.556774	0.166944	0.238485
SLCO1C1	2'-deoxyadenosine 5'-diphosphate	0.990955	-0.142826	-0.00726663
SLC37A1	2'-deoxyadenosine 5'-diphosphate	0.994025	-0.134839	-0.0886469
UNC93A	2'-deoxyadenosine 5'-diphosphate	0.53112	-0.293923	1.53231
SLC38A2	2'-deoxyadenosine 5'-diphosphate	0.334708	-0.194566	0.519927
SLC6A20	2'-deoxyadenosine 5'-diphosphate	0.979007	-0.106909	-0.373231
SLC35F2	2'-deoxyadenosine 5'-diphosphate	0.994742	0.0143696	-1.31615
CNNM2	2'-deoxyadenosine 5'-diphosphate	0.909155	0.0470548	-0.983106
MFSD6	2'-deoxyadenosine 5'-diphosphate	0.991252	-0.07415	-0.707025
SIDT1	2'-deoxyadenosine 5'-diphosphate	0.61934	-0.26228	1.20988
TMEM104	2'-deoxyadenosine 5'-diphosphate	0.312779	0.211928	0.696833
SLC66A1	2'-deoxyadenosine 5'-diphosphate	0.49751	0.140573	-0.0302246
SLC41A3	2'-deoxyadenosine 5'-diphosphate	0.753039	-0.125841	-0.180327
SLC25A38	2'-deoxyadenosine 5'-diphosphate	0.197176	-0.2723	1.31198
SLC35F6	2'-deoxyadenosine 5'-diphosphate	0.0534851	0.332935	1.92982
TMCO3	2'-deoxyadenosine 5'-diphosphate	0.338243	-0.220609	0.785286
SLC35A5	2'-deoxyadenosine 5'-diphosphate	0.994856	-0.0421225	-1.03336
SLC52A1	2'-deoxyadenosine 5'-diphosphate	0.986542	0.012725	-1.3329
SLC38A4	2'-deoxyadenosine 5'-diphosphate	0.600156	-0.138425	-0.0521044
XKR8	2'-deoxyadenosine 5'-diphosphate	0.84639	-0.211007	0.687452
SLC6A15	2'-deoxyadenosine 5'-diphosphate	0.120654	0.335717	1.95816
SLC25A36	2'-deoxyadenosine 5'-diphosphate	0.868495	-0.0809896	-0.637334
SLC38A7	2'-deoxyadenosine 5'-diphosphate	0.19062	0.237116	0.953481
SLC47A1	2'-deoxyadenosine 5'-diphosphate	0.716333	0.150106	0.0669175
TMEM144	2'-deoxyadenosine 5'-diphosphate	0.901494	0.0880264	-0.565634
SLC29A3	2'-deoxyadenosine 5'-diphosphate	0.997898	-0.00266348	-1.43542
SLC39A9	2'-deoxyadenosine 5'-diphosphate	0.995959	0.00674091	-1.39388
SLC35C1	2'-deoxyadenosine 5'-diphosphate	0.716533	-0.0838832	-0.60785
LAPTM4B	2'-deoxyadenosine 5'-diphosphate	0.157319	0.312351	1.72007
SLC22A15	2'-deoxyadenosine 5'-diphosphate	0.990928	-0.0922491	-0.522608
SLC35E3	2'-deoxyadenosine 5'-diphosphate	0.935943	0.274996	1.33946
SVOP	2'-deoxyadenosine 5'-diphosphate	0.903992	-0.122056	-0.218898
SLC30A10	2'-deoxyadenosine 5'-diphosphate	0.827823	-0.0584066	-0.867439
SLC39A4	2'-deoxyadenosine 5'-diphosphate	0.944391	0.0429774	-1.02465
FLVCR2	2'-deoxyadenosine 5'-diphosphate	0.924326	0.213111	0.708895
SLC48A1	2'-deoxyadenosine 5'-diphosphate	0.891535	0.140244	-0.0335751
SLC30A6	2'-deoxyadenosine 5'-diphosphate	0.991023	0.25336	1.119
LMBR1L	2'-deoxyadenosine 5'-diphosphate	0.434933	0.260594	1.19271
TMEM184C	2'-deoxyadenosine 5'-diphosphate	0.998467	0.143598	0.000599988
LMBRD1	2'-deoxyadenosine 5'-diphosphate	0.933047	-0.193645	0.510546
TMEM165	2'-deoxyadenosine 5'-diphosphate	0.765331	-0.0935507	-0.509346
SLC22A11	2'-deoxyadenosine 5'-diphosphate	0.69376	-0.151983	0.0860361
SLC25A40	2'-deoxyadenosine 5'-diphosphate	0.19131	-0.287229	1.4641
SLC50A1	2'-deoxyadenosine 5'-diphosphate	0.998134	-0.150503	0.0709604
TMEM234	2'-deoxyadenosine 5'-diphosphate	0.754728	-0.108874	-0.353212
ANKH	2'-deoxyadenosine 5'-diphosphate	0.843273	-0.112754	-0.313677
SLC7A10	2'-deoxyadenosine 5'-diphosphate	0.17178	-0.267371	1.26176
SLC2A9	2'-deoxyadenosine 5'-diphosphate	0.598299	-0.125357	-0.185257
SLC12A9	2'-deoxyadenosine 5'-diphosphate	0.935064	-0.218175	0.760493
SLC17A7	2'-deoxyadenosine 5'-diphosphate	0.994295	0.00644829	-1.39686
SLC17A6	2'-deoxyadenosine 5'-diphosphate	0.697651	-0.187435	0.447271
RHBG	2'-deoxyadenosine 5'-diphosphate	0.985385	-0.308153	1.6773
SLC44A2	2'-deoxyadenosine 5'-diphosphate	0.327158	-0.182991	0.401989
SLC39A10	2'-deoxyadenosine 5'-diphosphate	0.586863	0.349442	2.09801
NIPAL3	2'-deoxyadenosine 5'-diphosphate	0.871416	-0.227448	0.854977
SLC45A4	2'-deoxyadenosine 5'-diphosphate	0.936367	-0.0246947	-1.21094
PTCH1	2'-deoxyadenosine 5'-diphosphate	0.779673	0.0706645	-0.74254
SLC4A10	2'-deoxyadenosine 5'-diphosphate	0.996733	-0.112454	-0.316729
SLC24A3	2'-deoxyadenosine 5'-diphosphate	0.76326	-0.222111	0.800599
SLC12A5	2'-deoxyadenosine 5'-diphosphate	0.403811	-0.184677	0.419164
DISP3	2'-deoxyadenosine 5'-diphosphate	0.981848	-0.197323	0.548024
SLC7A14	2'-deoxyadenosine 5'-diphosphate	0.343166	-0.272789	1.31696
SLC4A5	2'-deoxyadenosine 5'-diphosphate	0.703722	-0.130774	-0.130069
SLC46A2	2'-deoxyadenosine 5'-diphosphate	0.994923	-0.072328	-0.72559
OSTC	2'-deoxyadenosine 5'-diphosphate	0.411284	-0.292819	1.52106
RHAG	2'-deoxyadenosine 5'-diphosphate	0.562346	-0.196987	0.544603
RHCE	2'-deoxyadenosine 5'-diphosphate	0.432753	-0.168786	0.257248
RHD	2'-deoxyadenosine 5'-diphosphate	0.996611	-0.176929	0.340225
SLC25A19	2'-deoxyadenosine 5'-diphosphate	0.989792	0.00266348	-1.43542
SLC5A7	2'-deoxyadenosine 5'-diphosphate	0.469926	-0.180602	0.377643
SLC22A23	2'-deoxyadenosine 5'-diphosphate	0.967319	-0.205285	0.629153
SLC17A9	2'-deoxyadenosine 5'-diphosphate	0.635442	-0.232223	0.903625
SLC28A3	2'-deoxyadenosine 5'-diphosphate	0.39176	-0.209417	0.671248
SLC39A8	2'-deoxyadenosine 5'-diphosphate	0.660695	-0.158592	0.153383
STRA6	2'-deoxyadenosine 5'-diphosphate	0.958807	-0.0193677	-1.26522
LMBR1	2'-deoxyadenosine 5'-diphosphate	0.862768	-0.0807923	-0.639345
SLC35G6	2'-deoxyadenosine 5'-diphosphate	0.981142	0.0214131	-1.24438
SLC35G4	2'-deoxyadenosine 5'-diphosphate	0.838414	-0.115402	-0.2867
MFSD14A	2'-deoxyadenosine 5'-diphosphate	0.596492	-0.126302	-0.175636
MFSD1	2'-deoxyadenosine 5'-diphosphate	0.965197	-0.177533	0.346371
ARV1	2'-deoxyadenosine 5'-diphosphate	0.982497	0.0929588	-0.515376
SLC13A3	2'-deoxyadenosine 5'-diphosphate	0.979483	0.0194337	-1.26455
SLC30A5	2'-deoxyadenosine 5'-diphosphate	0.549223	-0.160828	0.176166
SLC26A6	2'-deoxyadenosine 5'-diphosphate	0.903877	0.0740185	-0.708365
SLC26A10P	2'-deoxyadenosine 5'-diphosphate	0.891888	0.0769779	-0.678211
SLC1A1	2'-deoxyadenosine 5'-diphosphate	0.778088	-0.0752099	-0.696226
SLC1A2	2'-deoxyadenosine 5'-diphosphate	0.974657	-0.0222132	-1.23622
SLC1A3	2'-deoxyadenosine 5'-diphosphate	0.876204	0.0428828	-1.02562
SLC4A3	2'-deoxyadenosine 5'-diphosphate	0.668843	0.103876	-0.40414
SLC1A4	2'-deoxyadenosine 5'-diphosphate	0.884494	-0.0563277	-0.888622
SLC1A5	2'-deoxyadenosine 5'-diphosphate	0.659537	-0.278811	1.37832
SLC1A6	2'-deoxyadenosine 5'-diphosphate	0.990319	-0.070362	-0.745622
SLC1A7	2'-deoxyadenosine 5'-diphosphate	0.0809477	-0.333859	1.93923
SLC2A1	2'-deoxyadenosine 5'-diphosphate	0.616265	-0.169904	0.26864
SLC2A2	2'-deoxyadenosine 5'-diphosphate	0.993249	0.115298	-0.287756
SLC2A3	2'-deoxyadenosine 5'-diphosphate	0.577413	0.252253	1.10772
SLC2A4	2'-deoxyadenosine 5'-diphosphate	0.797829	-0.108086	-0.361237
SLC2A5	2'-deoxyadenosine 5'-diphosphate	0.105412	-0.365542	2.26206
SLC3A1	2'-deoxyadenosine 5'-diphosphate	0.560653	0.263553	1.22286
SLC3A2	2'-deoxyadenosine 5'-diphosphate	0.898208	-0.141362	-0.0221834
SLC4A1	2'-deoxyadenosine 5'-diphosphate	0.957259	-0.060637	-0.844713
SLC4A2	2'-deoxyadenosine 5'-diphosphate	0.175139	0.241193	0.995027
SLC5A1	2'-deoxyadenosine 5'-diphosphate	0.914164	-0.221943	0.798886
SLC5A2	2'-deoxyadenosine 5'-diphosphate	0.564754	0.115582	-0.284862
SLC5A3	2'-deoxyadenosine 5'-diphosphate	0.971024	0.109663	-0.345171
SLC5A4	2'-deoxyadenosine 5'-diphosphate	0.987389	-0.0401361	-1.0536
SLC5A5	2'-deoxyadenosine 5'-diphosphate	0.636085	-0.147963	0.0450756
SLC6A1	2'-deoxyadenosine 5'-diphosphate	0.259906	-0.214592	0.723984
SLC6A2	2'-deoxyadenosine 5'-diphosphate	0.924017	-0.0706123	-0.743071
SLC6A3	2'-deoxyadenosine 5'-diphosphate	0.270368	-0.393045	2.54229
SLC6A4	2'-deoxyadenosine 5'-diphosphate	0.985779	-0.0963104	-0.481226
SLC6A6	2'-deoxyadenosine 5'-diphosphate	0.990333	-0.0152904	-1.30676
SLC6A7	2'-deoxyadenosine 5'-diphosphate	0.589789	-0.322982	1.8284
SLC6A8	2'-deoxyadenosine 5'-diphosphate	0.901437	0.0381108	-1.07424
SLC6A9	2'-deoxyadenosine 5'-diphosphate	0.624773	-0.244481	1.02853
SLC6A11	2'-deoxyadenosine 5'-diphosphate	0.91968	-0.0890009	-0.555705
SLC6A12	2'-deoxyadenosine 5'-diphosphate	0.989698	0.0164361	-1.29509
SLC6A13	2'-deoxyadenosine 5'-diphosphate	0.939218	0.0598906	-0.852319
SLC7A1	2'-deoxyadenosine 5'-diphosphate	0.997257	-0.0637591	-0.8129
SLC7A2	2'-deoxyadenosine 5'-diphosphate	0.64806	0.313883	1.73568
SLC8A2	2'-deoxyadenosine 5'-diphosphate	0.946102	-0.0327047	-1.12932
SLC7A4	2'-deoxyadenosine 5'-diphosphate	0.751148	0.135456	-0.0823553
SLC8A1	2'-deoxyadenosine 5'-diphosphate	0.557608	0.133774	-0.0994955
SLC8A3	2'-deoxyadenosine 5'-diphosphate	0.570737	-0.15225	0.0887639
SLC9A1	2'-deoxyadenosine 5'-diphosphate	0.989029	-0.013712	-1.32285
SLC9A2	2'-deoxyadenosine 5'-diphosphate	0.459911	-0.210314	0.680388
SLC9A3	2'-deoxyadenosine 5'-diphosphate	0.955374	-0.158825	0.155753
SLC9A5	2'-deoxyadenosine 5'-diphosphate	0.959556	0.0248263	-1.2096
SLC10A1	2'-deoxyadenosine 5'-diphosphate	0.999889	0.160839	0.17627
SLC10A2	2'-deoxyadenosine 5'-diphosphate	0.0833962	-0.338609	1.98762
SLC11A1	2'-deoxyadenosine 5'-diphosphate	0.785029	-0.299194	1.58602
SLC12A1	2'-deoxyadenosine 5'-diphosphate	0.47908	-0.204468	0.62082
SLC12A2	2'-deoxyadenosine 5'-diphosphate	0.962539	-0.0526449	-0.926147
SLC12A3	2'-deoxyadenosine 5'-diphosphate	0.856467	0.0687327	-0.762224
SLC12A4	2'-deoxyadenosine 5'-diphosphate	0.450968	0.170825	0.278021
SLC13A1	2'-deoxyadenosine 5'-diphosphate	0.610908	-0.272243	1.3114
SLC14A1	2'-deoxyadenosine 5'-diphosphate	0.504225	-0.181069	0.382405
SLC15A1	2'-deoxyadenosine 5'-diphosphate	0.471285	-0.17246	0.294684
SLC15A2	2'-deoxyadenosine 5'-diphosphate	0.11333	-0.285304	1.44449
SLC16A1	2'-deoxyadenosine 5'-diphosphate	0.78956	-0.197065	0.545391
SLC16A2	2'-deoxyadenosine 5'-diphosphate	0.829827	-0.042392	-1.03062
SLC17A1	2'-deoxyadenosine 5'-diphosphate	0.936864	0.0476357	-0.977187
SLC34A1	2'-deoxyadenosine 5'-diphosphate	0.996037	-0.111199	-0.329521
SLC18A1	2'-deoxyadenosine 5'-diphosphate	0.744159	0.158003	0.147382
SLC18A2	2'-deoxyadenosine 5'-diphosphate	0.671369	-0.123737	-0.20177
SLC18A3	2'-deoxyadenosine 5'-diphosphate	0.670083	-0.1196	-0.243925
SLC19A1	2'-deoxyadenosine 5'-diphosphate	0.407597	0.203115	0.60704
SLC20A1	2'-deoxyadenosine 5'-diphosphate	0.446224	0.242048	1.00374
SLC20A2	2'-deoxyadenosine 5'-diphosphate	0.881139	0.137876	-0.0576986
SLC25A1	2'-deoxyadenosine 5'-diphosphate	0.967668	-0.0254839	-1.2029
SLCO2A1	2'-deoxyadenosine 5'-diphosphate	0.481033	-0.176847	0.33939
SLCO1A2	2'-deoxyadenosine 5'-diphosphate	0.980177	0.0480976	-0.972481
SLC22A1	2'-deoxyadenosine 5'-diphosphate	0.803993	0.15177	0.0838687
SLC22A3	2'-deoxyadenosine 5'-diphosphate	0.851489	-0.084899	-0.5975
SLC22A2	2'-deoxyadenosine 5'-diphosphate	0.649801	-0.166253	0.231442
SLC22A4	2'-deoxyadenosine 5'-diphosphate	0.884334	0.0311397	-1.14527
SLC22A5	2'-deoxyadenosine 5'-diphosphate	0.992632	0.00378149	-1.42403
SLC2A11	2'-deoxyadenosine 5'-diphosphate	0.976564	-0.0152904	-1.30676
TSPO	2'-deoxyadenosine 5'-diphosphate	0.562432	-0.186937	0.442195
SLC35E2B	2'-deoxyadenosine 5'-diphosphate	0.554692	-0.312285	1.7194
SLC15A5	2'-deoxyadenosine 5'-diphosphate	0.988475	0.00571983	-1.40428
UCP1	2'-deoxyadenosine 5'-diphosphate	0.709799	-0.0990183	-0.453635
UCP2	2'-deoxyadenosine 5'-diphosphate	0.962502	-0.0371243	-1.08429
UCP3	2'-deoxyadenosine 5'-diphosphate	1	-0.00582029	-1.40326
SLC35A2	2'-deoxyadenosine 5'-diphosphate	0.618127	-0.275851	1.34817
XK	2'-deoxyadenosine 5'-diphosphate	0.698501	-0.228961	0.870389
SLC30A1	2'-deoxyadenosine 5'-diphosphate	0.992321	0.10039	-0.439655
SLC30A2	2'-deoxyadenosine 5'-diphosphate	0.976852	-0.0472335	-0.981285
SLC30A3	2'-deoxyadenosine 5'-diphosphate	0.933455	0.033847	-1.11768
SLC30A4	2'-deoxyadenosine 5'-diphosphate	0.646353	0.165958	0.228434
LAPTM5	2'-deoxyadenosine 5'-diphosphate	0.535137	-0.170238	0.272042
SLC25A20	2'-deoxyadenosine 5'-diphosphate	0.444182	-0.194434	0.518587
SLC25A23	2'-deoxyadenosine 5'-diphosphate	0.720225	0.122224	-0.217182
MFSD11	2'-deoxyadenosine 5'-diphosphate	0.988395	-0.216334	0.74173
SLC39A7	2'-deoxyadenosine 5'-diphosphate	0.607783	0.10723	-0.369965
SLC52A2	2'-deoxyadenosine 5'-diphosphate	0.917752	-0.0495539	-0.957642
SLC25A22	2'-deoxyadenosine 5'-diphosphate	0.676275	0.108151	-0.360584
NIPAL2	2'-deoxyadenosine 5'-diphosphate	0.974482	-0.0991751	-0.452037
MFSD13A	2'-deoxyadenosine 5'-diphosphate	0.8369	-0.0860535	-0.585737
TUSC3	2'-deoxyadenosine 5'-diphosphate	0.141413	0.390953	2.52098
SLC35E1	2'-deoxyadenosine 5'-diphosphate	0.972607	-0.0125282	-1.33491
SLC8B1	2'-deoxyadenosine 5'-diphosphate	0.875049	0.103087	-0.412181
SLC66A2	2'-deoxyadenosine 5'-diphosphate	0.991771	-0.204365	0.619772
SLC35F5	2'-deoxyadenosine 5'-diphosphate	0.297881	0.359899	2.20456
SLC25A16	2'-deoxyadenosine 5'-diphosphate	0.871339	-0.0465287	-0.988466
SLC19A3	2'-deoxyadenosine 5'-diphosphate	0.564482	0.151357	0.0796604
SLC35G2	2'-deoxyadenosine 5'-diphosphate	0.730253	0.0994038	-0.449707
SLC44A4	2'-deoxyadenosine 5'-diphosphate	0.883625	-0.186158	0.434261
SLC2A10	2'-deoxyadenosine 5'-diphosphate	0.965069	-0.0114247	-1.34615
SLC25A32	2'-deoxyadenosine 5'-diphosphate	0.99652	0.0020716	-1.44145
SLC7A5	2'-deoxyadenosine 5'-diphosphate	0.897062	0.032192	-1.13455
SLC38A1	2'-deoxyadenosine 5'-diphosphate	0.485218	-0.182005	0.391938
NIPA2	2'-deoxyadenosine 5'-diphosphate	0.975859	-0.0838832	-0.60785
TMEM163	2'-deoxyadenosine 5'-diphosphate	0.996605	-0.0337097	-1.11908
UNC93B1	2'-deoxyadenosine 5'-diphosphate	0.976165	-0.0552097	-0.900013
SLC14A2	2'-deoxyadenosine 5'-diphosphate	0.564791	-0.200518	0.580577
SLCO5A1	2'-deoxyadenosine 5'-diphosphate	0.980043	-0.0197401	-1.26142
TMEM14B	2'-deoxyadenosine 5'-diphosphate	0.870604	-0.0631015	-0.819601
SFXN3	2'-deoxyadenosine 5'-diphosphate	0.106731	0.287229	1.4641
SLC25A28	2'-deoxyadenosine 5'-diphosphate	0.971385	-0.139126	-0.0449668
SLC10A3	2'-deoxyadenosine 5'-diphosphate	0.696208	-0.191541	0.489102
SLC25A31	2'-deoxyadenosine 5'-diphosphate	0.880235	-0.108027	-0.361846
SLC35G5	2'-deoxyadenosine 5'-diphosphate	0.988119	0.327084	1.87019
SLC4A9	2'-deoxyadenosine 5'-diphosphate	0.732189	-0.288617	1.47824
[truncated: 180,337 more rows]
