# Supplementary material for: Predicting substrates for orphan solute carrier proteins using multi-omics datasets
Source: BMC Genomics. 2025 Feb 11;26:130. doi: 10.1186/s12864-025-11330-5 (PMC11812203; doi:10.1186/s12864-025-11330-5)
Supplement: Supplementary file 10 — Supplementary Material 10. [file 12864_2025_11330_MOESM10_ESM.xlsx]

## Sheet: CCL180 TvsM
SYMBOL	METABOLITE	padj	rho	rho_transformed
SLC35E2B	Acetatic acid	0.675703	-0.0666574	-0.296991
SLC35E2A	Acetatic acid	0.612366	-0.117407	0.556035
SLC45A1	Acetatic acid	0.0949678	0.216525	2.22207
SLC2A7	Acetatic acid	0.929722	0.0555614	-0.483499
SLC2A5	Acetatic acid	0.565099	0.111213	0.451926
SLC25A33	Acetatic acid	0.922204	-0.0470303	-0.626895
DISP3	Acetatic acid	0.98174	0.0140223	-1.18171
CLCN6	Acetatic acid	0.395347	0.136162	0.871292
SLC25A34	Acetatic acid	0.829102	0.0335134	-0.854095
CLCNKA	Acetatic acid	0.86838	0.11298	0.481633
CLCNKB	Acetatic acid	0.767388	0.185898	1.70727
SLC66A1	Acetatic acid	0.402443	0.146595	1.04664
NIPAL3	Acetatic acid	0.998189	0.0496933	-0.582134
RHD	Acetatic acid	0.998678	-0.062438	-0.367913
RHCE	Acetatic acid	0.865822	0.119634	0.593472
SLC30A2	Acetatic acid	0.626346	0.113773	0.49495
SLC9A1	Acetatic acid	0.368969	0.14016	0.938491
XKR8	Acetatic acid	0.760486	0.148201	1.07365
LAPTM5	Acetatic acid	0.996009	0.0777449	-0.110626
TMEM234	Acetatic acid	0.979345	-0.00486232	-1.33568
MFSD2A	Acetatic acid	0.993309	0.0458278	-0.647107
SLC2A1	Acetatic acid	0.744389	0.0717463	-0.211454
SLC6A9	Acetatic acid	0.821412	0.0510596	-0.559168
PTCH2	Acetatic acid	0.702447	0.153625	1.16481
SLC5A9	Acetatic acid	0.973721	-0.0671829	-0.288158
SLC1A7	Acetatic acid	0.998128	0.127825	0.731146
SLC35D1	Acetatic acid	0.87208	0.100031	0.263979
SLC44A5	Acetatic acid	0.490816	-0.0930917	0.147332
SLC44A3	Acetatic acid	0.816109	0.0303764	-0.906823
SLC35A3	Acetatic acid	0.959589	0.0211781	-1.06143
MFSD14A	Acetatic acid	0.988721	-0.0545661	-0.50023
SLC30A7	Acetatic acid	0.780027	-0.0469083	-0.628945
SLC25A24	Acetatic acid	0.230232	0.155228	1.19176
SLC6A17	Acetatic acid	0.665584	0.0769467	-0.124041
SLC16A4	Acetatic acid	0.999695	0.0506727	-0.565671
SLC16A1	Acetatic acid	0.99716	0.122049	0.634073
SLC22A15	Acetatic acid	0.386012	0.14222	0.973116
SV2A	Acetatic acid	0.94835	-0.00979784	-1.25272
SLC27A3	Acetatic acid	0.932868	0.0322168	-0.875889
SLC39A1	Acetatic acid	0.962695	-0.0165354	-1.13947
SLC50A1	Acetatic acid	0.415364	-0.106654	0.375294
SLC25A44	Acetatic acid	0.991809	0.0231823	-1.02775
RHBG	Acetatic acid	0.360585	-0.0994824	0.254751
MPC2	Acetatic acid	0.506024	-0.116734	0.544728
SLC19A2	Acetatic acid	0.216047	-0.152611	1.14776
SLC9C2	Acetatic acid	0.204951	0.179903	1.60651
XPR1	Acetatic acid	0.873331	-0.0364692	-0.804413
MFSD4A	Acetatic acid	0.518885	-0.0924259	0.136142
SLC45A3	Acetatic acid	0.668435	-0.0759498	-0.140798
SLC41A1	Acetatic acid	0.181912	0.170429	1.44726
SLC26A9	Acetatic acid	0.991055	-0.0036529	-1.35601
SLC30A1	Acetatic acid	0.835885	0.0489265	-0.595023
FLVCR1	Acetatic acid	0.310931	-0.110896	0.446595
SLC30A10	Acetatic acid	0.621225	0.0861446	0.0305613
DISP1	Acetatic acid	0.973355	-0.0927954	0.142352
ARV1	Acetatic acid	0.274692	-0.212827	2.15991
SLC35F3	Acetatic acid	0.998823	0.012461	-1.20796
SLC66A3	Acetatic acid	0.854609	0.0731405	-0.18802
LAPTM4A	Acetatic acid	0.281223	0.135308	0.856938
MFSD2B	Acetatic acid	0.75591	0.123918	0.665483
SLC35F6	Acetatic acid	0.746941	0.119557	0.592183
SLC5A6	Acetatic acid	0.824973	-0.0658278	-0.310935
SLC30A3	Acetatic acid	0.945895	0.0408261	-0.73118
SLC30A6	Acetatic acid	0.998276	-0.0482154	-0.606975
SLC8A1	Acetatic acid	0.665478	0.0953329	0.185004
SLC3A1	Acetatic acid	0.99805	0.00280237	-1.37031
SLC1A4	Acetatic acid	0.994543	-0.0023144	-1.37851
SFXN5	Acetatic acid	0.26779	0.161028	1.28925
SLC4A5	Acetatic acid	0.642014	0.125974	0.700042
CNNM4	Acetatic acid	0.999814	0.0017114	-1.38864
CNNM3	Acetatic acid	0.800342	-0.066741	-0.295585
SLC9A4	Acetatic acid	0.560601	-0.10313	0.316055
SLC9A2	Acetatic acid	0.452208	-0.119028	0.583278
MFSD9	Acetatic acid	0.183929	-0.152952	1.15351
SLC5A7	Acetatic acid	0.654434	0.105273	0.352079
SLC20A1	Acetatic acid	0.945146	0.0431056	-0.692864
SLC35F5	Acetatic acid	0.998436	0.00355525	-1.35765
TMEM163	Acetatic acid	0.36318	-0.154006	1.17122
SLC4A10	Acetatic acid	0.977819	-0.0156366	-1.15458
SLC38A11	Acetatic acid	0.896678	0.0519478	-0.544238
SLC25A12	Acetatic acid	0.898346	-0.126532	0.709416
GPR155	Acetatic acid	0.6786	0.08542	0.0183824
SLC40A1	Acetatic acid	0.891308	-0.0317602	-0.883564
MFSD6	Acetatic acid	0.785603	-0.0658034	-0.311345
SLC39A10	Acetatic acid	0.977497	0.0579435	-0.443459
SLC11A1	Acetatic acid	0.717827	-0.0678634	-0.27672
SLC23A3	Acetatic acid	0.918406	0.0573475	-0.453477
SLC4A3	Acetatic acid	0.670431	0.0676542	-0.280235
SLC19A3	Acetatic acid	0.712816	0.118165	0.568787
SLC16A14	Acetatic acid	0.994208	0.000878355	-1.40265
SLC6A11	Acetatic acid	0.188149	0.181872	1.63961
SLC6A1	Acetatic acid	0.657231	0.108238	0.401928
SLC6A6	Acetatic acid	0.729045	-0.0884594	0.0694703
SLC4A7	Acetatic acid	0.896734	0.0343987	-0.839214
SLC22A13	Acetatic acid	0.981596	0.0437748	-0.681615
SLC22A14	Acetatic acid	0.306048	0.218044	2.24761
SLC25A38	Acetatic acid	0.999536	0.015061	-1.16425
SLC6A20	Acetatic acid	0.470443	0.0882176	0.0654066
SCAP	Acetatic acid	0.992774	0.000968979	-1.40112
SLC26A6	Acetatic acid	0.599004	0.169662	1.43437
SLC25A20	Acetatic acid	0.999807	-0.0606553	-0.397878
SLC38A3	Acetatic acid	0.673221	0.0947956	0.175972
RFT1	Acetatic acid	0.942549	-0.0123841	-1.20925
SLC25A26	Acetatic acid	0.550309	-0.102823	0.310907
SLC9C1	Acetatic acid	0.968057	0.0533137	-0.52128
SLC35A5	Acetatic acid	0.366803	0.106511	0.372892
SIDT1	Acetatic acid	0.711807	-0.0644754	-0.333667
SLC15A2	Acetatic acid	0.668741	-0.0598466	-0.41147
SLC49A4	Acetatic acid	0.608752	0.12634	0.706194
SLC12A8	Acetatic acid	0.818809	-0.0472081	-0.623907
SLC41A3	Acetatic acid	0.770634	-0.0784594	-0.0986158
SLCO2A1	Acetatic acid	0.0360579	0.263156	3.00587
SLC35G2	Acetatic acid	0.889192	0.116211	0.53594
SLC25A36	Acetatic acid	0.999153	0.0369292	-0.79668
SLC9A9	Acetatic acid	0.817022	0.0368706	-0.797665
SLC33A1	Acetatic acid	0.983089	-0.0162391	-1.14445
SLC66A1L	Acetatic acid	0.298027	0.13297	0.817632
MFSD1	Acetatic acid	0.819669	-0.063747	-0.345911
SLC7A14	Acetatic acid	0.995847	0.0357496	-0.816508
SLC2A2	Acetatic acid	0.867546	-0.0475021	-0.618965
CLCN2	Acetatic acid	0.880804	0.0227536	-1.03495
TMEM41A	Acetatic acid	0.998373	0.00318926	-1.3638
SLC51A	Acetatic acid	0.421715	0.205786	2.04157
SLC49A3	Acetatic acid	0.998615	-0.016457	-1.14079
SLC26A1	Acetatic acid	0.999864	-0.0898815	0.0933738
LETM1	Acetatic acid	0.999661	0.0593482	-0.419848
MFSD10	Acetatic acid	0.998274	-0.0208784	-1.06647
SLC2A9	Acetatic acid	0.709942	-0.100603	0.273587
SLC34A2	Acetatic acid	0.720134	0.0637051	-0.346615
SLC30A9	Acetatic acid	0.751092	-0.0655664	-0.315329
NIPAL1	Acetatic acid	0.911886	-0.0148693	-1.16748
SLC10A4	Acetatic acid	0.723009	0.0770182	-0.12284
TMEM165	Acetatic acid	0.857563	0.0471419	-0.62502
SLC4A4	Acetatic acid	0.683045	0.114812	0.512419
SLC10A6	Acetatic acid	0.999244	0.0424545	-0.703808
SLC39A8	Acetatic acid	0.987089	0.00762287	-1.28928
SLC9B1	Acetatic acid	0.0455694	-0.234172	2.5187
SLC9B2	Acetatic acid	0.83525	-0.0393273	-0.756372
OSTC	Acetatic acid	0.926003	-0.0539805	-0.510072
SLC25A31	Acetatic acid	0.982295	0.0172214	-1.12794
MFSD8	Acetatic acid	0.908631	0.0256535	-0.986209
SLC7A11	Acetatic acid	0.275997	-0.15427	1.17565
UCP1	Acetatic acid	0.999444	0.0307234	-0.900991
SLC10A7	Acetatic acid	0.413142	-0.103405	0.320691
TMEM184C	Acetatic acid	0.937176	0.0305472	-0.903953
TMEM144	Acetatic acid	0.71853	-0.0452562	-0.656715
CLCN3	Acetatic acid	0.211248	-0.175329	1.52963
SLC25A4	Acetatic acid	0.852624	-0.0362635	-0.80787
SLC9A3	Acetatic acid	0.99581	0.108906	0.413142
SLC12A7	Acetatic acid	0.643363	-0.0558278	-0.479021
SLC6A19	Acetatic acid	0.981584	0.00379277	-1.35366
SLC6A18	Acetatic acid	0.975326	-0.00723446	-1.29581
SLC6A3	Acetatic acid	0.965634	0.0878153	0.0586443
ANKH	Acetatic acid	0.993203	-0.0128233	-1.20187
SLC45A2	Acetatic acid	0.860768	0.0975951	0.223028
LMBRD2	Acetatic acid	0.991034	0.0243534	-1.00806
SLC1A3	Acetatic acid	0.584873	0.0902231	0.0991153
SLC38A9	Acetatic acid	0.999864	0.0160544	-1.14756
SLC30A5	Acetatic acid	0.980629	0.0226107	-1.03736
HMGCR	Acetatic acid	0.856439	-0.0938794	0.160573
SV2C	Acetatic acid	0.987579	-0.0266236	-0.969902
SLCO4C1	Acetatic acid	0.998093	0.0250418	-0.99649
SLCO6A1	Acetatic acid	0.997375	-0.0381454	-0.776238
SLC25A46	Acetatic acid	0.909563	0.0448797	-0.663043
SLC12A2	Acetatic acid	0.38374	-0.109038	0.415368
SLC27A6	Acetatic acid	0.795622	0.0941383	0.164924
SLC22A4	Acetatic acid	0.13211	0.158303	1.24344
SLC22A5	Acetatic acid	0.926044	0.0774277	-0.115958
SLC25A48	Acetatic acid	0.694998	-0.0716394	-0.21325
SLC23A1	Acetatic acid	0.897933	-0.152206	1.14097
SLC4A9	Acetatic acid	0.990856	0.00519005	-1.33017
SLC35A4	Acetatic acid	0.995065	-0.115315	0.520883
SLC25A2	Acetatic acid	0.997416	-0.0713079	-0.218823
SLC26A2	Acetatic acid	0.885416	-0.034587	-0.83605
SLC6A7	Acetatic acid	0.995963	0.00898446	-1.26639
SLC36A3	Acetatic acid	0.984232	-0.0421709	-0.708575
SLC36A2	Acetatic acid	0.875298	-0.0670168	-0.29095
SLC36A1	Acetatic acid	0.855319	0.0451446	-0.65859
NIPAL4	Acetatic acid	0.980596	-0.0335911	-0.852789
SFXN1	Acetatic acid	0.973498	-0.0727675	-0.194288
SLC34A1	Acetatic acid	0.693351	-0.0500575	-0.576012
SLC22A23	Acetatic acid	0.922703	-0.0542524	-0.505502
SLC35B3	Acetatic acid	0.569008	0.124075	0.668112
TMEM14C	Acetatic acid	0.214437	0.134022	0.835319
TMEM14B	Acetatic acid	0.914829	0.0171523	-1.1291
SLC17A4	Acetatic acid	0.951498	0.0455772	-0.65132
SLC17A1	Acetatic acid	0.69673	-0.115867	0.530147
SLC17A3	Acetatic acid	0.988176	0.077611	-0.112876
SLC17A2	Acetatic acid	0.999789	-0.0344557	-0.838257
SLC44A4	Acetatic acid	0.685711	-0.0825758	-0.0294246
SLC39A7	Acetatic acid	0.725976	0.0883095	0.066951
SLC26A8	Acetatic acid	0.910683	-0.0453908	-0.654453
MTCH1	Acetatic acid	0.0955983	0.221659	2.30837
TSPO2	Acetatic acid	0.810247	-0.0317647	-0.883489
SLC22A7	Acetatic acid	0.984305	-0.0139626	-1.18272
SLC29A1	Acetatic acid	0.984398	-0.00700244	-1.29971
SLC35B2	Acetatic acid	0.939345	-0.0447926	-0.664508
SLC25A27	Acetatic acid	0.93321	0.0715092	-0.215438
PTCHD4	Acetatic acid	0.951676	0.0204351	-1.07392
RHAG	Acetatic acid	0.999728	0.0748088	-0.159977
TMEM14A	Acetatic acid	0.983929	-0.0388149	-0.764984
LMBRD1	Acetatic acid	0.84516	-0.0428616	-0.696965
SLC17A5	Acetatic acid	0.892981	0.0770338	-0.122578
SLC35A1	Acetatic acid	0.423006	-0.129188	0.754059
SLC22A16	Acetatic acid	0.999537	0.135409	0.858629
SLC16A10	Acetatic acid	0.862918	0.0304775	-0.905124
MFSD4B	Acetatic acid	0.960262	-0.071199	-0.220653
SLC35F1	Acetatic acid	0.548234	0.112482	0.473249
SLC18B1	Acetatic acid	0.163741	-0.150565	1.11337
SLC2A12	Acetatic acid	0.993187	-0.0050854	-1.33193
SLC35D3	Acetatic acid	0.920905	-0.0309997	-0.896347
OSTCP1	Acetatic acid	0.520598	0.150694	1.11555
SLC22A1	Acetatic acid	0.774886	0.0963541	0.20217
SLC22A2	Acetatic acid	0.802237	0.0944854	0.170759
SLC22A3	Acetatic acid	0.825406	0.0540973	-0.508109
MPC1	Acetatic acid	0.131066	-0.186166	1.71178
UNC93A	Acetatic acid	0.928525	0.159537	1.26418
TMEM184A	Acetatic acid	0.647782	-0.0559219	-0.477439
SLC29A4	Acetatic acid	0.101431	0.212506	2.15452
STARD3NL	Acetatic acid	0.222541	0.129937	0.766655
NPC1L1	Acetatic acid	0.798116	0.0449773	-0.661402
SLC25A40	Acetatic acid	0.600396	-0.102726	0.309267
SLC25A13	Acetatic acid	0.15293	-0.181429	1.63216
SLC12A9	Acetatic acid	0.976293	0.0063855	-1.31008
SLC26A5	Acetatic acid	0.914932	0.0211125	-1.06254
SLC26A4	Acetatic acid	0.28045	0.150795	1.11724
SLC26A3	Acetatic acid	0.688536	0.152068	1.13865
SLC13A1	Acetatic acid	0.999055	0.0755651	-0.147266
SLC35B4	Acetatic acid	0.430877	0.131178	0.787512
SLC13A4	Acetatic acid	0.969637	-0.0708627	-0.226305
SVOPL	Acetatic acid	0.99934	-0.125587	0.693535
SLC37A3	Acetatic acid	0.785462	0.0601464	-0.406432
CLCN1	Acetatic acid	0.998512	0.0745641	-0.16409
SLC4A2	Acetatic acid	0.999864	0.0469955	-0.627481
LMBR1	Acetatic acid	0.170368	-0.155078	1.18924
XKR6	Acetatic acid	0.889524	-0.022932	-1.03195
SLC35G5	Acetatic acid	0.765063	0.0574645	-0.45151
TUSC3	Acetatic acid	0.874364	0.028069	-0.945608
SLC7A2	Acetatic acid	0.679127	-0.110136	0.433823
SLC18A1	Acetatic acid	0.475073	0.108802	0.411399
SLC39A14	Acetatic acid	0.338553	0.210697	2.12412
SLC25A37	Acetatic acid	0.833578	0.0812652	-0.0514533
LETM2	Acetatic acid	0.999271	-0.00954688	-1.25694
SLC20A2	Acetatic acid	0.898059	0.0264726	-0.972441
XKR4	Acetatic acid	0.939674	0.0182879	-1.11001
SLCO5A1	Acetatic acid	0.846388	0.0792195	-0.0858392
XKR9	Acetatic acid	0.998712	0.0606396	-0.398141
SLC10A5	Acetatic acid	0.543846	-0.0903207	0.100756
SLC7A13	Acetatic acid	0.984621	0.00710596	-1.29797
TMEM64	Acetatic acid	0.961742	0.0904427	0.102806
SLC26A7	Acetatic acid	0.999604	0.102079	0.298395
LAPTM4B	Acetatic acid	0.998349	0.0544301	-0.502515
NIPAL2	Acetatic acid	0.987042	0.00276403	-1.37095
SLC25A32	Acetatic acid	0.995771	0.0358871	-0.814197
SLC30A8	Acetatic acid	0.998864	-0.0456202	-0.650597
SLC45A4	Acetatic acid	0.460145	-0.0876473	0.0558195
SLC52A2	Acetatic acid	0.62539	0.137818	0.899121
SLC39A4	Acetatic acid	0.845658	-0.0493761	-0.587466
MFSD3	Acetatic acid	0.0639506	-0.210014	2.11263
SLC1A1	Acetatic acid	0.928066	0.0301046	-0.911393
SLC24A2	Acetatic acid	0.928189	-0.0658487	-0.310584
SLC25A51	Acetatic acid	0.590538	0.0905228	0.104154
SLC28A3	Acetatic acid	0.912287	0.037505	-0.787002
MFSD14B	Acetatic acid	0.372669	0.136044	0.8693
PTCH1	Acetatic acid	0.357147	0.15191	1.13599
SLC35D2	Acetatic acid	0.858162	0.0568316	-0.462148
SLC44A1	Acetatic acid	0.796972	-0.0601917	-0.40567
TMEM245	Acetatic acid	0.0309725	0.242754	2.66294
SLC46A2	Acetatic acid	0.910528	0.0648417	-0.32751
SLC31A2	Acetatic acid	0.856841	0.0285849	-0.936937
SLC31A1	Acetatic acid	0.970773	-0.036518	-0.803593
SLC2A8	Acetatic acid	0.996608	0.00203904	-1.38314
SLC25A25	Acetatic acid	0.917024	0.035427	-0.821931
SLC27A4	Acetatic acid	0.989909	0.169428	1.43045
SLC2A6	Acetatic acid	0.0204109	0.259272	2.94058
SLC34A3	Acetatic acid	0.999032	0.0486162	-0.600238
SLC39A12	Acetatic acid	0.995518	0.0486152	-0.600254
PTCHD3	Acetatic acid	0.999794	-0.0920365	0.129596
SLC18A3	Acetatic acid	0.429394	0.107355	0.387073
SLC16A9	Acetatic acid	0.999797	0.178533	1.58348
SLC25A16	Acetatic acid	0.702303	-0.0856988	0.0230694
SLC29A3	Acetatic acid	0.945335	-0.0300209	-0.912799
SLC16A12	Acetatic acid	0.952082	0.0608035	-0.395387
SLC35G1	Acetatic acid	0.955157	0.0137992	-1.18546
CNNM1	Acetatic acid	0.946078	0.0237191	-1.01872
SLC25A28	Acetatic acid	0.994802	-0.0208505	-1.06694
SFXN3	Acetatic acid	0.850409	0.0648414	-0.327515
MFSD13A	Acetatic acid	0.0318657	-0.216783	2.22641
SFXN2	Acetatic acid	0.00182912	-0.335075	4.21473
CNNM2	Acetatic acid	0.945494	-0.0785396	-0.0972683
SLC18A2	Acetatic acid	0.407371	-0.0937957	0.159167
SFXN4	Acetatic acid	0.0925127	-0.1703	1.44509
SLC25A22	Acetatic acid	0.973349	0.0383757	-0.772366
SLC22A18	Acetatic acid	0.697543	-0.082161	-0.0363964
TMEM41B	Acetatic acid	0.986732	-0.0321889	-0.876358
SLC6A5	Acetatic acid	0.88204	-0.161253	1.29303
SLC17A6	Acetatic acid	0.73672	-0.107728	0.393341
SLC5A12	Acetatic acid	0.936934	-0.0268438	-0.966203
SLC1A2	Acetatic acid	0.625817	-0.186486	1.71717
SLC35C1	Acetatic acid	0.85854	-0.0377797	-0.782385
SLC39A13	Acetatic acid	0.221028	0.147226	1.05725
MTCH2	Acetatic acid	0.992501	-0.0887801	0.0748603
SLC43A3	Acetatic acid	0.495978	0.120739	0.612044
SLC43A1	Acetatic acid	0.997953	-0.0064587	-1.30885
SLC15A3	Acetatic acid	0.55307	0.0842175	-0.0018301
SLC3A2	Acetatic acid	0.649651	-0.0727919	-0.193878
SLC22A6	Acetatic acid	0.994964	0.0525677	-0.533819
SLC22A8	Acetatic acid	0.999627	-0.0567068	-0.464247
SLC22A24	Acetatic acid	0.998864	0.0248334	-0.999994
SLC22A10	Acetatic acid	0.99026	0.0201855	-1.07812
SLC22A25	Acetatic acid	0.689046	-0.119439	0.590187
SLC22A9	Acetatic acid	0.501382	-0.0926606	0.140087
SLC22A11	Acetatic acid	0.25901	-0.145528	1.02872
SLC22A12	Acetatic acid	0.997592	-0.0308603	-0.898691
SLC25A45	Acetatic acid	0.755141	-0.0570164	-0.459043
SLC29A2	Acetatic acid	0.0458553	-0.19344	1.83405
UNC93B1	Acetatic acid	0.951711	-0.00784594	-1.28553
UCP2	Acetatic acid	0.64885	-0.093611	0.156062
UCP3	Acetatic acid	0.999475	0.0280202	-0.946428
SLCO2B1	Acetatic acid	0.940538	0.0613669	-0.385917
SLC36A4	Acetatic acid	0.448771	0.0933949	0.152429
SLC35F2	Acetatic acid	0.867639	0.0345486	-0.836695
SIDT2	Acetatic acid	0.989289	0.100418	0.270482
SLC37A4	Acetatic acid	0.0317331	-0.225472	2.37247
SLC37A2	Acetatic acid	0.953035	-0.0130115	-1.1987
SLC6A12	Acetatic acid	0.761386	0.165896	1.37107
SLC6A13	Acetatic acid	0.955754	0.194142	1.84585
SLC2A14	Acetatic acid	0.176075	0.205445	2.03583
SLC2A3	Acetatic acid	0.168187	0.170823	1.45388
SLC15A5	Acetatic acid	0.997001	-0.131894	0.799542
SLCO1C1	Acetatic acid	0.938282	0.0108633	-1.23481
SLCO1B3	Acetatic acid	0.255174	0.139062	0.920036
SLCO1B7	Acetatic acid	0.465803	0.0882147	0.0653565
SLCO1B1	Acetatic acid	0.691704	0.0607765	-0.395841
SLCO1A2	Acetatic acid	0.997884	-0.0553286	-0.487412
SLC2A13	Acetatic acid	0.727667	0.0768839	-0.125097
SLC38A1	Acetatic acid	0.123635	-0.218473	2.25482
SLC38A2	Acetatic acid	0.940062	-0.0419136	-0.7129
SLC38A4	Acetatic acid	0.792688	0.0543397	-0.504035
SLC48A1	Acetatic acid	0.444159	-0.130216	0.771342
LMBR1L	Acetatic acid	0.999729	-0.00318229	-1.36392
SLC11A2	Acetatic acid	0.239103	-0.235211	2.53616
LETMD1	Acetatic acid	0.140089	-0.180143	1.61054
SLC4A8	Acetatic acid	0.931417	-0.0129313	-1.20005
MFSD5	Acetatic acid	0.998345	0.0103625	-1.24323
SLC39A5	Acetatic acid	0.819815	0.0669676	-0.291777
SLC26A10P	Acetatic acid	0.238555	0.126155	0.703089
SLC16A7	Acetatic acid	0.999576	-0.00861624	-1.27258
SLC35E3	Acetatic acid	0.998477	-0.0520042	-0.543291
SLC6A15	Acetatic acid	0.965352	0.0453364	-0.655367
SLC25A3	Acetatic acid	0.691616	-0.117257	0.553516
SLC17A8	Acetatic acid	0.96719	0.0984311	0.23708
SLC5A8	Acetatic acid	0.99964	-0.0733471	-0.184547
SLC41A2	Acetatic acid	0.984535	0.15039	1.11044
SVOP	Acetatic acid	0.742148	0.0619799	-0.375614
SLC8B1	Acetatic acid	0.791537	0.0879122	0.0602721
SLC15A4	Acetatic acid	0.999932	-0.0966016	0.206329
SLC46A3	Acetatic acid	0.85462	0.0408365	-0.731004
SLC7A1	Acetatic acid	0.99662	-0.064458	-0.33396
SLC25A15	Acetatic acid	0.506509	-0.102098	0.298721
SLC25A30	Acetatic acid	0.624107	0.0908052	0.108899
SLC15A1	Acetatic acid	0.971804	0.0317912	-0.883043
SLC10A2	Acetatic acid	0.456564	-0.132264	0.805758
TMCO3	Acetatic acid	0.466405	0.100972	0.279798
SLC39A2	Acetatic acid	0.829904	0.116982	0.548889
SLC7A7	Acetatic acid	0.311043	0.24198	2.64993
SLC7A8	Acetatic acid	0.919785	-0.0322865	-0.874718
SLC22A17	Acetatic acid	0.142035	0.146121	1.03867
SLC25A21	Acetatic acid	0.920865	-0.108961	0.414081
SLC35F4	Acetatic acid	0.819374	-0.0676098	-0.280983
SLC38A6	Acetatic acid	0.963316	0.0132137	-1.19531
SLC39A9	Acetatic acid	0.346172	-0.116194	0.535647
SLC10A1	Acetatic acid	0.939256	-0.0421234	-0.709373
SLC8A3	Acetatic acid	0.995938	-0.00906413	-1.26505
FLVCR2	Acetatic acid	0.867735	0.0435134	-0.686009
SLC24A4	Acetatic acid	0.766385	0.130879	0.782486
SLC25A29	Acetatic acid	0.925217	0.127522	0.726055
SLC25A47	Acetatic acid	0.600906	0.129012	0.751101
NIPA2	Acetatic acid	0.998964	-0.0388881	-0.763754
NIPA1	Acetatic acid	0.923672	0.069526	-0.248774
OCA2	Acetatic acid	0.958564	0.0146316	-1.17147
SLC12A6	Acetatic acid	0.998819	0.0262391	-0.976366
DISP2	Acetatic acid	0.960791	0.14618	1.03967
SLC28A2	Acetatic acid	0.44611	-0.125726	0.695872
SLC30A4	Acetatic acid	0.102622	0.193377	1.833
SLC24A5	Acetatic acid	0.957235	0.0349104	-0.830613
SLC12A1	Acetatic acid	0.874623	0.0344754	-0.837926
SLC27A2	Acetatic acid	0.128159	-0.16833	1.41199
SLC51B	Acetatic acid	0.865042	0.138212	0.905748
SLC24A1	Acetatic acid	0.852204	-0.162517	1.31427
STRA6	Acetatic acid	0.827161	-0.0972046	0.216465
SLC28A1	Acetatic acid	0.476241	0.11548	0.523645
RHCG	Acetatic acid	0.998146	0.0353068	-0.823951
SV2B	Acetatic acid	0.304235	-0.14676	1.04942
SLCO3A1	Acetatic acid	0.973649	-0.0366434	-0.801484
CLCN7	Acetatic acid	0.996533	-0.0225026	-1.03917
SLC5A11	Acetatic acid	0.995398	0.0470039	-0.627339
CLN3	Acetatic acid	0.239852	-0.131903	0.799699
SPNS1	Acetatic acid	0.800593	-0.120289	0.604487
SLC5A2	Acetatic acid	0.975141	0.0404308	-0.737823
SLC6A2	Acetatic acid	0.977011	0.0369878	-0.795695
SLC12A3	Acetatic acid	0.868622	0.0422106	-0.707908
SLC38A7	Acetatic acid	0.93284	-0.021328	-1.05892
SLC9A5	Acetatic acid	0.965525	0.0342593	-0.841557
SLC12A4	Acetatic acid	0.0537929	0.213437	2.17017
SLC7A6	Acetatic acid	0.998848	-0.0145695	-1.17252
SLC38A8	Acetatic acid	0.994189	0.0192254	-1.09426
SLC7A5	Acetatic acid	0.811116	-0.0537644	-0.513705
SLC22A31	Acetatic acid	0.994742	0.145506	1.02835
SLC43A2	Acetatic acid	0.970887	0.0652213	-0.321129
CTNS	Acetatic acid	0.997335	0.132161	0.804034
SPNS3	Acetatic acid	0.909478	-0.0195751	-1.08838
SPNS2	Acetatic acid	0.674302	-0.0461485	-0.641717
SLC25A11	Acetatic acid	0.554164	-0.0955141	0.18805
SLC52A1	Acetatic acid	0.92651	-0.0271244	-0.961485
SLC13A5	Acetatic acid	0.988382	0.176713	1.55289
SLC16A13	Acetatic acid	0.927592	-0.0236284	-1.02025
SLC16A11	Acetatic acid	0.7985	-0.0838516	-0.00798051
SLC2A4	Acetatic acid	0.878204	0.0872673	0.0494335
SLC35G6	Acetatic acid	0.99901	-0.000759849	-1.40464
MPDU1	Acetatic acid	0.995689	0.00923318	-1.26221
SLC25A35	Acetatic acid	0.999658	0.000278843	-1.41272
MFSD6L	Acetatic acid	0.182133	-0.149835	1.10111
SLC5A10	Acetatic acid	0.290637	-0.147913	1.0688
SLC47A1	Acetatic acid	0.813978	0.053015	-0.526301
SLC47A2	Acetatic acid	0.165377	-0.164106	1.34098
SLC46A1	Acetatic acid	0.495549	-0.104061	0.331706
SLC13A2	Acetatic acid	0.406777	-0.167695	1.40132
SLC6A4	Acetatic acid	0.977385	-0.00626699	-1.31207
SLC35G3	Acetatic acid	0.999024	0.093752	0.158431
STARD3	Acetatic acid	0.915524	0.0228442	-1.03343
SLC4A1	Acetatic acid	0.950708	-0.0169168	-1.13306
SLC25A39	Acetatic acid	0.167509	-0.170446	1.44755
SLC35B1	Acetatic acid	0.994074	-0.0917985	0.125597
SLC16A6	Acetatic acid	0.991782	-0.111893	0.463351
SLC39A11	Acetatic acid	0.277309	-0.128059	0.735077
TMEM104	Acetatic acid	0.662349	0.0577379	-0.446915
SLC16A5	Acetatic acid	0.591559	-0.0615789	-0.382353
SLC25A19	Acetatic acid	0.479435	-0.0886964	0.0734542
MFSD11	Acetatic acid	0.774902	-0.116605	0.54256
SLC26A11	Acetatic acid	0.711758	0.139582	0.928766
SLC38A10	Acetatic acid	0.999332	-0.0214047	-1.05763
SLC25A10	Acetatic acid	0.125175	-0.159798	1.26857
SLC16A3	Acetatic acid	0.892142	0.0320704	-0.87835
SLC35G4	Acetatic acid	0.441739	0.19527	1.86481
TMEM241	Acetatic acid	0.553761	-0.145197	1.02315
NPC1	Acetatic acid	0.300944	0.127428	0.724473
SLC25A52	Acetatic acid	0.677845	0.147487	1.06164
SLC39A6	Acetatic acid	0.999051	-0.0876298	0.0555266
SLC14A2	Acetatic acid	0.99491	0.0673546	-0.285272
SLC14A1	Acetatic acid	0.907762	-0.0289599	-0.930634
SLC66A2	Acetatic acid	0.482619	0.151262	1.12509
SLC39A3	Acetatic acid	0.347629	0.148864	1.08478
MFSD12	Acetatic acid	0.992315	0.180066	1.60925
SLC25A41	Acetatic acid	0.880268	0.0898177	0.0923019
SLC25A23	Acetatic acid	0.590094	0.110965	0.447766
SLC44A2	Acetatic acid	0.902057	0.0313245	-0.890888
TMEM205	Acetatic acid	0.78025	0.0690066	-0.257504
SLC1A6	Acetatic acid	0.903415	0.0417797	-0.715151
SLC35E1	Acetatic acid	0.373831	0.210913	2.12775
SLC27A1	Acetatic acid	0.553388	0.131806	0.798058
SLC5A5	Acetatic acid	0.952183	0.0227421	-1.03515
SLC25A42	Acetatic acid	0.732312	0.164984	1.35575
SLC7A9	Acetatic acid	0.641655	0.192723	1.82199
SLC7A10	Acetatic acid	0.152029	0.173606	1.50066
SLC1A5	Acetatic acid	0.323337	-0.112534	0.474131
SLC8A2	Acetatic acid	0.458113	0.147895	1.0685
SLC6A16	Acetatic acid	0.740714	0.179031	1.59185
SLC17A7	Acetatic acid	0.192569	0.215504	2.20491
SLC27A5	Acetatic acid	0.0725352	-0.188923	1.75812
SLC52A3	Acetatic acid	0.572689	-0.0850645	0.0124065
SLC4A11	Acetatic acid	0.907394	0.0212618	-1.06003
SLC23A2	Acetatic acid	0.902036	0.0304461	-0.905652
SLC24A3	Acetatic acid	0.552274	-0.141841	0.966738
XKR7	Acetatic acid	0.661461	-0.0702686	-0.236291
SLC32A1	Acetatic acid	0.934931	0.0990482	0.247454
SLC12A5	Acetatic acid	0.589489	0.10114	0.28261
SLC35C2	Acetatic acid	0.990685	-0.159251	1.25937
SLC13A3	Acetatic acid	0.999898	-0.0348344	-0.831891
SLC2A10	Acetatic acid	0.896574	0.0275009	-0.955158
SLC9A8	Acetatic acid	0.975204	-0.0255629	-0.987732
SLCO4A1	Acetatic acid	0.341192	-0.108031	0.398436
SLC17A9	Acetatic acid	0.735093	-0.0954339	0.186703
SLC37A1	Acetatic acid	0.364393	-0.111617	0.458722
SLC19A1	Acetatic acid	0.86968	0.080244	-0.0686193
XKR3	Acetatic acid	0.999219	-0.0595905	-0.415776
SLC25A18	Acetatic acid	0.995686	0.0402754	-0.740436
SLC25A1	Acetatic acid	0.996858	-0.0794563	-0.0818599
SLC7A4	Acetatic acid	0.988878	0.0341279	-0.843766
SLC2A11	Acetatic acid	0.952849	0.0330429	-0.862004
SLC35E4	Acetatic acid	0.556882	0.140593	0.945756
SLC5A1	Acetatic acid	0.548453	-0.0648764	-0.326927
SLC5A4	Acetatic acid	0.998376	0.0631396	-0.35612
SLC16A8	Acetatic acid	0.769381	-0.0449669	-0.661578
TMEM184B	Acetatic acid	0.0275801	0.239453	2.60746
SLC25A17	Acetatic acid	0.999322	0.00557686	-1.32367
TSPO	Acetatic acid	0.993263	-0.00106657	-1.39948
SLC25A6	Acetatic acid	0.91452	0.0212339	-1.0605
CLCN4	Acetatic acid	0.998848	0.0950784	0.180727
PTCHD1	Acetatic acid	0.999326	-0.0829328	-0.0234244
XK	Acetatic acid	0.880661	-0.0414988	-0.719872
MPC1L	Acetatic acid	0.998947	0.0027564	-1.37108
SLC9A7	Acetatic acid	0.948027	-0.0224573	-1.03993
SLC38A5	Acetatic acid	0.999356	0.00184385	-1.38642
SLC35A2	Acetatic acid	0.939689	0.0618334	-0.378076
CLCN5	Acetatic acid	0.967743	-0.00767863	-1.28834
SLC7A3	Acetatic acid	0.405644	0.129908	0.766157
SLC16A2	Acetatic acid	0.0218363	0.228083	2.41635
MAGT1	Acetatic acid	0.592402	0.0894458	0.0860504
XKRX	Acetatic acid	0.0342532	-0.242416	2.65726
SLC25A43	Acetatic acid	0.63013	0.0655978	-0.314802
SLC25A5	Acetatic acid	0.748787	-0.112541	0.474248
SLC25A14	Acetatic acid	0.864443	-0.0997072	0.25853
SLC9A6	Acetatic acid	0.247045	0.164587	1.34907
SLC6A8	Acetatic acid	0.999119	-0.0214779	-1.0564
SLC10A3	Acetatic acid	0.421292	0.113475	0.489949
SLC35E2B	Propanol	0.244188	-0.177511	1.78748
SLC35E2A	Propanol	0.447552	-0.168906	1.63634
SLC45A1	Propanol	0.874148	-0.0243325	-0.902787
SLC2A7	Propanol	0.898147	-0.106205	0.535126
SLC2A5	Propanol	0.927203	-0.0305751	-0.793149
SLC25A33	Propanol	0.918956	-0.0544615	-0.373635
DISP3	Propanol	0.975772	-0.0216034	-0.950719
CLCN6	Propanol	0.546833	-0.0907041	0.262891
SLC25A34	Propanol	0.316456	-0.150213	1.30803
CLCNKA	Propanol	0.86838	-0.0700149	-0.100471
CLCNKB	Propanol	0.924681	-0.0368837	-0.682352
SLC66A1	Propanol	0.549994	-0.0989787	0.408218
NIPAL3	Propanol	0.998189	-0.0787104	0.0522462
RHD	Propanol	0.998678	0.0704777	-0.092344
RHCE	Propanol	0.906877	-0.0764204	0.0120272
SLC30A2	Propanol	0.484582	-0.163799	1.54665
SLC9A1	Propanol	0.962242	0.0144441	-1.07646
XKR8	Propanol	0.843702	0.122457	0.82057
LAPTM5	Propanol	0.893179	0.126741	0.895805
TMEM234	Propanol	0.614943	-0.0874068	0.204981
MFSD2A	Propanol	0.998978	-0.00432903	-1.25411
SLC2A1	Propanol	0.339682	0.14344	1.18909
SLC6A9	Propanol	0.754125	0.0690345	-0.11769
PTCH2	Propanol	0.966727	-0.0258418	-0.876281
SLC5A9	Propanol	0.973721	-0.0766398	0.015881
SLC1A7	Propanol	0.998128	-0.122493	0.821192
SLC35D1	Propanol	0.894431	0.0852109	0.166414
SLC44A5	Propanol	0.404733	-0.108665	0.578338
SLC44A3	Propanol	0.419872	-0.094465	0.328943
SLC35A3	Propanol	0.880293	-0.0798083	0.0715293
MFSD14A	Propanol	0.988721	-0.0712165	-0.0793686
SLC30A7	Propanol	0.939078	-0.0160927	-1.0475
SLC25A24	Propanol	0.325594	0.127358	0.90664
SLC6A17	Propanol	0.544277	-0.104636	0.507574
SLC16A4	Propanol	0.999695	0.0490903	-0.467969
SLC16A1	Propanol	0.99716	0.0120565	-1.11839
SLC22A15	Propanol	0.856067	-0.0321471	-0.765541
SV2A	Propanol	0.548716	-0.0863994	0.187289
SLC27A3	Propanol	0.401038	-0.213503	2.4196
SLC39A1	Propanol	0.776254	0.0883653	0.221815
SLC50A1	Propanol	0.674921	-0.0560857	-0.345108
SLC25A44	Propanol	0.991809	-0.0275462	-0.846346
RHBG	Propanol	0.763849	-0.036665	-0.686193
MPC2	Propanol	0.822897	-0.047473	-0.496373
SLC19A2	Propanol	0.0201345	-0.2781	3.55412
SLC9C2	Propanol	0.936327	-0.0143082	-1.07884
XPR1	Propanol	0.962008	0.0145661	-1.07432
MFSD4A	Propanol	0.290946	-0.141837	1.16093
SLC45A3	Propanol	0.957462	-0.0114814	-1.12849
SLC41A1	Propanol	0.235012	0.150655	1.31581
SLC26A9	Propanol	0.991055	0.00360411	-1.26684
SLC30A1	Propanol	0.895391	-0.0345486	-0.723363
FLVCR1	Propanol	0.423924	-0.0894214	0.240364
SLC30A10	Propanol	0.997193	-0.00291114	-1.27901
DISP1	Propanol	0.933981	-0.141453	1.1542
ARV1	Propanol	0.59899	-0.0904392	0.258239
SLC35F3	Propanol	0.938142	0.170453	1.66351
SLC66A3	Propanol	0.991777	-0.00554549	-1.23274
LAPTM4A	Propanol	0.56345	0.0797316	0.0701825
MFSD2B	Propanol	0.958213	-0.0262531	-0.869056
SLC35F6	Propanol	0.73257	0.1239	0.845914
SLC5A6	Propanol	0.642745	0.115047	0.690425
SLC30A3	Propanol	0.923813	0.0713768	-0.0765526
SLC30A6	Propanol	0.998276	0.0423771	-0.585871
SLC8A1	Propanol	0.72964	-0.071931	-0.0668193
SLC3A1	Propanol	0.971555	0.0279226	-0.839735
SLC1A4	Propanol	0.384677	-0.222705	2.58121
SFXN5	Propanol	0.99086	-0.00207389	-1.29371
SLC4A5	Propanol	0.768073	-0.078794	0.0537154
CNNM4	Propanol	0.991087	0.0340572	-0.731994
CNNM3	Propanol	0.518398	-0.139387	1.1179
SLC9A4	Propanol	0.775505	-0.0555577	-0.354383
SLC9A2	Propanol	0.744891	-0.0493621	-0.463194
MFSD9	Propanol	0.149444	-0.163503	1.54145
SLC5A7	Propanol	0.870549	-0.0365503	-0.688208
SLC20A1	Propanol	0.992986	0.0117776	-1.12329
SLC35F5	Propanol	0.942439	-0.0547961	-0.367758
TMEM163	Propanol	0.633526	-0.0845686	0.155135
SLC4A10	Propanol	0.824756	-0.114584	0.682297
SLC38A11	Propanol	0.901175	-0.048937	-0.47066
SLC25A12	Propanol	0.996059	0.0024817	-1.28655
GPR155	Propanol	0.918342	-0.029871	-0.805515
SLC40A1	Propanol	0.482182	-0.140739	1.14165
MFSD6	Propanol	0.70246	-0.0808818	0.0903839
SLC39A10	Propanol	0.977497	0.0471767	-0.501577
SLC11A1	Propanol	0.975578	0.00462182	-1.24896
SLC23A3	Propanol	0.917543	-0.066382	-0.164275
SLC4A3	Propanol	0.863569	-0.0318125	-0.771417
SLC19A3	Propanol	0.78145	0.0926779	0.297558
SLC16A14	Propanol	0.713393	0.0693621	-0.111936
SLC6A11	Propanol	0.965804	-0.00825005	-1.18524
SLC6A1	Propanol	0.819961	0.0624118	-0.234005
SLC6A6	Propanol	0.0921937	0.239505	2.87627
SLC4A7	Propanol	0.515148	0.133203	1.0093
SLC22A13	Propanol	0.981596	0.0463228	-0.516575
SLC22A14	Propanol	0.97899	0.00522575	-1.23836
SLC25A38	Propanol	0.999536	0.0566295	-0.335558
SLC6A20	Propanol	0.86822	-0.0218941	-0.945614
SCAP	Propanol	0.992008	-0.0304496	-0.795353
SLC26A6	Propanol	0.972376	0.0104601	-1.14643
SLC25A20	Propanol	0.999807	-0.0266818	-0.861528
SLC38A3	Propanol	0.485216	-0.135173	1.04389
RFT1	Propanol	0.15061	0.217222	2.48492
SLC25A26	Propanol	0.662443	0.0771	0.0239643
SLC9C1	Propanol	0.999563	-0.011788	-1.12311
SLC35A5	Propanol	0.37503	-0.104814	0.510694
SIDT1	Propanol	0.601256	-0.0884594	0.223468
SLC15A2	Propanol	0.648513	-0.0631579	-0.2209
SLC49A4	Propanol	0.844901	-0.0580934	-0.309847
SLC12A8	Propanol	0.599302	0.0894667	0.241159
SLC41A3	Propanol	0.867064	0.0536215	-0.388388
SLCO2A1	Propanol	0.98605	0.00384113	-1.26268
SLC35G2	Propanol	0.915884	0.051809	-0.42022
SLC25A36	Propanol	0.999135	-0.113681	0.666428
SLC9A9	Propanol	0.599976	0.0756026	-0.00233548
SLC33A1	Propanol	0.823657	-0.16474	1.56318
SLC66A1L	Propanol	0.907296	0.0171926	-1.02818
MFSD1	Propanol	0.861843	0.0495678	-0.459582
SLC7A14	Propanol	0.998577	-0.00299352	-1.27756
SLC2A2	Propanol	0.971747	-0.0146955	-1.07204
CLCN2	Propanol	0.517748	0.0942733	0.325576
TMEM41A	Propanol	0.97544	0.0304148	-0.795965
SLC51A	Propanol	0.954255	-0.0251133	-0.889075
SLC49A3	Propanol	0.998615	0.0431056	-0.573076
SLC26A1	Propanol	0.999864	-0.00840711	-1.18248
LETM1	Propanol	0.999661	0.0375288	-0.671023
MFSD10	Propanol	0.949799	0.117951	0.741418
SLC2A9	Propanol	0.869941	-0.062534	-0.231858
SLC34A2	Propanol	0.843564	-0.0389439	-0.646169
SLC30A9	Propanol	0.473942	-0.132158	0.990935
NIPAL1	Propanol	0.911886	-0.0149181	-1.06813
SLC10A4	Propanol	0.649516	-0.0988377	0.405741
TMEM165	Propanol	0.984554	0.00483792	-1.24517
SLC4A4	Propanol	0.972875	-0.0183322	-1.00817
SLC10A6	Propanol	0.999244	-0.0786775	0.0516697
SLC39A8	Propanol	0.903457	-0.0452527	-0.535368
SLC9B1	Propanol	0.1416	-0.173067	1.70943
SLC9B2	Propanol	0.98338	0.00447891	-1.25147
OSTC	Propanol	0.986932	-0.0231858	-0.922927
SLC25A31	Propanol	0.946311	-0.134419	1.03065
MFSD8	Propanol	0.74841	0.0671175	-0.151359
SLC7A11	Propanol	0.305774	0.147602	1.26218
UCP1	Propanol	0.999444	-0.0221163	-0.941711
SLC10A7	Propanol	0.832128	0.0318543	-0.770683
TMEM184C	Propanol	0.979544	-0.013144	-1.09929
TMEM144	Propanol	0.853557	-0.0244406	-0.90089
CLCN3	Propanol	0.543466	-0.0903067	0.255912
SLC25A4	Propanol	0.166309	-0.216661	2.47506
SLC9A3	Propanol	0.99581	-0.0226246	-0.932783
SLC12A7	Propanol	0.908422	-0.0154479	-1.05883
SLC6A19	Propanol	0.109238	-0.203223	2.23904
SLC6A18	Propanol	0.822838	-0.0947585	0.334098
SLC6A3	Propanol	0.965634	-0.0544357	-0.374087
ANKH	Propanol	0.978104	-0.135859	1.05595
SLC45A2	Propanol	0.734972	-0.171781	1.68684
LMBRD2	Propanol	0.970942	-0.102851	0.476229
SLC1A3	Propanol	0.404979	0.122266	0.817204
SLC38A9	Propanol	0.999864	0.0429871	-0.575158
SLC30A5	Propanol	0.995226	-0.00260369	-1.28441
HMGCR	Propanol	0.835271	-0.115776	0.703219
SV2C	Propanol	0.983441	-0.0382569	-0.658235
SLCO4C1	Propanol	0.998093	0.00719766	-1.20373
SLCO6A1	Propanol	0.997375	0.105795	0.527932
SLC25A46	Propanol	0.95615	-0.0254618	-0.882953
SLC12A2	Propanol	0.332189	-0.120906	0.793329
SLC27A6	Propanol	0.993639	-0.00359572	-1.26699
SLC22A4	Propanol	0.0251663	0.224848	2.61886
SLC22A5	Propanol	0.955671	-0.0320634	-0.76701
SLC25A48	Propanol	0.784741	-0.0525105	-0.4079
SLC23A1	Propanol	0.897933	-0.0809028	0.0907512
SLC4A9	Propanol	0.904055	-0.0487042	-0.474749
SLC35A4	Propanol	0.995065	-0.0652736	-0.183742
SLC25A2	Propanol	0.997416	0.020332	-0.973047
SLC26A2	Propanol	0.764362	0.0694807	-0.109854
SLC6A7	Propanol	0.558111	0.151273	1.32666
SLC36A3	Propanol	0.984232	0.0432859	-0.569911
SLC36A2	Propanol	0.875298	-0.0659201	-0.172387
SLC36A1	Propanol	0.829724	-0.0501115	-0.450033
NIPAL4	Propanol	0.980596	0.14071	1.14114
SFXN1	Propanol	0.990618	0.0109028	-1.13865
SLC34A1	Propanol	0.564419	0.0707289	-0.0879314
SLC22A23	Propanol	0.396405	-0.194211	2.08077
SLC35B3	Propanol	0.762635	-0.0627152	-0.228675
TMEM14C	Propanol	0.735126	0.0396236	-0.634232
TMEM14B	Propanol	0.834522	0.0313768	-0.779069
SLC17A4	Propanol	0.934501	-0.0698985	-0.102516
SLC17A1	Propanol	0.795726	-0.0807141	0.0874371
SLC17A3	Propanol	0.988176	0.134243	1.02756
SLC17A2	Propanol	0.999789	0.0969142	0.371958
SLC44A4	Propanol	0.785458	0.0521889	-0.413548
SLC39A7	Propanol	0.881058	-0.0386999	-0.650454
SLC26A8	Propanol	0.896259	-0.0506069	-0.441332
MTCH1	Propanol	0.672149	-0.0551481	-0.361575
TSPO2	Propanol	0.217555	-0.145966	1.23344
SLC22A7	Propanol	0.866717	-0.0894656	0.24114
SLC29A1	Propanol	0.838947	-0.0439421	-0.558385
SLC35B2	Propanol	0.957245	-0.0343046	-0.727648
SLC25A27	Propanol	0.847237	-0.110101	0.603559
PTCHD4	Propanol	0.989065	-0.0094866	-1.16353
RHAG	Propanol	0.999728	-0.0501559	-0.449254
TMEM14A	Propanol	0.983929	-0.056152	-0.343945
LMBRD1	Propanol	0.640384	-0.114747	0.68516
SLC17A5	Propanol	0.582366	-0.1755	1.75216
SLC35A1	Propanol	0.354003	-0.153611	1.36772
SLC22A16	Propanol	0.999537	-0.0270409	-0.855221
SLC16A10	Propanol	0.695282	-0.0640955	-0.204433
MFSD4B	Propanol	0.977858	0.0125584	-1.10958
SLC35F1	Propanol	0.81373	-0.0444234	-0.549933
SLC18B1	Propanol	0.177342	-0.146162	1.2369
SLC2A12	Propanol	0.993187	0.0105542	-1.14477
SLC35D3	Propanol	0.112455	-0.233567	2.77197
OSTCP1	Propanol	0.920222	0.031729	-0.772883
SLC22A1	Propanol	0.958008	0.0189334	-0.997611
SLC22A2	Propanol	0.811893	0.0918917	0.283748
SLC22A3	Propanol	0.338458	0.154625	1.38554
MPC1	Propanol	0.115324	-0.198787	2.16114
UNC93A	Propanol	0.947764	0.0836447	0.138908
TMEM184A	Propanol	0.91774	-0.0136354	-1.09066
SLC29A4	Propanol	0.970439	-0.0079749	-1.19007
STARD3NL	Propanol	0.736917	0.0391914	-0.641823
NPC1L1	Propanol	0.525686	-0.10923	0.588255
SLC25A40	Propanol	0.798522	-0.0580446	-0.310705
SLC25A13	Propanol	0.54394	-0.0894319	0.240547
SLC12A9	Propanol	0.984343	-0.00428372	-1.2549
SLC26A5	Propanol	0.129495	-0.223048	2.58724
SLC26A4	Propanol	0.855041	0.0326072	-0.75746
SLC26A3	Propanol	0.99029	-0.0139724	-1.08474
SLC13A1	Propanol	0.999055	-0.0403557	-0.621373
SLC35B4	Propanol	0.486098	0.116609	0.71785
SLC13A4	Propanol	0.969929	-0.0392175	-0.641363
SVOPL	Propanol	0.99934	-0.120572	0.787466
SLC37A3	Propanol	0.821032	-0.0493168	-0.46399
CLCN1	Propanol	0.998512	0.0165121	-1.04014
SLC4A2	Propanol	0.999864	0.0919484	0.284745
LMBR1	Propanol	0.693768	-0.0479505	-0.487987
XKR6	Propanol	0.607179	-0.0729039	-0.0497315
SLC35G5	Propanol	0.886857	0.0283715	-0.831852
TUSC3	Propanol	0.919078	-0.019153	-0.993755
SLC7A2	Propanol	0.766036	-0.0700314	-0.100182
SLC18A1	Propanol	0.940849	-0.0127131	-1.10686
SLC39A14	Propanol	0.688411	0.0971209	0.37559
SLC25A37	Propanol	0.745917	0.13191	0.986589
LETM2	Propanol	0.999271	-0.0524155	-0.409569
SLC20A2	Propanol	0.888236	0.0295364	-0.811392
XKR4	Propanol	0.649274	-0.117863	0.739883
SLCO5A1	Propanol	0.94118	0.0435903	-0.564565
XKR9	Propanol	0.962959	0.0957442	0.351411
SLC10A5	Propanol	0.466068	-0.109833	0.598845
SLC7A13	Propanol	0.708469	0.0857291	0.175516
TMEM64	Propanol	0.961742	-0.0531126	-0.397325
SLC26A7	Propanol	0.999604	-0.0714012	-0.0761241
LAPTM4B	Propanol	0.998349	-0.0674416	-0.145666
NIPAL2	Propanol	0.444489	-0.139118	1.11318
SLC25A32	Propanol	0.995771	0.0295713	-0.810779
SLC30A8	Propanol	0.998864	-0.0353294	-0.709651
SLC45A4	Propanol	0.0593228	-0.213963	2.42768
SLC52A2	Propanol	0.765923	0.0948623	0.335922
SLC39A4	Propanol	0.953151	0.0144301	-1.0767
MFSD3	Propanol	0.498807	-0.0780969	0.0414722
SLC1A1	Propanol	0.769522	0.0898868	0.248537
SLC24A2	Propanol	0.963941	-0.0371327	-0.677978
SLC25A51	Propanol	0.875242	0.0307459	-0.79015
SLC28A3	Propanol	0.950914	0.0234162	-0.91888
MFSD14B	Propanol	0.331945	0.156696	1.4219
PTCH1	Propanol	0.853099	0.0328791	-0.752685
SLC35D2	Propanol	0.214375	0.218906	2.51448
SLC44A1	Propanol	0.793884	0.060955	-0.259589
TMEM245	Propanol	0.181944	0.150854	1.3193
SLC46A2	Propanol	0.976462	-0.0154589	-1.05863
SLC31A2	Propanol	0.335705	0.136183	1.06164
SLC31A1	Propanol	0.970773	0.0427117	-0.579994
SLC2A8	Propanol	0.996608	0.00276403	-1.28159
SLC25A25	Propanol	0.916016	-0.0384141	-0.655474
SLC27A4	Propanol	0.989909	0.0816905	0.104586
SLC2A6	Propanol	0.425712	0.0911921	0.271461
SLC34A3	Propanol	0.999032	0.022161	-0.940925
SLC39A12	Propanol	0.815574	-0.224128	2.6062
PTCHD3	Propanol	0.999794	-0.0816639	0.10412
SLC18A3	Propanol	0.930783	-0.0155097	-1.05774
SLC16A9	Propanol	0.999797	0.00327989	-1.27253
SLC25A16	Propanol	0.275812	-0.240523	2.89415
SLC29A3	Propanol	0.969388	-0.0152144	-1.06293
SLC16A12	Propanol	0.969045	0.0312526	-0.78125
SLC35G1	Propanol	0.834009	-0.0480655	-0.485966
CNNM1	Propanol	0.922974	0.0395539	-0.635456
SLC25A28	Propanol	0.994802	-0.0299895	-0.803434
SFXN3	Propanol	0.70179	0.118055	0.743254
MFSD13A	Propanol	0.278988	-0.116476	0.715523
SFXN2	Propanol	0.210599	-0.129491	0.944105
CNNM2	Propanol	0.53969	-0.169815	1.65231
SLC18A2	Propanol	0.186194	-0.142816	1.17813
SFXN4	Propanol	0.889627	-0.0161415	-1.04665
SLC25A22	Propanol	0.94039	0.112614	0.647696
SLC22A18	Propanol	0.976031	-0.00813524	-1.18726
TMEM41B	Propanol	0.986732	-0.0232137	-0.922438
SLC6A5	Propanol	0.905178	-0.0753437	-0.00688286
SLC17A6	Propanol	0.770484	-0.099611	0.419323
SLC5A12	Propanol	0.830267	-0.0765954	0.015101
SLC1A2	Propanol	0.694417	-0.154252	1.37897
SLC35C1	Propanol	0.972125	0.00912165	-1.16993
SLC39A13	Propanol	0.684885	0.0539805	-0.382083
MTCH2	Propanol	0.994649	-0.00755315	-1.19748
SLC43A3	Propanol	0.902783	-0.0229697	-0.926723
SLC43A1	Propanol	0.635587	-0.128522	0.927087
SLC15A3	Propanol	0.871522	0.0267759	-0.859875
SLC3A2	Propanol	0.370602	0.128233	0.922006
SLC22A6	Propanol	0.994964	0.0715474	-0.073556
SLC22A8	Propanol	0.999627	-0.159444	1.47016
SLC22A24	Propanol	0.998864	0.0194273	-0.988937
SLC22A10	Propanol	0.984671	-0.0598687	-0.278669
SLC22A25	Propanol	0.830985	-0.0502274	-0.447997
SLC22A9	Propanol	0.373451	-0.1211	0.796739
SLC22A11	Propanol	0.402905	0.101995	0.461196
SLC22A12	Propanol	0.997592	-0.0357381	-0.702473
SLC25A45	Propanol	0.72434	-0.0636842	-0.211657
SLC29A2	Propanol	0.0202421	-0.225113	2.62351
UNC93B1	Propanol	0.885195	-0.0204705	-0.970615
UCP2	Propanol	0.251988	-0.188268	1.97639
UCP3	Propanol	0.999475	-0.0954967	0.347063
SLCO2B1	Propanol	0.97388	0.0274732	-0.847627
SLC36A4	Propanol	0.999729	-2.78843e-05	-1.32965
SLC35F2	Propanol	0.591687	0.102673	0.473107
SIDT2	Propanol	0.989289	-0.11329	0.659572
SLC37A4	Propanol	0.0989889	-0.172632	1.70178
SLC37A2	Propanol	0.986506	0.00250959	-1.28606
SLC6A12	Propanol	0.885874	-0.0461516	-0.51958
SLC6A13	Propanol	0.999757	-0.0222843	-0.938761
SLC2A14	Propanol	0.622786	0.071988	-0.0658178
SLC2A3	Propanol	0.434727	0.0954514	0.346268
SLC15A5	Propanol	0.997001	-0.0895291	0.242255
SLCO1C1	Propanol	0.633862	-0.0597147	-0.281373
SLCO1B3	Propanol	0.143457	0.175953	1.76012
SLCO1B7	Propanol	0.19378	0.150905	1.32019
SLCO1B1	Propanol	0.840629	0.0343929	-0.726098
SLCO1A2	Propanol	0.992818	-0.101246	0.448034
SLC2A13	Propanol	0.60448	-0.125845	0.880073
SLC38A1	Propanol	0.545881	-0.0927396	0.298641
SLC38A2	Propanol	0.990853	-0.0200488	-0.978022
SLC38A4	Propanol	0.92803	-0.0176857	-1.01953
SLC48A1	Propanol	0.56774	-0.0931753	0.306293
LMBR1L	Propanol	0.873157	-0.128334	0.923781
SLC11A2	Propanol	0.463264	-0.15992	1.47852
LETMD1	Propanol	0.158933	-0.172384	1.69743
SLC4A8	Propanol	0.90838	0.018794	-1.00006
MFSD5	Propanol	0.998345	0.0134925	-1.09317
SLC39A5	Propanol	0.51366	-0.204441	2.26044
SLC26A10P	Propanol	0.921685	0.0126629	-1.10774
SLC16A7	Propanol	0.999576	-0.00711049	-1.20526
SLC35E3	Propanol	0.998477	-0.0291635	-0.817942
SLC6A15	Propanol	0.993941	0.0129226	-1.10318
SLC25A3	Propanol	0.924072	0.0194946	-0.987755
SLC17A8	Propanol	0.96719	-0.105299	0.519229
SLC5A8	Propanol	0.99964	-0.041146	-0.607493
SLC41A2	Propanol	0.998844	-0.00859533	-1.17918
SVOP	Propanol	0.481141	-0.117219	0.728574
SLC8B1	Propanol	0.960647	-0.0150959	-1.06501
SLC15A4	Propanol	0.999932	-0.0606832	-0.264364
SLC46A3	Propanol	0.825914	0.05	-0.451991
SLC7A1	Propanol	0.99662	0.0224712	-0.935477
SLC25A15	Propanol	0.766613	0.0530812	-0.397876
SLC25A30	Propanol	0.571594	0.103639	0.490064
SLC15A1	Propanol	0.976178	-0.030536	-0.793836
SLC10A2	Propanol	0.602668	-0.0852765	0.167567
TMCO3	Propanol	0.483001	0.0974521	0.381406
SLC39A2	Propanol	0.974583	-0.0308148	-0.788939
SLC7A7	Propanol	0.83885	0.0694109	-0.111079
SLC7A8	Propanol	0.552103	-0.138512	1.10253
SLC22A17	Propanol	0.919267	0.0108958	-1.13878
SLC25A21	Propanol	0.932746	-0.0678181	-0.139053
SLC35F4	Propanol	0.76321	0.0890732	0.234249
SLC38A6	Propanol	0.887423	0.039763	-0.631783
SLC39A9	Propanol	0.331291	-0.120798	0.791432
SLC10A1	Propanol	0.88085	-0.0792206	0.061208
SLC8A3	Propanol	0.932353	-0.119197	0.763306
FLVCR2	Propanol	0.888618	0.0361764	-0.694775
SLC24A4	Propanol	0.838695	-0.0727361	-0.0526783
SLC25A29	Propanol	0.991639	-0.00475427	-1.24664
SLC25A47	Propanol	0.596118	-0.129849	0.950395
NIPA2	Propanol	0.998964	-0.0232799	-0.921275
NIPA1	Propanol	0.943502	-0.0505612	-0.442136
OCA2	Propanol	0.99758	-0.00095522	-1.31336
SLC12A6	Propanol	0.998819	-0.0674834	-0.144931
DISP2	Propanol	0.995771	-0.003252	-1.27302
SLC28A2	Propanol	0.323839	-0.200597	2.19293
SLC30A4	Propanol	0.969042	0.00543046	-1.23476
SLC24A5	Propanol	0.947329	-0.0414408	-0.602316
SLC12A1	Propanol	0.266717	-0.202249	2.22195
SLC27A2	Propanol	0.578357	-0.066863	-0.155828
SLC51B	Propanol	0.883624	-0.119993	0.777297
SLC24A1	Propanol	0.852204	-0.119359	0.766149
STRA6	Propanol	0.999009	0.00326246	-1.27284
SLC28A1	Propanol	0.796867	0.046222	-0.518345
RHCG	Propanol	0.998146	0.128638	0.929119
SV2B	Propanol	0.309446	-0.144034	1.19952
SLCO3A1	Propanol	0.954218	-0.107184	0.552321
CLCN7	Propanol	0.996533	-0.0403311	-0.621805
SLC5A11	Propanol	0.995398	-0.0622373	-0.23707
CLN3	Propanol	0.918695	-0.0148135	-1.06997
SPNS1	Propanol	0.794863	-0.132935	1.00459
SLC5A2	Propanol	0.96956	-0.0814193	0.0998236
SLC6A2	Propanol	0.993729	0.0031162	-1.27541
SLC12A3	Propanol	0.948258	0.0196239	-0.985484
SLC38A7	Propanol	0.526648	0.122259	0.817081
SLC9A5	Propanol	0.861665	0.114852	0.686997
SLC12A4	Propanol	0.297399	0.12114	0.797431
SLC7A6	Propanol	0.998848	0.0782816	0.0447166
SLC38A8	Propanol	0.994189	-0.0799539	0.0740864
SLC7A5	Propanol	0.483005	0.126201	0.886317
SLC22A31	Propanol	0.994742	0.0165008	-1.04034
SLC43A2	Propanol	0.997931	-0.0390484	-0.644333
CTNS	Propanol	0.997335	-0.0764343	0.012272
SPNS3	Propanol	0.448609	-0.0959375	0.354806
SPNS2	Propanol	0.960315	0.00632625	-1.21903
SLC25A11	Propanol	0.327515	-0.148846	1.28404
SLC52A1	Propanol	0.928403	-0.0267201	-0.860854
SLC13A5	Propanol	0.988382	0.10413	0.498681
SLC16A13	Propanol	0.760888	0.0787208	0.0524299
SLC16A11	Propanol	0.844986	-0.0654061	-0.181415
SLC2A4	Propanol	0.916666	-0.0594493	-0.286034
SLC35G6	Propanol	0.990121	-0.0993381	0.41453
MPDU1	Propanol	0.995689	0.0198501	-0.981511
SLC25A35	Propanol	0.955255	-0.0425444	-0.582933
MFSD6L	Propanol	0.274093	-0.123127	0.832334
SLC5A10	Propanol	0.919617	0.0184586	-1.00595
SLC47A1	Propanol	0.488552	0.148372	1.27571
SLC47A2	Propanol	0.910705	-0.0190624	-0.995346
SLC46A1	Propanol	0.800029	-0.0419066	-0.594135
SLC13A2	Propanol	0.352695	-0.180789	1.84505
SLC6A4	Propanol	0.29172	-0.208919	2.3391
SLC35G3	Propanol	0.999024	-0.00773938	-1.19421
STARD3	Propanol	0.924511	0.0200488	-0.978022
SLC4A1	Propanol	0.711622	-0.089551	0.24264
SLC25A39	Propanol	0.813883	0.0324538	-0.760154
SLC35B1	Propanol	0.994074	0.10289	0.476903
SLC16A6	Propanol	0.991782	-0.0359184	-0.699305
SLC39A11	Propanol	0.77151	-0.038069	-0.661534
TMEM104	Propanol	0.565052	0.0745417	-0.0209683
SLC16A5	Propanol	0.639573	0.0549495	-0.365064
SLC25A19	Propanol	0.351894	-0.114284	0.677019
MFSD11	Propanol	0.83682	-0.0964796	0.364326
SLC26A11	Propanol	0.940319	-0.0351342	-0.713078
SLC38A10	Propanol	0.999332	-0.0695051	-0.109426
SLC25A10	Propanol	0.909871	0.0136772	-1.08993
SLC16A3	Propanol	0.196147	0.192621	2.05285
SLC35G4	Propanol	0.471706	0.149455	1.29473
TMEM241	Propanol	0.553761	-0.151168	1.32481
NPC1	Propanol	0.240579	0.145392	1.22337
SLC25A52	Propanol	0.700552	-0.12539	0.872084
SLC39A6	Propanol	0.999051	-0.0723144	-0.0600855
SLC14A2	Propanol	0.99491	-0.130935	0.969472
SLC14A1	Propanol	0.822187	0.0554306	-0.356614
SLC66A2	Propanol	0.673797	-0.092283	0.290622
SLC39A3	Propanol	0.917015	0.0171558	-1.02883
MFSD12	Propanol	0.992315	0.0310491	-0.784824
SLC25A41	Propanol	0.970437	-0.0246306	-0.897552
SLC25A23	Propanol	0.955953	0.0135587	-1.09201
SLC44A2	Propanol	0.876961	-0.0386267	-0.65174
TMEM205	Propanol	0.70159	-0.0933949	0.31015
SLC1A6	Propanol	0.862007	0.0709027	-0.0848785
SLC35E1	Propanol	0.681182	-0.0869536	0.197022
SLC27A1	Propanol	0.992102	0.00262461	-1.28404
SLC5A5	Propanol	0.989143	-0.00663492	-1.21361
SLC25A42	Propanol	0.845822	-0.132116	0.9902
SLC7A9	Propanol	0.972021	-0.00840714	-1.18248
SLC7A10	Propanol	0.919736	-0.0135928	-1.09141
SLC1A5	Propanol	0.983818	0.00323109	-1.27339
SLC8A2	Propanol	0.633153	-0.0945068	0.329678
SLC6A16	Propanol	0.740714	0.15778	1.44094
SLC17A7	Propanol	0.789038	-0.0403416	-0.621621
SLC27A5	Propanol	0.607182	-0.0596061	-0.28328
SLC52A3	Propanol	0.798186	0.0413489	-0.60393
SLC4A11	Propanol	0.773069	-0.0482293	-0.483089
SLC23A2	Propanol	0.594663	0.114092	0.673652
SLC24A3	Propanol	0.515693	-0.167659	1.61445
XKR7	Propanol	0.233061	-0.16541	1.57495
SLC32A1	Propanol	0.934931	-0.074264	-0.0258442
SLC12A5	Propanol	0.690447	-0.0709759	-0.0835925
SLC35C2	Propanol	0.990685	-0.0724155	-0.0583102
SLC13A3	Propanol	0.999898	-0.161248	1.50185
SLC2A10	Propanol	0.878561	-0.0310108	-0.785497
SLC9A8	Propanol	0.876908	0.0835413	0.137092
SLCO4A1	Propanol	0.137396	0.165932	1.58412
SLC17A9	Propanol	0.96185	-0.0147752	-1.07064
SLC37A1	Propanol	0.277936	-0.133402	1.01279
SLC19A1	Propanol	0.86968	0.154507	1.38345
XKR3	Propanol	0.873191	0.139125	1.11331
SLC25A18	Propanol	0.901058	0.1	0.426155
SLC25A1	Propanol	0.996858	-0.096152	0.358572
SLC7A4	Propanol	0.974799	-0.10147	0.451973
SLC2A11	Propanol	0.943215	-0.0380342	-0.662147
SLC35E4	Propanol	0.684373	0.0861938	0.183677
SLC5A1	Propanol	0.377214	-0.092969	0.30267
SLC5A4	Propanol	0.998376	-0.0918451	0.282931
SLC16A8	Propanol	0.311583	-0.165695	1.57996
TMEM184B	Propanol	0.858213	0.0231788	-0.92305
SLC25A17	Propanol	0.999322	-0.0414012	-0.603012
TSPO	Propanol	0.416789	0.129209	0.939146
SLC25A6	Propanol	0.916371	0.0200767	-0.977532
CLCN4	Propanol	0.998848	0.0122691	-1.11466
PTCHD1	Propanol	0.999326	-0.0611199	-0.256693
XK	Propanol	0.685669	-0.0876717	0.209633
MPC1L	Propanol	0.998947	-0.190477	2.01519
SLC9A7	Propanol	0.700312	0.0936703	0.314986
SLC38A5	Propanol	0.999356	-0.00162077	-1.30167
SLC35A2	Propanol	0.980409	-0.0312862	-0.780661
CLCN5	Propanol	0.282952	-0.139327	1.11686
SLC7A3	Propanol	0.464734	-0.114657	0.683569
SLC16A2	Propanol	0.042859	0.201757	2.2133
MAGT1	Propanol	0.989454	-0.00508191	-1.24088
XKRX	Propanol	0.993472	-0.00147094	-1.3043
SLC25A43	Propanol	0.0634637	0.234963	2.79651
SLC25A5	Propanol	0.973422	0.0141792	-1.08111
SLC25A14	Propanol	0.867168	-0.0707947	-0.0867757
SLC9A6	Propanol	0.765089	0.0423806	-0.58581
SLC6A8	Propanol	0.999119	-0.0840885	0.146703
SLC10A3	Propanol	0.149003	0.185636	1.93017
SLC35E2B	Carbonic acid	0.560035	-0.0905159	0.250782
SLC35E2A	Carbonic acid	0.938786	-0.0198641	-1.00687
SLC45A1	Carbonic acid	0.956355	-0.00925061	-1.1958
SLC2A7	Carbonic acid	0.95905	0.0388947	-0.668113
SLC2A5	Carbonic acid	0.584946	-0.108505	0.570998
SLC25A33	Carbonic acid	0.846442	0.0864134	0.177755
DISP3	Carbonic acid	0.975772	0.0615006	-0.265712
CLCN6	Carbonic acid	0.442465	-0.118139	0.74249
SLC25A34	Carbonic acid	0.316456	-0.150314	1.31523
CLCNKA	Carbonic acid	0.86838	-0.0901373	0.244044
CLCNKB	Carbonic acid	0.88367	-0.060881	-0.276741
SLC66A1	Carbonic acid	0.519886	-0.106284	0.531475
NIPAL3	Carbonic acid	0.998189	-0.103113	0.475014
RHD	Carbonic acid	0.998678	0.0425097	-0.603764
RHCE	Carbonic acid	0.932506	-0.0554688	-0.373082
SLC30A2	Carbonic acid	0.555264	-0.144235	1.20703
SLC9A1	Carbonic acid	0.316475	-0.151495	1.33626
XKR8	Carbonic acid	0.973746	-0.0239561	-0.934033
LAPTM5	Carbonic acid	0.996009	0.0555525	-0.371593
TMEM234	Carbonic acid	0.13688	-0.225678	2.65677
MFSD2A	Carbonic acid	0.980666	-0.058916	-0.311719
SLC2A1	Carbonic acid	0.784317	-0.0607494	-0.279084
SLC6A9	Carbonic acid	0.82056	-0.0527083	-0.422222
PTCH2	Carbonic acid	0.998919	0.00362844	-1.29588
SLC5A9	Carbonic acid	0.982212	-0.0282761	-0.857133
SLC1A7	Carbonic acid	0.998128	-0.0355105	-0.728355
SLC35D1	Carbonic acid	0.978033	-0.0177762	-1.04404
SLC44A5	Carbonic acid	0.945694	0.0121889	-1.1435
SLC44A3	Carbonic acid	0.555429	-0.0706448	-0.102937
SLC35A3	Carbonic acid	0.885859	-0.0691565	-0.129431
MFSD14A	Carbonic acid	0.988721	-0.0877693	0.201891
SLC30A7	Carbonic acid	0.574124	-0.0895016	0.232727
SLC25A24	Carbonic acid	0.921865	0.016619	-1.06464
SLC6A17	Carbonic acid	0.381025	-0.163308	1.54654
SLC16A4	Carbonic acid	0.999695	-0.0689439	-0.133215
SLC16A1	Carbonic acid	0.99716	0.0219066	-0.970515
SLC22A15	Carbonic acid	0.524331	-0.0985396	0.39361
SV2A	Carbonic acid	0.698603	-0.0567863	-0.349629
SLC27A3	Carbonic acid	0.403078	-0.202154	2.23803
SLC39A1	Carbonic acid	0.719561	-0.105214	0.512427
SLC50A1	Carbonic acid	0.449424	-0.0976298	0.377417
SLC25A44	Carbonic acid	0.991809	-0.0470617	-0.522735
RHBG	Carbonic acid	0.670569	0.0489203	-0.48965
MPC2	Carbonic acid	0.388748	0.145866	1.23606
SLC19A2	Carbonic acid	0.797645	0.0403207	-0.642731
SLC9C2	Carbonic acid	0.833225	-0.0327544	-0.777416
XPR1	Carbonic acid	0.595866	0.126682	0.894563
MFSD4A	Carbonic acid	0.976942	-0.00540258	-1.2643
SLC45A3	Carbonic acid	0.754713	0.056396	-0.356578
SLC41A1	Carbonic acid	0.902566	-0.016755	-1.06222
SLC26A9	Carbonic acid	0.712931	0.0583768	-0.321318
SLC30A1	Carbonic acid	0.244509	-0.203601	2.26378
FLVCR1	Carbonic acid	0.022718	0.234082	2.80636
SLC30A10	Carbonic acid	0.467751	0.126976	0.899792
DISP1	Carbonic acid	0.933981	-0.145173	1.22371
ARV1	Carbonic acid	0.659195	0.0783444	0.0341205
SLC35F3	Carbonic acid	0.998823	0.044166	-0.574281
SLC66A3	Carbonic acid	0.801963	-0.136727	1.07338
LAPTM4A	Carbonic acid	0.301226	-0.130359	0.960021
MFSD2B	Carbonic acid	0.969013	-0.0176543	-1.04621
SLC35F6	Carbonic acid	0.99117	-0.0111886	-1.1613
SLC5A6	Carbonic acid	0.501596	0.166037	1.59512
SLC30A3	Carbonic acid	0.894583	0.116556	0.714322
SLC30A6	Carbonic acid	0.998276	0.0106623	-1.17067
SLC8A1	Carbonic acid	0.691212	-0.0851795	0.155791
SLC3A1	Carbonic acid	0.931887	0.0587626	-0.314449
SLC1A4	Carbonic acid	0.678156	-0.104768	0.504485
SFXN5	Carbonic acid	0.655553	0.0761694	-0.00459575
SLC4A5	Carbonic acid	0.924801	0.0351307	-0.735116
CNNM4	Carbonic acid	0.998872	0.00303939	-1.30637
CNNM3	Carbonic acid	0.960484	-0.0153468	-1.08728
SLC9A4	Carbonic acid	0.273863	-0.190123	2.02387
SLC9A2	Carbonic acid	0.949053	0.00995817	-1.18321
MFSD9	Carbonic acid	0.318584	0.117856	0.737465
SLC5A7	Carbonic acid	0.785329	0.0583861	-0.321151
SLC20A1	Carbonic acid	0.963565	0.0383374	-0.678034
SLC35F5	Carbonic acid	0.739165	-0.133674	1.01903
TMEM163	Carbonic acid	0.772075	0.0527761	-0.421014
SLC4A10	Carbonic acid	0.987337	-0.0119972	-1.14691
SLC38A11	Carbonic acid	0.706123	0.103156	0.475791
SLC25A12	Carbonic acid	0.978615	-0.0147403	-1.09808
GPR155	Carbonic acid	0.547473	-0.147361	1.26268
SLC40A1	Carbonic acid	0.905577	0.028916	-0.845742
MFSD6	Carbonic acid	0.995003	-0.00197978	-1.32523
SLC39A10	Carbonic acid	0.987477	0.0305925	-0.815899
SLC11A1	Carbonic acid	0.649602	0.0893656	0.230307
SLC23A3	Carbonic acid	0.907441	-0.0791879	0.0491354
SLC4A3	Carbonic acid	0.31639	-0.156434	1.42418
SLC19A3	Carbonic acid	0.930067	-0.0377781	-0.687991
SLC16A14	Carbonic acid	0.508597	0.122412	0.818558
SLC6A11	Carbonic acid	0.376741	-0.119308	0.763311
SLC6A1	Carbonic acid	0.708839	-0.0895899	0.2343
SLC6A6	Carbonic acid	0.0527438	0.262349	3.30955
SLC4A7	Carbonic acid	0.769513	0.0689718	-0.132719
SLC22A13	Carbonic acid	0.98598	0.0212513	-0.98218
SLC22A14	Carbonic acid	0.575109	-0.110894	0.613522
SLC25A38	Carbonic acid	0.999536	0.173935	1.73571
SLC6A20	Carbonic acid	0.669655	0.0530592	-0.415975
SCAP	Carbonic acid	0.992008	0.0211607	-0.983793
SLC26A6	Carbonic acid	0.707699	-0.123775	0.842817
SLC25A20	Carbonic acid	0.999807	0.113869	0.666485
SLC38A3	Carbonic acid	0.454309	-0.145045	1.22144
RFT1	Carbonic acid	0.281313	0.157815	1.44875
SLC25A26	Carbonic acid	0.504611	0.114019	0.669153
SLC9C1	Carbonic acid	0.945049	-0.0742404	-0.0389339
SLC35A5	Carbonic acid	0.0999128	-0.21419	2.45227
SIDT1	Carbonic acid	0.953003	-0.0121994	-1.14331
SLC15A2	Carbonic acid	0.939447	0.0132276	-1.12501
SLC49A4	Carbonic acid	0.332826	-0.192562	2.06728
SLC12A8	Carbonic acid	0.75251	-0.0611433	-0.272073
SLC41A3	Carbonic acid	0.966943	0.0171175	-1.05577
SLCO2A1	Carbonic acid	0.098312	-0.205915	2.30498
SLC35G2	Carbonic acid	0.941314	0.0337051	-0.760492
SLC25A36	Carbonic acid	0.999153	-0.0555211	-0.372151
SLC9A9	Carbonic acid	0.461133	-0.10438	0.497568
SLC33A1	Carbonic acid	0.823657	-0.176643	1.78392
SLC66A1L	Carbonic acid	0.807248	-0.0343295	-0.749379
MFSD1	Carbonic acid	0.780646	-0.073625	-0.0498887
SLC7A14	Carbonic acid	0.995847	0.0311905	-0.805255
SLC2A2	Carbonic acid	0.848463	-0.057844	-0.330803
CLCN2	Carbonic acid	0.727845	0.0532869	-0.411922
TMEM41A	Carbonic acid	0.991114	0.00894388	-1.20126
SLC51A	Carbonic acid	0.650769	-0.149773	1.30561
SLC49A3	Carbonic acid	0.998615	0.0244301	-0.925594
SLC26A1	Carbonic acid	0.999864	0.0136807	-1.11694
LETM1	Carbonic acid	0.999661	0.123517	0.838226
MFSD10	Carbonic acid	0.998274	0.0294179	-0.836808
SLC2A9	Carbonic acid	0.837896	-0.0720634	-0.077685
SLC34A2	Carbonic acid	0.694266	-0.0690659	-0.131044
SLC30A9	Carbonic acid	0.877724	0.0302056	-0.822786
NIPAL1	Carbonic acid	0.911886	-0.0151551	-1.0907
SLC10A4	Carbonic acid	0.914154	-0.027907	-0.863704
TMEM165	Carbonic acid	0.441384	-0.140237	1.13586
SLC4A4	Carbonic acid	0.808151	-0.0769119	0.00862107
SLC10A6	Carbonic acid	0.999244	-0.130002	0.953672
SLC39A8	Carbonic acid	0.791145	-0.0847334	0.147849
SLC9B1	Carbonic acid	0.927339	0.0156326	-1.0822
SLC9B2	Carbonic acid	0.575573	0.106713	0.539106
OSTC	Carbonic acid	0.903322	-0.0636284	-0.227834
SLC25A31	Carbonic acid	0.946311	-0.110226	0.601636
MFSD8	Carbonic acid	0.785929	0.0586406	-0.316621
SLC7A11	Carbonic acid	0.571834	0.0987034	0.396526
UCP1	Carbonic acid	0.999444	-0.0198689	-1.00679
SLC10A7	Carbonic acid	0.94749	0.0106553	-1.1708
TMEM184C	Carbonic acid	0.77495	-0.0995957	0.41241
TMEM144	Carbonic acid	0.595611	0.0664134	-0.17826
CLCN3	Carbonic acid	0.756432	0.0511084	-0.450701
SLC25A4	Carbonic acid	0.634521	-0.0825688	0.109319
SLC9A3	Carbonic acid	0.885637	-0.142788	1.18127
SLC12A7	Carbonic acid	0.484156	0.080962	0.0807164
SLC6A19	Carbonic acid	0.94591	0.00996931	-1.18301
SLC6A18	Carbonic acid	0.987736	-0.00255334	-1.31502
SLC6A3	Carbonic acid	0.965634	0.0720913	-0.0771896
ANKH	Carbonic acid	0.978104	-0.0523736	-0.428178
SLC45A2	Carbonic acid	0.984179	-0.0143447	-1.10512
LMBRD2	Carbonic acid	0.972984	-0.0728059	-0.0644694
SLC1A3	Carbonic acid	0.311571	-0.143451	1.19306
SLC38A9	Carbonic acid	0.999864	0.012527	-1.13748
SLC30A5	Carbonic acid	0.959597	0.0496654	-0.476387
HMGCR	Carbonic acid	0.966527	0.0324817	-0.78227
SV2C	Carbonic acid	0.996252	0.00906902	-1.19903
SLCO4C1	Carbonic acid	0.998093	0.0292091	-0.840525
SLCO6A1	Carbonic acid	0.997375	0.0491845	-0.484947
SLC25A46	Carbonic acid	0.913543	-0.0435134	-0.585897
SLC12A2	Carbonic acid	0.657076	0.0590798	-0.308803
SLC27A6	Carbonic acid	0.742412	-0.131198	0.974956
SLC22A4	Carbonic acid	0.457692	-0.0820146	0.099454
SLC22A5	Carbonic acid	0.974471	-0.0197072	-1.00967
SLC25A48	Carbonic acid	0.615981	0.0899458	0.240635
SLC23A1	Carbonic acid	0.897933	-0.0800488	0.0644606
SLC4A9	Carbonic acid	0.859409	-0.0965196	0.357654
SLC35A4	Carbonic acid	0.995065	-0.0279575	-0.862805
SLC25A2	Carbonic acid	0.997416	-0.0233401	-0.944998
SLC26A2	Carbonic acid	0.96947	-0.00999303	-1.18259
SLC6A7	Carbonic acid	0.936216	0.0365741	-0.709422
SLC36A3	Carbonic acid	0.990807	0.032282	-0.785825
SLC36A2	Carbonic acid	0.885984	-0.061865	-0.259224
SLC36A1	Carbonic acid	0.746864	-0.105727	0.521547
NIPAL4	Carbonic acid	0.980596	0.113093	0.652679
SFXN1	Carbonic acid	0.973498	0.0990868	0.403351
SLC34A1	Carbonic acid	0.629477	0.060198	-0.288899
SLC22A23	Carbonic acid	0.571332	-0.153869	1.37852
SLC35B3	Carbonic acid	0.378871	-0.197595	2.15687
TMEM14C	Carbonic acid	0.143428	-0.155678	1.41072
TMEM14B	Carbonic acid	0.98806	0.00209829	-1.32312
SLC17A4	Carbonic acid	0.948511	-0.0513613	-0.4462
SLC17A1	Carbonic acid	0.784988	0.0903394	0.247642
SLC17A3	Carbonic acid	0.988176	0.168408	1.63732
SLC17A2	Carbonic acid	0.999789	0.0768167	0.0069271
SLC44A4	Carbonic acid	0.622339	0.0988289	0.39876
SLC39A7	Carbonic acid	0.610324	-0.152185	1.34855
SLC26A8	Carbonic acid	0.969985	-0.0138133	-1.11458
MTCH1	Carbonic acid	0.0877706	-0.229648	2.72744
TSPO2	Carbonic acid	0.960322	-0.00659217	-1.24312
SLC22A7	Carbonic acid	0.917645	0.0547639	-0.385629
SLC29A1	Carbonic acid	0.657984	0.0823771	0.105907
SLC35B2	Carbonic acid	0.929027	-0.0875322	0.197672
SLC25A27	Carbonic acid	0.495789	-0.235783	2.83664
PTCHD4	Carbonic acid	0.960106	0.0186522	-1.02845
RHAG	Carbonic acid	0.999728	-0.0043846	-1.28242
TMEM14A	Carbonic acid	0.983929	-0.0965249	0.357748
LMBRD1	Carbonic acid	0.57425	-0.186434	1.9582
SLC17A5	Carbonic acid	0.443821	-0.206309	2.31199
SLC35A1	Carbonic acid	0.908071	-0.0203276	-0.998622
SLC22A16	Carbonic acid	0.999537	0.0133078	-1.12358
SLC16A10	Carbonic acid	0.78543	0.0483723	-0.499406
MFSD4B	Carbonic acid	0.960262	0.10091	0.435801
SLC35F1	Carbonic acid	0.641083	-0.0853657	0.159106
SLC18B1	Carbonic acid	0.747742	0.0392367	-0.662027
SLC2A12	Carbonic acid	0.993187	0.00371558	-1.29433
SLC35D3	Carbonic acid	0.987042	-0.0040724	-1.28798
OSTCP1	Carbonic acid	0.61906	-0.118939	0.756734
SLC22A1	Carbonic acid	0.793268	-0.0872569	0.19277
SLC22A2	Carbonic acid	0.945015	-0.0411493	-0.62798
SLC22A3	Carbonic acid	0.959027	0.0115249	-1.15532
MPC1	Carbonic acid	0.785834	0.0374451	-0.693918
UNC93A	Carbonic acid	0.966759	0.0522209	-0.430897
TMEM184A	Carbonic acid	0.550086	0.0705228	-0.105109
SLC29A4	Carbonic acid	0.807445	-0.04	-0.648439
STARD3NL	Carbonic acid	0.359219	-0.0992402	0.406081
NPC1L1	Carbonic acid	0.926574	-0.0153956	-1.08642
SLC25A40	Carbonic acid	0.84504	0.0472081	-0.520129
SLC25A13	Carbonic acid	0.42354	0.11221	0.636952
SLC12A9	Carbonic acid	0.362166	-0.129536	0.945378
SLC26A5	Carbonic acid	0.846542	-0.0345776	-0.744962
SLC26A4	Carbonic acid	0.519605	-0.0911467	0.262012
SLC26A3	Carbonic acid	0.711559	-0.143753	1.19844
SLC13A1	Carbonic acid	0.967126	0.0833028	0.122384
SLC35B4	Carbonic acid	0.620315	0.0842524	0.139287
SLC13A4	Carbonic acid	0.969637	-0.112883	0.648928
SVOPL	Carbonic acid	0.99934	-0.120325	0.781403
SLC37A3	Carbonic acid	0.829457	0.0451934	-0.555991
CLCN1	Carbonic acid	0.998512	0.0467081	-0.52903
SLC4A2	Carbonic acid	0.999864	0.0236947	-0.938686
LMBR1	Carbonic acid	0.311394	0.114148	0.671449
XKR6	Carbonic acid	0.81659	0.038891	-0.668179
SLC35G5	Carbonic acid	0.728215	0.0690312	-0.131662
TUSC3	Carbonic acid	0.815535	-0.0382433	-0.679709
SLC7A2	Carbonic acid	0.950126	0.0217463	-0.973369
SLC18A1	Carbonic acid	0.817405	-0.0361941	-0.716187
SLC39A14	Carbonic acid	0.853637	0.0485988	-0.495373
SLC25A37	Carbonic acid	0.862957	0.0635308	-0.229572
LETM2	Carbonic acid	0.999271	-0.0606588	-0.280697
SLC20A2	Carbonic acid	0.62255	-0.0807389	0.0767455
XKR4	Carbonic acid	0.913158	-0.0314683	-0.80031
SLCO5A1	Carbonic acid	0.63625	0.141952	1.16639
XKR9	Carbonic acid	0.998712	0.0716522	-0.0850052
SLC10A5	Carbonic acid	0.661146	0.0665807	-0.175282
SLC7A13	Carbonic acid	0.579882	0.177279	1.79523
TMEM64	Carbonic acid	0.962036	-0.0436912	-0.582733
SLC26A7	Carbonic acid	0.999604	-0.101999	0.455186
LAPTM4B	Carbonic acid	0.998349	-0.0882956	0.211259
NIPAL2	Carbonic acid	0.399053	-0.158494	1.46085
SLC25A32	Carbonic acid	0.999328	-0.0102788	-1.1775
SLC30A8	Carbonic acid	0.998864	0.020494	-0.99566
SLC45A4	Carbonic acid	0.519622	-0.0759672	-0.00819437
SLC52A2	Carbonic acid	0.725842	-0.106999	0.544194
SLC39A4	Carbonic acid	0.990225	0.0027954	-1.31071
MFSD3	Carbonic acid	0.748668	-0.0396236	-0.65514
SLC1A1	Carbonic acid	0.797638	0.0650576	-0.202395
SLC24A2	Carbonic acid	0.897184	0.077243	0.014516
SLC25A51	Carbonic acid	0.887163	0.0281074	-0.860137
SLC28A3	Carbonic acid	0.276053	-0.188735	1.99915
MFSD14B	Carbonic acid	0.973557	0.00576856	-1.25778
PTCH1	Carbonic acid	0.945045	-0.01397	-1.11179
SLC35D2	Carbonic acid	0.927379	0.0344545	-0.747153
SLC44A1	Carbonic acid	0.710281	-0.0783025	0.0333759
TMEM245	Carbonic acid	0.557221	-0.0693168	-0.126577
SLC46A2	Carbonic acid	0.808879	-0.175052	1.7556
SLC31A2	Carbonic acid	0.576974	-0.0820774	0.100571
SLC31A1	Carbonic acid	0.979565	0.0221053	-0.966979
SLC2A8	Carbonic acid	0.996608	0.0136703	-1.11713
SLC25A25	Carbonic acid	0.779272	0.0948832	0.328525
SLC27A4	Carbonic acid	0.989909	0.0432659	-0.590302
SLC2A6	Carbonic acid	0.377099	-0.100035	0.420228
SLC34A3	Carbonic acid	0.999032	0.00509585	-1.26976
SLC39A12	Carbonic acid	0.815574	-0.2269	2.67853
PTCHD3	Carbonic acid	0.999794	-0.0503051	-0.465001
SLC18A3	Carbonic acid	0.485302	0.0943548	0.319118
SLC16A9	Carbonic acid	0.999797	0.0794423	0.0536647
SLC25A16	Carbonic acid	0.993933	-0.00317532	-1.30395
SLC29A3	Carbonic acid	0.848724	0.0862391	0.174653
SLC16A12	Carbonic acid	0.970398	-0.0290591	-0.843194
SLC35G1	Carbonic acid	0.796221	0.0577971	-0.331636
CNNM1	Carbonic acid	0.834456	0.0755246	-0.0160729
SLC25A28	Carbonic acid	0.945303	-0.107637	0.555548
SFXN3	Carbonic acid	0.908812	-0.04061	-0.637581
MFSD13A	Carbonic acid	0.0751092	0.182788	1.8933
SFXN2	Carbonic acid	0.0919995	0.171081	1.68489
CNNM2	Carbonic acid	0.970766	-0.055427	-0.373827
SLC18A2	Carbonic acid	0.18268	0.143987	1.20262
SFXN4	Carbonic acid	0.0807028	0.176887	1.78826
SLC25A22	Carbonic acid	0.86818	0.190993	2.03936
SLC22A18	Carbonic acid	0.771164	-0.0614395	-0.266799
TMEM41B	Carbonic acid	0.986732	0.0902126	0.245384
SLC6A5	Carbonic acid	0.899107	0.0804621	0.0718185
SLC17A6	Carbonic acid	0.92507	0.0392234	-0.662263
SLC5A12	Carbonic acid	0.75948	-0.104799	0.505029
SLC1A2	Carbonic acid	0.995809	-0.00327995	-1.30208
SLC35C1	Carbonic acid	0.921467	-0.0242977	-0.927952
SLC39A13	Carbonic acid	0.142089	-0.173346	1.72522
MTCH2	Carbonic acid	0.992501	0.150952	1.32658
SLC43A3	Carbonic acid	0.679332	-0.0716277	-0.0854406
SLC43A1	Carbonic acid	0.934766	0.0441861	-0.573922
SLC15A3	Carbonic acid	0.165693	-0.176922	1.78888
SLC3A2	Carbonic acid	0.740862	0.0567863	-0.349629
SLC22A6	Carbonic acid	0.994964	0.0733079	-0.0555334
SLC22A8	Carbonic acid	0.999627	-0.134979	1.04226
SLC22A24	Carbonic acid	0.998864	0.0738866	-0.0452312
SLC22A10	Carbonic acid	0.984671	0.0585837	-0.317634
SLC22A25	Carbonic acid	0.813454	-0.056642	-0.352198
SLC22A9	Carbonic acid	0.950506	-0.00795077	-1.21894
SLC22A11	Carbonic acid	0.212181	0.179162	1.82875
SLC22A12	Carbonic acid	0.997592	-0.0824625	0.107427
SLC25A45	Carbonic acid	0.882882	-0.0259707	-0.898171
SLC29A2	Carbonic acid	0.517015	0.0662879	-0.180494
UNC93B1	Carbonic acid	0.663066	-0.0535308	-0.407579
UCP2	Carbonic acid	0.984217	-0.00460439	-1.27851
UCP3	Carbonic acid	0.999475	-0.0535831	-0.406649
SLCO2B1	Carbonic acid	0.988264	0.0100071	-1.18234
SLC36A4	Carbonic acid	0.62523	0.0624503	-0.248806
SLC35F2	Carbonic acid	0.697141	0.0713733	-0.0899699
SIDT2	Carbonic acid	0.989289	-0.203381	2.25987
SLC37A4	Carbonic acid	0.628389	0.0571279	-0.343549
SLC37A2	Carbonic acid	0.483444	-0.131635	0.982729
SLC6A12	Carbonic acid	0.761386	-0.177126	1.79252
SLC6A13	Carbonic acid	0.999757	-0.00534864	-1.26526
SLC2A14	Carbonic acid	0.507299	-0.0948291	0.327562
SLC2A3	Carbonic acid	0.851655	-0.0260962	-0.895937
SLC15A5	Carbonic acid	0.997001	0.0182646	-1.03535
SLCO1C1	Carbonic acid	0.778667	-0.0370801	-0.700416
SLCO1B3	Carbonic acid	0.53507	0.0765946	0.00297377
SLCO1B7	Carbonic acid	0.379618	0.104927	0.507304
SLCO1B1	Carbonic acid	0.403217	0.121792	0.807522
SLCO1A2	Carbonic acid	0.997884	0.0544607	-0.391028
SLC2A13	Carbonic acid	0.613009	-0.124343	0.852931
SLC38A1	Carbonic acid	0.545881	0.0926839	0.289374
SLC38A2	Carbonic acid	0.922183	-0.0474416	-0.515972
SLC38A4	Carbonic acid	0.730999	-0.0692404	-0.127937
SLC48A1	Carbonic acid	0.553954	-0.095542	0.340251
LMBR1L	Carbonic acid	0.999729	-0.0770408	0.0109156
SLC11A2	Carbonic acid	0.710198	-0.0885047	0.214982
LETMD1	Carbonic acid	0.87735	0.0198118	-1.0078
SLC4A8	Carbonic acid	0.513431	0.080596	0.0742016
MFSD5	Carbonic acid	0.998345	-0.0546323	-0.387973
SLC39A5	Carbonic acid	0.932431	-0.035068	-0.736233
SLC26A10P	Carbonic acid	0.677635	0.0472813	-0.518826
SLC16A7	Carbonic acid	0.999576	-0.081931	0.097965
SLC35E3	Carbonic acid	0.998477	0.0498885	-0.472417
SLC6A15	Carbonic acid	0.997283	0.000562914	-1.35045
SLC25A3	Carbonic acid	0.686559	0.169568	1.65797
SLC17A8	Carbonic acid	0.970354	0.0587853	-0.314046
SLC5A8	Carbonic acid	0.99964	0.0194924	-1.01349
SLC41A2	Carbonic acid	0.998844	-0.0887591	0.219511
SVOP	Carbonic acid	0.894998	0.0267522	-0.88426
SLC8B1	Carbonic acid	0.828136	-0.0735064	-0.0519983
SLC15A4	Carbonic acid	0.999932	4.5312e-05	-1.35966
SLC46A3	Carbonic acid	0.474257	-0.125277	0.869559
SLC7A1	Carbonic acid	0.99662	0.00574765	-1.25816
SLC25A15	Carbonic acid	0.382134	0.127797	0.914418
SLC25A30	Carbonic acid	0.954576	0.0123702	-1.14027
SLC15A1	Carbonic acid	0.968693	-0.0420698	-0.611594
SLC10A2	Carbonic acid	0.989176	-0.00323371	-1.30291
TMCO3	Carbonic acid	0.441949	-0.106751	0.539789
SLC39A2	Carbonic acid	0.39022	-0.201704	2.23001
SLC7A7	Carbonic acid	0.730199	-0.104932	0.507401
SLC7A8	Carbonic acid	0.777161	-0.0709516	-0.0974774
SLC22A17	Carbonic acid	0.452259	-0.0782189	0.0318868
SLC25A21	Carbonic acid	0.989751	-0.0134646	-1.12079
SLC35F4	Carbonic acid	0.653331	0.124175	0.849946
SLC38A6	Carbonic acid	0.882634	-0.0442698	-0.572433
SLC39A9	Carbonic acid	0.554888	-0.0749251	-0.0267459
SLC10A1	Carbonic acid	0.916318	0.051416	-0.445225
SLC8A3	Carbonic acid	0.995938	-0.0190521	-1.02133
FLVCR2	Carbonic acid	0.917679	0.0277274	-0.8669
SLC24A4	Carbonic acid	0.874644	-0.0532762	-0.412113
SLC25A29	Carbonic acid	0.969417	-0.0463088	-0.536137
SLC25A47	Carbonic acid	0.836696	-0.0589383	-0.311322
NIPA2	Carbonic acid	0.998964	0.00739282	-1.22887
NIPA1	Carbonic acid	0.990793	-0.00947717	-1.19177
OCA2	Carbonic acid	0.597938	0.110635	0.608912
SLC12A6	Carbonic acid	0.998819	-0.0933879	0.301908
DISP2	Carbonic acid	0.995771	-0.00381318	-1.29259
SLC28A2	Carbonic acid	0.901451	0.0234081	-0.943787
SLC30A4	Carbonic acid	0.212199	-0.144029	1.20336
SLC24A5	Carbonic acid	0.947329	0.0417301	-0.617642
SLC12A1	Carbonic acid	0.804888	-0.0517891	-0.438584
SLC27A2	Carbonic acid	0.0628725	0.21289	2.42913
SLC51B	Carbonic acid	0.962236	0.0556419	-0.370002
SLC24A1	Carbonic acid	0.852204	-0.101168	0.440392
STRA6	Carbonic acid	0.999009	0.00101429	-1.34241
SLC28A1	Carbonic acid	0.976195	0.00817819	-1.21489
RHCG	Carbonic acid	0.998146	0.0376479	-0.690307
SV2B	Carbonic acid	0.622214	0.0750444	-0.0246207
SLCO3A1	Carbonic acid	0.954218	-0.085169	0.155605
CLCN7	Carbonic acid	0.996533	-0.0385535	-0.674187
SLC5A11	Carbonic acid	0.995398	-0.0492906	-0.483059
CLN3	Carbonic acid	0.999797	2.09132e-05	-1.3601
SPNS1	Carbonic acid	0.840849	-0.0831788	0.120177
SLC5A2	Carbonic acid	0.984841	0.0153783	-1.08672
SLC6A2	Carbonic acid	0.903519	-0.0980974	0.385739
SLC12A3	Carbonic acid	0.611731	-0.126084	0.883931
SLC38A7	Carbonic acid	0.932678	-0.0220843	-0.967351
SLC9A5	Carbonic acid	0.95675	0.0382503	-0.679585
SLC12A4	Carbonic acid	0.316988	-0.11702	0.722574
SLC7A6	Carbonic acid	0.998848	0.112572	0.643404
SLC38A8	Carbonic acid	0.998318	0.00871902	-1.20526
SLC7A5	Carbonic acid	0.80748	0.054824	-0.384561
SLC22A31	Carbonic acid	0.994742	0.0414402	-0.622801
SLC43A2	Carbonic acid	0.990968	0.0448484	-0.562134
CTNS	Carbonic acid	0.997335	-0.0931649	0.297937
SPNS3	Carbonic acid	0.934736	-0.0145001	-1.10236
SPNS2	Carbonic acid	0.211443	0.127494	0.90902
SLC25A11	Carbonic acid	0.942414	-0.0143743	-1.10459
SLC52A1	Carbonic acid	0.770124	-0.0880202	0.206358
SLC13A5	Carbonic acid	0.988382	0.0785472	0.0377313
SLC16A13	Carbonic acid	0.949166	-0.0168874	-1.05986
SLC16A11	Carbonic acid	0.966366	0.0195016	-1.01333
SLC2A4	Carbonic acid	0.984454	-0.0225758	-0.958603
SLC35G6	Carbonic acid	0.990121	-0.0572606	-0.341187
MPDU1	Carbonic acid	0.994311	0.0830394	0.117695
SLC25A35	Carbonic acid	0.962228	-0.0276368	-0.868513
MFSD6L	Carbonic acid	0.137076	0.166342	1.60054
SLC5A10	Carbonic acid	0.460396	0.109517	0.589012
SLC47A1	Carbonic acid	0.778489	0.0627117	-0.244152
SLC47A2	Carbonic acid	0.679655	-0.0576438	-0.334366
SLC46A1	Carbonic acid	0.465075	0.111398	0.622495
SLC13A2	Carbonic acid	0.909758	0.0281024	-0.860225
SLC6A4	Carbonic acid	0.801947	0.0529244	-0.418375
SLC35G3	Carbonic acid	0.999024	0.00625363	-1.24915
STARD3	Carbonic acid	0.594768	-0.0970826	0.367675
SLC4A1	Carbonic acid	0.970075	0.00914619	-1.19766
SLC25A39	Carbonic acid	0.133501	0.187874	1.98383
SLC35B1	Carbonic acid	0.994074	0.0953573	0.336963
SLC16A6	Carbonic acid	0.991782	0.0199651	-1.00507
SLC39A11	Carbonic acid	0.884602	-0.0195539	-1.0124
TMEM104	Carbonic acid	0.224991	-0.156023	1.41686
SLC16A5	Carbonic acid	0.79673	0.0310805	-0.807212
SLC25A19	Carbonic acid	0.474388	0.0896758	0.235829
MFSD11	Carbonic acid	0.847563	-0.0842837	0.139845
SLC26A11	Carbonic acid	0.760124	-0.103405	0.480225
SLC38A10	Carbonic acid	0.999332	-0.189634	2.01516
SLC25A10	Carbonic acid	0.154775	0.147591	1.26677
SLC16A3	Carbonic acid	0.886418	-0.0339735	-0.755715
SLC35G4	Carbonic acid	0.946746	0.0165683	-1.06554
TMEM241	Carbonic acid	0.744098	-0.0646009	-0.210524
NPC1	Carbonic acid	0.310453	-0.12435	0.853055
SLC25A52	Carbonic acid	0.677845	-0.142884	1.18297
SLC39A6	Carbonic acid	0.999051	-0.0158975	-1.07748
SLC14A2	Carbonic acid	0.99491	-0.115624	0.69772
SLC14A1	Carbonic acid	0.534484	0.138657	1.10773
SLC66A2	Carbonic acid	0.744887	-0.0716905	-0.0843238
SLC39A3	Carbonic acid	0.554164	0.0949181	0.329145
MFSD12	Carbonic acid	0.992315	-0.0588358	-0.313146
SLC25A41	Carbonic acid	0.976321	-0.0191697	-1.01923
SLC25A23	Carbonic acid	0.967302	-0.00910073	-1.19847
SLC44A2	Carbonic acid	0.239227	-0.183939	1.91378
TMEM205	Carbonic acid	0.827184	-0.0587696	-0.314325
SLC1A6	Carbonic acid	0.920135	-0.0357494	-0.724103
SLC35E1	Carbonic acid	0.408024	-0.1826	1.88995
SLC27A1	Carbonic acid	0.142786	-0.280641	3.63516
SLC5A5	Carbonic acid	0.890314	0.0582242	-0.324035
SLC25A42	Carbonic acid	0.661523	-0.183329	1.90292
SLC7A9	Carbonic acid	0.795703	-0.0654098	-0.196125
SLC7A10	Carbonic acid	0.917053	0.0144439	-1.10336
SLC1A5	Carbonic acid	0.686818	0.0510247	-0.45219
SLC8A2	Carbonic acid	0.787421	-0.0580551	-0.327045
SLC6A16	Carbonic acid	0.742769	0.120178	0.778787
SLC17A7	Carbonic acid	0.798696	-0.0387487	-0.670713
SLC27A5	Carbonic acid	0.139829	0.155403	1.40582
SLC52A3	Carbonic acid	0.620189	-0.0749599	-0.0261254
SLC4A11	Carbonic acid	0.336537	-0.132245	0.993587
SLC23A2	Carbonic acid	0.76935	-0.0617044	-0.262083
SLC24A3	Carbonic acid	0.515693	-0.168113	1.63206
XKR7	Carbonic acid	0.960866	0.0128721	-1.13134
SLC32A1	Carbonic acid	0.934931	-0.107321	0.549924
SLC12A5	Carbonic acid	0.689535	-0.0715058	-0.0876122
SLC35C2	Carbonic acid	0.997662	0.00333217	-1.30115
SLC13A3	Carbonic acid	0.999898	-0.149805	1.30617
SLC2A10	Carbonic acid	0.333043	-0.171007	1.68359
SLC9A8	Carbonic acid	0.968751	-0.0319624	-0.791515
SLCO4A1	Carbonic acid	0.0401585	0.256013	3.19675
SLC17A9	Carbonic acid	0.796895	0.0593935	-0.303219
SLC37A1	Carbonic acid	0.527727	-0.0803869	0.0704789
SLC19A1	Carbonic acid	0.86968	0.0769467	0.00924033
XKR3	Carbonic acid	0.999219	0.0828165	0.113727
SLC25A18	Carbonic acid	0.988886	0.0444754	-0.568773
SLC25A1	Carbonic acid	0.996858	-0.108634	0.573293
SLC7A4	Carbonic acid	0.980191	-0.089654	0.235441
SLC2A11	Carbonic acid	0.758555	-0.128017	0.918326
SLC35E4	Carbonic acid	0.73804	-0.0703276	-0.108583
SLC5A1	Carbonic acid	0.957837	-0.00586615	-1.25605
SLC5A4	Carbonic acid	0.998376	-0.19628	2.13347
SLC16A8	Carbonic acid	0.575993	-0.0814709	0.089775
TMEM184B	Carbonic acid	0.00634982	-0.301506	4.00656
SLC25A17	Carbonic acid	0.999322	-0.0290938	-0.842578
TSPO	Carbonic acid	0.883049	-0.027825	-0.865163
SLC25A6	Carbonic acid	0.665568	0.0715511	-0.0868056
CLCN4	Carbonic acid	0.998848	0.0471314	-0.521494
PTCHD1	Carbonic acid	0.999326	0.0695655	-0.12215
XK	Carbonic acid	0.570214	0.116581	0.714756
MPC1L	Carbonic acid	0.998947	-0.0687099	-0.137381
SLC9A7	Carbonic acid	0.984974	0.0119449	-1.14784
SLC38A5	Carbonic acid	0.951648	0.153235	1.36722
SLC35A2	Carbonic acid	0.937065	-0.064702	-0.208724
CLCN5	Carbonic acid	0.823952	0.0388428	-0.669038
SLC7A3	Carbonic acid	0.95977	-0.0134484	-1.12108
SLC16A2	Carbonic acid	0.455202	-0.0779435	0.0269853
MAGT1	Carbonic acid	0.195211	-0.19657	2.13863
XKRX	Carbonic acid	0.279646	0.121921	0.809814
SLC25A43	Carbonic acid	0.61606	-0.068069	-0.148789
SLC25A5	Carbonic acid	0.78945	0.0905995	0.252271
SLC25A14	Carbonic acid	0.923495	-0.0523353	-0.428861
SLC9A6	Carbonic acid	0.32705	-0.133032	1.00761
SLC6A8	Carbonic acid	0.999119	-0.0138201	-1.11446
SLC10A3	Carbonic acid	0.770363	-0.0457128	-0.546747
SLC35E2B	Propenoic acid C3:1	0.133296	-0.221206	1.78919
SLC35E2A	Propenoic acid C3:1	0.596458	-0.123827	0.398252
SLC45A1	Propenoic acid C3:1	0.27435	-0.138808	0.612235
SLC2A7	Propenoic acid C3:1	0.948337	0.0467352	-0.702913
SLC2A5	Propenoic acid C3:1	0.92771	-0.0302579	-0.938271
SLC25A33	Propenoic acid C3:1	0.631021	-0.144988	0.700507
DISP3	Propenoic acid C3:1	0.98174	-0.0157145	-1.14601
CLCN6	Propenoic acid C3:1	0.423314	-0.124489	0.407712
SLC25A34	Propenoic acid C3:1	0.166463	-0.223698	1.82479
CLCNKA	Propenoic acid C3:1	0.86838	-0.100828	0.0697387
CLCNKB	Propenoic acid C3:1	0.996367	-0.000940146	-1.35704
SLC66A1	Propenoic acid C3:1	0.750541	-0.0566574	-0.561187
NIPAL3	Propenoic acid C3:1	0.998189	0.151816	0.798039
RHD	Propenoic acid C3:1	0.998678	-0.0161717	-1.13948
RHCE	Propenoic acid C3:1	0.979323	-0.0138201	-1.17306
SLC30A2	Propenoic acid C3:1	0.903478	-0.0348385	-0.872843
SLC9A1	Propenoic acid C3:1	0.64628	0.0843813	-0.165184
XKR8	Propenoic acid C3:1	0.945311	0.0479331	-0.685803
LAPTM5	Propenoic acid C3:1	0.996009	0.022412	-1.05034
TMEM234	Propenoic acid C3:1	0.562333	0.101495	0.079269
MFSD2A	Propenoic acid C3:1	0.978325	-0.0605437	-0.505675
SLC2A1	Propenoic acid C3:1	0.0594368	0.241858	2.08418
SLC6A9	Propenoic acid C3:1	0.20923	0.227459	1.87851
PTCH2	Propenoic acid C3:1	0.544284	-0.199017	1.47225
SLC5A9	Propenoic acid C3:1	0.934334	-0.11377	0.2546
SLC1A7	Propenoic acid C3:1	0.998128	0.0603187	-0.508888
SLC35D1	Propenoic acid C3:1	0.978033	-0.00904148	-1.24132
SLC44A5	Propenoic acid C3:1	0.715678	-0.0540153	-0.598925
SLC44A3	Propenoic acid C3:1	0.0422395	0.246392	2.14895
SLC35A3	Propenoic acid C3:1	0.770418	0.122384	0.377641
MFSD14A	Propenoic acid C3:1	0.988721	-0.148254	0.747157
SLC30A7	Propenoic acid C3:1	0.639673	0.0749041	-0.300553
SLC25A24	Propenoic acid C3:1	0.810842	0.0361624	-0.853932
SLC6A17	Propenoic acid C3:1	0.315113	-0.217797	1.7405
SLC16A4	Propenoic acid C3:1	0.999695	-0.0956535	-0.00417343
SLC16A1	Propenoic acid C3:1	0.99716	0.0274869	-0.977851
SLC22A15	Propenoic acid C3:1	0.470264	-0.113196	0.246403
SV2A	Propenoic acid C3:1	0.0333027	-0.320537	3.20801
SLC27A3	Propenoic acid C3:1	0.932868	-0.0322029	-0.91049
SLC39A1	Propenoic acid C3:1	0.618062	0.126183	0.431908
SLC50A1	Propenoic acid C3:1	0.137039	0.219679	1.76739
SLC25A44	Propenoic acid C3:1	0.991809	-0.116947	0.299973
RHBG	Propenoic acid C3:1	0.0679577	0.195619	1.42371
MPC2	Propenoic acid C3:1	0.913915	-0.0239456	-1.02843
SLC19A2	Propenoic acid C3:1	0.917796	-0.0166016	-1.13334
SLC9C2	Propenoic acid C3:1	0.271742	-0.153358	0.82007
XPR1	Propenoic acid C3:1	0.588772	-0.129066	0.473082
MFSD4A	Propenoic acid C3:1	0.794894	0.0435134	-0.748932
SLC45A3	Propenoic acid C3:1	0.52611	0.146026	0.715344
SLC41A1	Propenoic acid C3:1	0.29834	-0.13176	0.511567
SLC26A9	Propenoic acid C3:1	0.341179	0.132247	0.51852
SLC30A1	Propenoic acid C3:1	0.732401	-0.0742524	-0.309864
FLVCR1	Propenoic acid C3:1	0.646166	-0.0553433	-0.579956
SLC30A10	Propenoic acid C3:1	0.321236	-0.178094	1.17339
DISP1	Propenoic acid C3:1	0.933981	-0.123621	0.395315
ARV1	Propenoic acid C3:1	0.815183	-0.0444127	-0.736087
SLC35F3	Propenoic acid C3:1	0.998823	0.0386065	-0.819022
SLC66A3	Propenoic acid C3:1	0.955517	0.0282607	-0.966799
LAPTM4A	Propenoic acid C3:1	0.852087	0.0300593	-0.941109
MFSD2B	Propenoic acid C3:1	0.856039	-0.0738936	-0.314988
SLC35F6	Propenoic acid C3:1	0.978088	0.016755	-1.13114
SLC5A6	Propenoic acid C3:1	0.952219	-0.0184385	-1.1071
SLC30A3	Propenoic acid C3:1	0.90441	-0.0816277	-0.204515
SLC30A6	Propenoic acid C3:1	0.998276	-0.0329801	-0.899388
SLC8A1	Propenoic acid C3:1	0.536789	-0.17343	1.10677
SLC3A1	Propenoic acid C3:1	0.931887	0.0589787	-0.528029
SLC1A4	Propenoic acid C3:1	0.48104	-0.17	1.05778
SFXN5	Propenoic acid C3:1	0.180046	-0.199951	1.48559
SLC4A5	Propenoic acid C3:1	0.649369	-0.120596	0.3521
CNNM4	Propenoic acid C3:1	0.978858	0.110059	0.201595
CNNM3	Propenoic acid C3:1	0.787904	-0.07084	-0.358605
SLC9A4	Propenoic acid C3:1	0.273863	0.1892	1.33202
SLC9A2	Propenoic acid C3:1	0.349732	0.153576	0.823181
MFSD9	Propenoic acid C3:1	0.910964	-0.0171732	-1.12517
SLC5A7	Propenoic acid C3:1	0.648846	0.117837	0.312694
SLC20A1	Propenoic acid C3:1	0.996145	-0.0101359	-1.22569
SLC35F5	Propenoic acid C3:1	0.914024	0.0670094	-0.41332
TMEM163	Propenoic acid C3:1	0.902957	0.0238087	-1.03039
SLC4A10	Propenoic acid C3:1	0.805699	-0.121504	0.36507
SLC38A11	Propenoic acid C3:1	0.922372	-0.0405054	-0.791899
SLC25A12	Propenoic acid C3:1	0.898346	-0.197396	1.4491
GPR155	Propenoic acid C3:1	0.481803	-0.164259	0.975778
SLC40A1	Propenoic acid C3:1	0.987687	0.00705124	-1.26975
MFSD6	Propenoic acid C3:1	0.510054	0.127832	0.455457
SLC39A10	Propenoic acid C3:1	0.977497	-0.0583165	-0.537488
SLC11A1	Propenoic acid C3:1	0.699429	0.0737295	-0.317332
SLC23A3	Propenoic acid C3:1	0.755108	0.165064	0.987278
SLC4A3	Propenoic acid C3:1	0.605587	-0.0795608	-0.234038
SLC19A3	Propenoic acid C3:1	0.957749	0.0229638	-1.04246
SLC16A14	Propenoic acid C3:1	0.846686	0.0411502	-0.782688
SLC6A11	Propenoic acid C3:1	0.750082	-0.0473733	-0.693799
SLC6A1	Propenoic acid C3:1	0.975758	0.00938618	-1.2364
SLC6A6	Propenoic acid C3:1	0.951827	-0.0241757	-1.02515
SLC4A7	Propenoic acid C3:1	0.896734	0.0343325	-0.88007
SLC22A13	Propenoic acid C3:1	0.922559	0.127152	0.445749
SLC22A14	Propenoic acid C3:1	0.727102	0.0806746	-0.218129
SLC25A38	Propenoic acid C3:1	0.999536	0.0392018	-0.810518
SLC6A20	Propenoic acid C3:1	0.104046	0.251706	2.22484
SCAP	Propenoic acid C3:1	0.992008	-0.0527954	-0.61635
SLC26A6	Propenoic acid C3:1	0.944663	-0.0187905	-1.10207
SLC25A20	Propenoic acid C3:1	0.999807	-0.0395155	-0.806038
SLC38A3	Propenoic acid C3:1	0.568331	-0.113968	0.257427
RFT1	Propenoic acid C3:1	0.0805357	0.254653	2.26695
SLC25A26	Propenoic acid C3:1	0.370931	0.158167	0.888751
SLC9C1	Propenoic acid C3:1	0.916023	0.0986775	0.03902
SLC35A5	Propenoic acid C3:1	0.395259	-0.100495	0.0649803
SIDT1	Propenoic acid C3:1	0.567751	0.0963506	0.0057839
SLC15A2	Propenoic acid C3:1	0.392314	0.116894	0.299227
SLC49A4	Propenoic acid C3:1	0.844901	0.0566469	-0.561336
SLC12A8	Propenoic acid C3:1	0.214442	0.182429	1.23532
SLC41A3	Propenoic acid C3:1	0.940574	0.0281736	-0.968043
SLCO2A1	Propenoic acid C3:1	0.884655	0.0269193	-0.98596
SLC35G2	Propenoic acid C3:1	0.889192	-0.10778	0.169034
SLC25A36	Propenoic acid C3:1	0.999153	-0.0395504	-0.80554
SLC9A9	Propenoic acid C3:1	0.562352	-0.0834974	-0.177809
SLC33A1	Propenoic acid C3:1	0.958129	-0.0457651	-0.71677
SLC66A1L	Propenoic acid C3:1	0.931053	-0.0122172	-1.19596
MFSD1	Propenoic acid C3:1	0.791774	0.0704043	-0.364828
SLC7A14	Propenoic acid C3:1	0.995847	-0.125058	0.415838
SLC2A2	Propenoic acid C3:1	0.981478	-0.00789014	-1.25777
CLCN2	Propenoic acid C3:1	0.469478	0.105486	0.136275
TMEM41A	Propenoic acid C3:1	0.664529	0.158435	0.892584
SLC51A	Propenoic acid C3:1	0.861091	-0.0650157	-0.441798
SLC49A3	Propenoic acid C3:1	0.998615	0.10534	0.134185
SLC26A1	Propenoic acid C3:1	0.999864	-0.0105716	-1.21947
LETM1	Propenoic acid C3:1	0.999661	-0.0823841	-0.193711
MFSD10	Propenoic acid C3:1	0.949799	0.100146	0.0600016
SLC2A9	Propenoic acid C3:1	0.936432	0.0345382	-0.877133
SLC34A2	Propenoic acid C3:1	0.505322	0.107661	0.167342
SLC30A9	Propenoic acid C3:1	0.775486	0.0599861	-0.51364
NIPAL1	Propenoic acid C3:1	0.0356042	0.271711	2.5106
SLC10A4	Propenoic acid C3:1	0.34036	-0.207149	1.58841
TMEM165	Propenoic acid C3:1	0.53235	0.118421	0.321033
SLC4A4	Propenoic acid C3:1	0.777424	-0.0891531	-0.0970245
SLC10A6	Propenoic acid C3:1	0.999244	0.125643	0.424192
SLC39A8	Propenoic acid C3:1	0.757859	0.100227	0.0611467
SLC9B1	Propenoic acid C3:1	0.294225	-0.132537	0.522669
SLC9B2	Propenoic acid C3:1	0.517217	-0.144807	0.697918
OSTC	Propenoic acid C3:1	0.986932	0.0226839	-1.04646
SLC25A31	Propenoic acid C3:1	0.966663	-0.0365195	-0.848832
MFSD8	Propenoic acid C3:1	0.785929	0.0586894	-0.532161
SLC7A11	Propenoic acid C3:1	0.8322	0.0522412	-0.624266
UCP1	Propenoic acid C3:1	0.999444	-0.0382015	-0.824806
SLC10A7	Propenoic acid C3:1	0.0229895	0.266807	2.44055
TMEM184C	Propenoic acid C3:1	0.955551	0.0209899	-1.07065
TMEM144	Propenoic acid C3:1	0.109883	0.203116	1.5308
CLCN3	Propenoic acid C3:1	0.389202	0.122879	0.38471
SLC25A4	Propenoic acid C3:1	0.62004	-0.0856814	-0.146613
SLC9A3	Propenoic acid C3:1	0.99581	-0.00382363	-1.31585
SLC12A7	Propenoic acid C3:1	0.171046	0.158745	0.897015
SLC6A19	Propenoic acid C3:1	0.765641	-0.0486643	-0.675359
SLC6A18	Propenoic acid C3:1	0.958211	0.0195143	-1.09173
SLC6A3	Propenoic acid C3:1	0.965634	0.0755198	-0.29176
ANKH	Propenoic acid C3:1	0.978104	-0.136483	0.579028
SLC45A2	Propenoic acid C3:1	0.836937	-0.117536	0.308389
LMBRD2	Propenoic acid C3:1	0.983636	0.0402788	-0.795134
SLC1A3	Propenoic acid C3:1	0.289759	0.149153	0.760002
SLC38A9	Propenoic acid C3:1	0.999864	0.145141	0.702698
SLC30A5	Propenoic acid C3:1	0.995226	-0.00635064	-1.27976
HMGCR	Propenoic acid C3:1	0.966527	0.0327849	-0.902176
SV2C	Propenoic acid C3:1	0.987579	-0.0227424	-1.04562
SLCO4C1	Propenoic acid C3:1	0.998093	-0.10279	0.0977595
SLCO6A1	Propenoic acid C3:1	0.997375	-0.0797328	-0.231582
SLC25A46	Propenoic acid C3:1	0.930919	-0.0391147	-0.811763
SLC12A2	Propenoic acid C3:1	0.453581	0.0937957	-0.0307097
SLC27A6	Propenoic acid C3:1	0.971453	0.0125464	-1.19126
SLC22A4	Propenoic acid C3:1	0.876336	0.0210666	-1.06956
SLC22A5	Propenoic acid C3:1	0.721347	0.165821	0.998082
SLC25A48	Propenoic acid C3:1	0.919727	0.0233221	-1.03734
SLC23A1	Propenoic acid C3:1	0.916367	0.0484106	-0.678982
SLC4A9	Propenoic acid C3:1	0.8939	0.0596107	-0.519003
SLC35A4	Propenoic acid C3:1	0.995065	-0.0566922	-0.560689
SLC25A2	Propenoic acid C3:1	0.997416	0.180204	1.20352
SLC26A2	Propenoic acid C3:1	0.691633	-0.102144	0.0885294
SLC6A7	Propenoic acid C3:1	0.60325	0.143927	0.685362
SLC36A3	Propenoic acid C3:1	0.984232	0.0762601	-0.281185
SLC36A2	Propenoic acid C3:1	0.875298	0.0663939	-0.422112
SLC36A1	Propenoic acid C3:1	0.711428	-0.14169	0.653409
NIPAL4	Propenoic acid C3:1	0.980596	0.112475	0.236096
SFXN1	Propenoic acid C3:1	0.973498	-0.0796968	-0.232097
SLC34A1	Propenoic acid C3:1	0.0444151	0.276742	2.58246
SLC22A23	Propenoic acid C3:1	0.880125	-0.0676473	-0.404209
SLC35B3	Propenoic acid C3:1	0.852047	-0.0383583	-0.822567
TMEM14C	Propenoic acid C3:1	0.20589	-0.136399	0.577833
TMEM14B	Propenoic acid C3:1	0.15389	-0.184841	1.26977
SLC17A4	Propenoic acid C3:1	0.934501	0.10476	0.125903
SLC17A1	Propenoic acid C3:1	0.892696	-0.0412423	-0.781372
SLC17A3	Propenoic acid C3:1	0.991608	0.0445774	-0.733734
SLC17A2	Propenoic acid C3:1	0.999789	0.0888847	-0.100858
SLC44A4	Propenoic acid C3:1	0.235221	0.21046	1.6357
SLC39A7	Propenoic acid C3:1	0.830447	0.0532938	-0.609231
SLC26A8	Propenoic acid C3:1	0.865701	0.156059	0.858649
MTCH1	Propenoic acid C3:1	0.849297	-0.026633	-0.990049
TSPO2	Propenoic acid C3:1	0.768621	0.039911	-0.800388
SLC22A7	Propenoic acid C3:1	0.596016	-0.178806	1.18355
SLC29A1	Propenoic acid C3:1	0.511209	-0.107124	0.159675
SLC35B2	Propenoic acid C3:1	0.996965	-0.00486232	-1.30102
SLC25A27	Propenoic acid C3:1	0.979296	0.0271976	-0.981984
PTCHD4	Propenoic acid C3:1	0.800214	-0.0676064	-0.404793
RHAG	Propenoic acid C3:1	0.999728	-0.113129	0.245438
TMEM14A	Propenoic acid C3:1	0.972186	-0.113625	0.252527
LMBRD1	Propenoic acid C3:1	0.774425	0.0669536	-0.414117
SLC17A5	Propenoic acid C3:1	0.876753	0.0854374	-0.150098
SLC35A1	Propenoic acid C3:1	0.511411	0.103238	0.104162
SLC22A16	Propenoic acid C3:1	0.999537	0.0435287	-0.748714
SLC16A10	Propenoic acid C3:1	0.678309	-0.0672325	-0.410134
MFSD4B	Propenoic acid C3:1	0.960262	-0.0820181	-0.198939
SLC35F1	Propenoic acid C3:1	0.431942	-0.175848	1.14131
SLC18B1	Propenoic acid C3:1	0.592825	0.0626107	-0.476151
SLC2A12	Propenoic acid C3:1	0.946195	0.157567	0.880187
SLC35D3	Propenoic acid C3:1	0.483846	-0.124463	0.40733
OSTCP1	Propenoic acid C3:1	0.998186	0.00137838	-1.35078
SLC22A1	Propenoic acid C3:1	0.961725	0.0163262	-1.13727
SLC22A2	Propenoic acid C3:1	0.893963	0.0663835	-0.422261
SLC22A3	Propenoic acid C3:1	0.207017	0.188625	1.32381
MPC1	Propenoic acid C3:1	0.369491	0.111126	0.21683
UNC93A	Propenoic acid C3:1	0.6112	0.235696	1.99617
TMEM184A	Propenoic acid C3:1	0.0517623	0.211781	1.65457
SLC29A4	Propenoic acid C3:1	0.271534	-0.149976	0.771752
STARD3NL	Propenoic acid C3:1	0.206128	-0.134437	0.549803
NPC1L1	Propenoic acid C3:1	0.670036	0.074106	-0.311955
SLC25A40	Propenoic acid C3:1	0.617071	0.0970059	0.0151438
SLC25A13	Propenoic acid C3:1	0.565493	0.0856257	-0.14741
SLC12A9	Propenoic acid C3:1	0.0698414	0.269718	2.48212
SLC26A5	Propenoic acid C3:1	0.450146	0.116086	0.287677
SLC26A4	Propenoic acid C3:1	0.243054	-0.164807	0.983594
SLC26A3	Propenoic acid C3:1	0.713778	0.139149	0.61711
SLC13A1	Propenoic acid C3:1	0.999055	0.0226491	-1.04695
SLC35B4	Propenoic acid C3:1	0.533128	-0.105744	0.139959
SLC13A4	Propenoic acid C3:1	0.969929	0.0611067	-0.497633
SVOPL	Propenoic acid C3:1	0.99934	0.0313405	-0.922807
SLC37A3	Propenoic acid C3:1	0.983842	0.00562914	-1.29006
CLCN1	Propenoic acid C3:1	0.998512	0.0599561	-0.514069
SLC4A2	Propenoic acid C3:1	0.999864	0.0600662	-0.512495
LMBR1	Propenoic acid C3:1	0.311394	0.114312	0.262335
XKR6	Propenoic acid C3:1	0.235016	-0.165085	0.987574
SLC35G5	Propenoic acid C3:1	0.094821	-0.280433	2.63518
TUSC3	Propenoic acid C3:1	0.449871	-0.166901	1.01352
SLC7A2	Propenoic acid C3:1	0.89934	-0.0334716	-0.892368
SLC18A1	Propenoic acid C3:1	0.3025	-0.168784	1.0404
SLC39A14	Propenoic acid C3:1	0.887673	0.0403172	-0.794587
SLC25A37	Propenoic acid C3:1	0.749447	0.129878	0.484682
LETM2	Propenoic acid C3:1	0.999271	0.0338933	-0.886343
SLC20A2	Propenoic acid C3:1	0.23136	0.166703	1.01068
XKR4	Propenoic acid C3:1	0.91933	-0.0278163	-0.973147
SLCO5A1	Propenoic acid C3:1	0.842304	-0.0835486	-0.177078
XKR9	Propenoic acid C3:1	0.933226	0.118132	0.316902
SLC10A5	Propenoic acid C3:1	0.532156	0.092771	-0.045347
SLC7A13	Propenoic acid C3:1	0.579882	0.1813	1.21918
TMEM64	Propenoic acid C3:1	0.961742	-0.152984	0.814718
SLC26A7	Propenoic acid C3:1	0.999604	-0.00447565	-1.30654
LAPTM4B	Propenoic acid C3:1	0.998349	-0.0922098	-0.0533627
NIPAL2	Propenoic acid C3:1	0.746036	0.064214	-0.453249
SLC25A32	Propenoic acid C3:1	0.999328	-0.0162565	-1.13826
SLC30A8	Propenoic acid C3:1	0.999614	-0.000739313	-1.35991
SLC45A4	Propenoic acid C3:1	0.684224	0.049634	-0.661507
SLC52A2	Propenoic acid C3:1	0.706183	0.112956	0.242968
SLC39A4	Propenoic acid C3:1	0.668976	0.209655	1.6242
MFSD3	Propenoic acid C3:1	0.18749	0.145075	0.701752
SLC1A1	Propenoic acid C3:1	0.699835	0.15446	0.835804
SLC24A2	Propenoic acid C3:1	0.968519	0.0283673	-0.965276
SLC25A51	Propenoic acid C3:1	0.175573	-0.223325	1.81946
SLC28A3	Propenoic acid C3:1	0.647119	0.106115	0.145263
MFSD14B	Propenoic acid C3:1	0.845952	0.0332485	-0.895554
PTCH1	Propenoic acid C3:1	0.439546	-0.127389	0.449134
SLC35D2	Propenoic acid C3:1	0.414851	0.160676	0.924597
SLC44A1	Propenoic acid C3:1	0.62275	0.0954409	-0.00721042
TMEM245	Propenoic acid C3:1	0.830289	0.0264936	-0.992041
SLC46A2	Propenoic acid C3:1	0.951238	0.0363161	-0.851737
SLC31A2	Propenoic acid C3:1	0.652892	0.0673754	-0.408093
SLC31A1	Propenoic acid C3:1	0.954882	0.127895	0.456353
SLC2A8	Propenoic acid C3:1	0.996608	0.01145	-1.20692
SLC25A25	Propenoic acid C3:1	0.620124	0.157808	0.883623
SLC27A4	Propenoic acid C3:1	0.989909	0.0587626	-0.531116
SLC2A6	Propenoic acid C3:1	0.65407	-0.0525375	-0.620035
SLC34A3	Propenoic acid C3:1	0.999032	0.0813594	-0.208349
SLC39A12	Propenoic acid C3:1	0.914482	-0.164943	0.985543
PTCHD3	Propenoic acid C3:1	0.999794	-0.0666977	-0.417773
SLC18A3	Propenoic acid C3:1	0.262948	-0.156191	0.860527
SLC16A9	Propenoic acid C3:1	0.999797	0.0898118	-0.0876159
SLC25A16	Propenoic acid C3:1	0.982567	-0.00923667	-1.23853
SLC29A3	Propenoic acid C3:1	0.884477	0.054343	-0.594245
SLC16A12	Propenoic acid C3:1	0.968854	0.033202	-0.896219
SLC35G1	Propenoic acid C3:1	0.98835	0.003977	-1.31366
CNNM1	Propenoic acid C3:1	0.984979	0.00643256	-1.27859
SLC25A28	Propenoic acid C3:1	0.972873	0.0528407	-0.615703
SFXN3	Propenoic acid C3:1	0.56518	0.146598	0.723509
MFSD13A	Propenoic acid C3:1	0.583209	0.0635169	-0.463207
SFXN2	Propenoic acid C3:1	0.953545	0.00657372	-1.27657
CNNM2	Propenoic acid C3:1	0.822398	-0.118104	0.316503
SLC18A2	Propenoic acid C3:1	0.819092	0.0290694	-0.955248
SFXN4	Propenoic acid C3:1	0.603616	0.0574765	-0.549487
SLC25A22	Propenoic acid C3:1	0.979693	-0.0134507	-1.17834
SLC22A18	Propenoic acid C3:1	0.742538	0.0688149	-0.387531
TMEM41B	Propenoic acid C3:1	0.986732	0.0124399	-1.19278
SLC6A5	Propenoic acid C3:1	0.967022	-0.0302248	-0.938745
SLC17A6	Propenoic acid C3:1	0.839619	-0.0711628	-0.353994
SLC5A12	Propenoic acid C3:1	0.956739	0.0204292	-1.07866
SLC1A2	Propenoic acid C3:1	0.625817	-0.192823	1.38378
SLC35C1	Propenoic acid C3:1	0.358421	0.167595	1.02342
SLC39A13	Propenoic acid C3:1	0.680131	-0.0546253	-0.590212
MTCH2	Propenoic acid C3:1	0.992501	-0.0657895	-0.430746
SLC43A3	Propenoic acid C3:1	0.908014	0.0219589	-1.05681
SLC43A1	Propenoic acid C3:1	0.970594	-0.0220495	-1.05552
SLC15A3	Propenoic acid C3:1	0.383435	0.116629	0.295443
SLC3A2	Propenoic acid C3:1	0.196086	0.178226	1.17527
SLC22A6	Propenoic acid C3:1	0.994964	0.159953	0.914271
SLC22A8	Propenoic acid C3:1	0.999627	-0.024109	-1.0261
SLC22A24	Propenoic acid C3:1	0.998864	-0.0117714	-1.20233
SLC22A10	Propenoic acid C3:1	0.984671	0.134532	0.551154
SLC22A25	Propenoic acid C3:1	0.889246	0.03153	-0.9201
SLC22A9	Propenoic acid C3:1	0.176023	0.201577	1.50882
SLC22A11	Propenoic acid C3:1	0.0740369	0.245962	2.1428
SLC22A12	Propenoic acid C3:1	0.997592	-0.014996	-1.15627
SLC25A45	Propenoic acid C3:1	0.77475	0.0507808	-0.645127
SLC29A2	Propenoic acid C3:1	0.0797874	0.171422	1.07809
UNC93B1	Propenoic acid C3:1	0.0808243	0.200631	1.4953
UCP2	Propenoic acid C3:1	0.653102	-0.0914151	-0.064714
UCP3	Propenoic acid C3:1	0.999475	-0.100899	0.0707555
SLCO2B1	Propenoic acid C3:1	0.988264	0.0125811	-1.19076
SLC36A4	Propenoic acid C3:1	0.166354	-0.173001	1.10064
SLC35F2	Propenoic acid C3:1	0.452762	0.160965	0.928729
SIDT2	Propenoic acid C3:1	0.996691	0.00704427	-1.26985
SLC37A4	Propenoic acid C3:1	0.0882412	0.179345	1.19125
SLC37A2	Propenoic acid C3:1	0.661483	0.0951133	-0.0118904
SLC6A12	Propenoic acid C3:1	0.94445	0.020689	-1.07495
SLC6A13	Propenoic acid C3:1	0.999757	0.0126441	-1.18986
SLC2A14	Propenoic acid C3:1	0.698688	0.0593841	-0.522239
SLC2A3	Propenoic acid C3:1	0.638838	-0.0588079	-0.530468
SLC15A5	Propenoic acid C3:1	0.997001	0.0908306	-0.0730626
SLCO1C1	Propenoic acid C3:1	0.417077	0.0966103	0.00949319
SLCO1B3	Propenoic acid C3:1	0.00829985	0.324685	3.26726
SLCO1B7	Propenoic acid C3:1	0.00809262	0.325546	3.27957
SLCO1B1	Propenoic acid C3:1	0.28212	0.161624	0.938136
SLCO1A2	Propenoic acid C3:1	0.997884	-0.0727118	-0.331868
SLC2A13	Propenoic acid C3:1	0.391128	-0.188121	1.31662
SLC38A1	Propenoic acid C3:1	0.545881	0.0920774	-0.0552546
SLC38A2	Propenoic acid C3:1	0.838533	0.0773231	-0.266002
SLC38A4	Propenoic acid C3:1	0.871253	0.0358279	-0.85871
SLC48A1	Propenoic acid C3:1	0.816832	0.0416243	-0.775917
LMBR1L	Propenoic acid C3:1	0.886173	-0.121265	0.361659
SLC11A2	Propenoic acid C3:1	0.889727	0.0383723	-0.822368
LETMD1	Propenoic acid C3:1	0.314202	0.118679	0.324717
SLC4A8	Propenoic acid C3:1	0.0411607	-0.248756	2.18271
MFSD5	Propenoic acid C3:1	0.998345	0.0791844	-0.239415
SLC39A5	Propenoic acid C3:1	0.837636	-0.0606065	-0.504778
SLC26A10P	Propenoic acid C3:1	0.00412405	-0.318215	3.17485
SLC16A7	Propenoic acid C3:1	0.999576	0.0169711	-1.12806
SLC35E3	Propenoic acid C3:1	0.998477	-0.123018	0.386702
SLC6A15	Propenoic acid C3:1	0.13883	-0.263599	2.39473
SLC25A3	Propenoic acid C3:1	0.774394	0.0555559	-0.576919
SLC17A8	Propenoic acid C3:1	0.982423	-0.0253821	-1.00792
SLC5A8	Propenoic acid C3:1	0.99964	0.0202362	-1.08142
SLC41A2	Propenoic acid C3:1	0.998844	0.0783897	-0.250767
SVOP	Propenoic acid C3:1	0.63027	-0.0851432	-0.154301
SLC8B1	Propenoic acid C3:1	0.292219	0.204242	1.54688
SLC15A4	Propenoic acid C3:1	0.999932	-0.0568874	-0.557901
SLC46A3	Propenoic acid C3:1	0.55486	-0.108689	0.182029
SLC7A1	Propenoic acid C3:1	0.99662	-0.0385012	-0.820525
SLC25A15	Propenoic acid C3:1	0.578846	-0.0894249	-0.0931422
SLC25A30	Propenoic acid C3:1	0.746958	-0.0670826	-0.412275
SLC15A1	Propenoic acid C3:1	0.949305	0.0594995	-0.52059
SLC10A2	Propenoic acid C3:1	0.927211	0.0193112	-1.09463
TMCO3	Propenoic acid C3:1	0.752447	-0.0488846	-0.672211
SLC39A2	Propenoic acid C3:1	0.829904	0.117513	0.308065
SLC7A7	Propenoic acid C3:1	0.745994	0.0977902	0.0263458
SLC7A8	Propenoic acid C3:1	0.94222	0.024946	-1.01415
SLC22A17	Propenoic acid C3:1	0.00903561	-0.266337	2.43383
SLC25A21	Propenoic acid C3:1	0.972725	-0.0335134	-0.89177
SLC35F4	Propenoic acid C3:1	0.776615	0.0859272	-0.143102
SLC38A6	Propenoic acid C3:1	0.92284	0.0271488	-0.982681
SLC39A9	Propenoic acid C3:1	0.163046	0.175539	1.13689
SLC10A1	Propenoic acid C3:1	0.952711	0.0353962	-0.864877
SLC8A3	Propenoic acid C3:1	0.995938	-0.00895257	-1.24259
FLVCR2	Propenoic acid C3:1	0.429172	0.147382	0.734711
SLC24A4	Propenoic acid C3:1	0.766385	-0.11622	0.289587
SLC25A29	Propenoic acid C3:1	0.925217	-0.116706	0.296538
SLC25A47	Propenoic acid C3:1	0.813723	-0.064583	-0.447978
NIPA2	Propenoic acid C3:1	0.998964	-0.00302196	-1.3273
NIPA1	Propenoic acid C3:1	0.831791	-0.112816	0.240976
OCA2	Propenoic acid C3:1	0.597938	-0.111245	0.218528
SLC12A6	Propenoic acid C3:1	0.998819	-0.0422098	-0.767552
DISP2	Propenoic acid C3:1	0.995771	-0.031572	-0.919501
SLC28A2	Propenoic acid C3:1	0.997795	0.000226823	-1.36723
SLC30A4	Propenoic acid C3:1	0.116318	-0.184336	1.26255
SLC24A5	Propenoic acid C3:1	0.178	-0.231528	1.93664
SLC12A1	Propenoic acid C3:1	0.424058	-0.137794	0.597755
SLC27A2	Propenoic acid C3:1	0.909233	0.0162635	-1.13816
SLC51B	Propenoic acid C3:1	0.883624	-0.118001	0.315027
SLC24A1	Propenoic acid C3:1	0.921861	0.0387661	-0.816742
STRA6	Propenoic acid C3:1	0.954844	-0.0321785	-0.910839
SLC28A1	Propenoic acid C3:1	0.244686	0.191117	1.3594
RHCG	Propenoic acid C3:1	0.998146	0.0328855	-0.900739
SV2B	Propenoic acid C3:1	0.778253	-0.0473664	-0.693897
SLCO3A1	Propenoic acid C3:1	0.97457	0.0338829	-0.886493
CLCN7	Propenoic acid C3:1	0.996533	-0.0641826	-0.453697
SLC5A11	Propenoic acid C3:1	0.999057	0.000341618	-1.36559
CLN3	Propenoic acid C3:1	0.210383	0.1394	0.620699
SPNS1	Propenoic acid C3:1	0.979469	-0.0172499	-1.12407
SLC5A2	Propenoic acid C3:1	0.984841	-0.0122448	-1.19557
SLC6A2	Propenoic acid C3:1	0.948241	0.0566691	-0.56102
SLC12A3	Propenoic acid C3:1	0.780795	0.0698304	-0.373026
SLC38A7	Propenoic acid C3:1	0.868834	0.0380864	-0.82645
SLC9A5	Propenoic acid C3:1	0.980826	0.0111433	-1.2113
SLC12A4	Propenoic acid C3:1	0.362207	0.10778	0.169034
SLC7A6	Propenoic acid C3:1	0.998848	0.0458522	-0.715525
SLC38A8	Propenoic acid C3:1	0.994189	-0.0377795	-0.830835
SLC7A5	Propenoic acid C3:1	0.482881	0.126438	0.435542
SLC22A31	Propenoic acid C3:1	0.994742	0.060869	-0.501029
SLC43A2	Propenoic acid C3:1	0.987003	-0.0462147	-0.710348
CTNS	Propenoic acid C3:1	0.997335	0.00844545	-1.24984
SPNS3	Propenoic acid C3:1	0.0536888	0.253542	2.25108
SPNS2	Propenoic acid C3:1	0.00308128	0.315859	3.1412
SLC25A11	Propenoic acid C3:1	0.490643	-0.108658	0.181581
SLC52A1	Propenoic acid C3:1	0.73982	0.10168	0.0819077
SLC13A5	Propenoic acid C3:1	0.988382	0.061346	-0.494216
SLC16A13	Propenoic acid C3:1	0.589254	0.237382	2.02025
SLC16A11	Propenoic acid C3:1	0.966366	-0.0224469	-1.04984
SLC2A4	Propenoic acid C3:1	0.984454	0.0207982	-1.07339
SLC35G6	Propenoic acid C3:1	0.990121	-0.0449182	-0.728866
MPDU1	Propenoic acid C3:1	0.995689	-0.00252004	-1.33447
SLC25A35	Propenoic acid C3:1	0.913999	-0.096518	0.00817366
MFSD6L	Propenoic acid C3:1	0.283115	0.120451	0.350034
SLC5A10	Propenoic acid C3:1	0.883435	-0.0288494	-0.95839
SLC47A1	Propenoic acid C3:1	0.51826	-0.140373	0.63459
SLC47A2	Propenoic acid C3:1	0.719308	0.0522935	-0.62352
SLC46A1	Propenoic acid C3:1	0.599082	0.0802719	-0.223882
SLC13A2	Propenoic acid C3:1	0.926951	-0.0203412	-1.07992
SLC6A4	Propenoic acid C3:1	0.693044	-0.0834995	-0.17778
SLC35G3	Propenoic acid C3:1	0.999024	-0.00264965	-1.33262
STARD3	Propenoic acid C3:1	0.800494	-0.0503834	-0.650803
SLC4A1	Propenoic acid C3:1	0.737941	-0.0830828	-0.183731
SLC25A39	Propenoic acid C3:1	0.37253	0.106187	0.146282
SLC35B1	Propenoic acid C3:1	0.994074	0.00751133	-1.26318
SLC16A6	Propenoic acid C3:1	0.991782	-0.0601917	-0.510703
SLC39A11	Propenoic acid C3:1	0.0784752	0.213987	1.68608
TMEM104	Propenoic acid C3:1	0.237239	-0.15046	0.778672
SLC16A5	Propenoic acid C3:1	0.0191833	0.261189	2.3603
SLC25A19	Propenoic acid C3:1	0.715469	-0.0498815	-0.657972
MFSD11	Propenoic acid C3:1	0.847563	0.089512	-0.0918975
SLC26A11	Propenoic acid C3:1	0.686022	-0.143942	0.685571
SLC38A10	Propenoic acid C3:1	0.999332	-0.0141896	-1.16779
SLC25A10	Propenoic acid C3:1	0.135809	0.155085	0.844739
SLC16A3	Propenoic acid C3:1	0.660847	0.0834995	-0.17778
SLC35G4	Propenoic acid C3:1	0.921263	-0.0257969	-1.00199
TMEM241	Propenoic acid C3:1	0.603422	0.112217	0.232413
NPC1	Propenoic acid C3:1	0.445156	0.0965633	0.00882089
SLC25A52	Propenoic acid C3:1	0.738858	-0.115071	0.273188
SLC39A6	Propenoic acid C3:1	0.999051	-0.177198	1.16059
SLC14A2	Propenoic acid C3:1	0.99491	-0.148469	0.750229
SLC14A1	Propenoic acid C3:1	0.534484	0.138664	0.610176
[truncated: 931,445+ more rows]
