# Supplementary material for: Predicting substrates for orphan solute carrier proteins using multi-omics datasets
Source: BMC Genomics. 2025 Feb 11;26:130. doi: 10.1186/s12864-025-11330-5 (PMC11812203; doi:10.1186/s12864-025-11330-5)
Supplement: Supplementary file 13 — Supplementary Material 13. [file 12864_2025_11330_MOESM13_ESM.xlsx]

## Sheet: z-score metabolite dependency w
SYMBOL	METABOLITE	padj	FC
ANKH	2-aminoadipate	0.77193	-0.0903632
ARV1	2-aminoadipate	0.807582	-0.0235923
CLCN1	2-aminoadipate	0.835719	-0.171185
CLCN2	2-aminoadipate	0.990012	-0.357997
CLCN5	2-aminoadipate	0.877155	-0.0148391
CLCN6	2-aminoadipate	0.931603	-0.0798283
CLCN7	2-aminoadipate	0.998052	0.0335661
CLCNKB	2-aminoadipate	0.97757	-0.105959
CLN3	2-aminoadipate	0.997574	0.0674525
CNNM1	2-aminoadipate	1	-0.139115
CNNM2	2-aminoadipate	0.671518	0.151061
CNNM3	2-aminoadipate	0.448	-0.215103
CNNM4	2-aminoadipate	0.992317	0.147889
CTNS	2-aminoadipate	0.23355	-0.323017
DISP1	2-aminoadipate	1	-0.0898086
DISP2	2-aminoadipate	0.998734	0.169559
DISP3	2-aminoadipate	0.962074	0.286132
FLVCR1	2-aminoadipate	0.270084	-0.307252
FLVCR2	2-aminoadipate	0.922757	-0.137882
GPR155	2-aminoadipate	0.98625	-0.0298355
HMGCR	2-aminoadipate	0.417476	0.159045
LAPTM4B	2-aminoadipate	0.990429	-0.206264
LAPTM5	2-aminoadipate	0.96305	-0.0621997
LETM1	2-aminoadipate	0.113643	-0.295278
LETM2	2-aminoadipate	1	0.192379
LETMD1	2-aminoadipate	0.449074	-0.327288
LMBR1L	2-aminoadipate	0.950111	0.04874
LMBRD1	2-aminoadipate	0.979647	0.117343
MAGT1	2-aminoadipate	0.771515	-0.140153
MFSD1	2-aminoadipate	0.967369	0.140488
MFSD10	2-aminoadipate	0.687588	0.241571
MFSD11	2-aminoadipate	0.983589	-0.0762075
MFSD12	2-aminoadipate	0.802462	-0.0683467
MFSD13A	2-aminoadipate	0.921175	-0.200113
MFSD14A	2-aminoadipate	0.87338	0.280371
MFSD14B	2-aminoadipate	0.832775	0.0671907
MFSD2A	2-aminoadipate	0.913646	0.107373
MFSD2B	2-aminoadipate	0.885426	-0.606095
MFSD3	2-aminoadipate	0.554711	-0.195049
MFSD4A	2-aminoadipate	0.978543	-0.288165
MFSD4B	2-aminoadipate	0.936327	0.122876
MFSD5	2-aminoadipate	0.992492	0.0023419
MFSD6	2-aminoadipate	1	-0.0473195
MFSD6L	2-aminoadipate	0.733685	-0.0296454
MFSD8	2-aminoadipate	0.641218	-0.326708
MFSD9	2-aminoadipate	0.964857	-0.115958
MPC2	2-aminoadipate	0.994336	0.00820835
MPDU1	2-aminoadipate	0.938259	0.048523
MTCH1	2-aminoadipate	0.841998	-0.249367
MTCH2	2-aminoadipate	0.798195	-0.0886906
NIPA2	2-aminoadipate	0.990287	0.0996746
NIPAL1	2-aminoadipate	0.976934	-0.0738407
NIPAL2	2-aminoadipate	0.937816	-0.0763818
NPC1	2-aminoadipate	0.971662	0.0328956
NPC1L1	2-aminoadipate	0.98252	0.0878172
OCA2	2-aminoadipate	0.592819	-0.23104
OSTC	2-aminoadipate	0.368536	-0.165557
PTCH1	2-aminoadipate	0.610804	0.209102
PTCH2	2-aminoadipate	0.911512	-0.101115
PTCHD1	2-aminoadipate	0.980604	0.0969324
PTCHD4	2-aminoadipate	0.921204	-0.11801
RFT1	2-aminoadipate	0.923644	0.064739
RHAG	2-aminoadipate	0.988615	0.0260739
RHCE	2-aminoadipate	0.984897	-0.409945
RHCG	2-aminoadipate	0.658159	0.203754
RHD	2-aminoadipate	0.777599	-0.268006
SCAP	2-aminoadipate	0.859273	-0.0584979
SFXN1	2-aminoadipate	0.987404	0.00424024
SFXN2	2-aminoadipate	0.990689	-0.00463023
SFXN3	2-aminoadipate	0.931257	0.222863
SFXN4	2-aminoadipate	0.885479	-0.213759
SFXN5	2-aminoadipate	0.992214	-0.302013
SIDT1	2-aminoadipate	1	-0.0297715
SIDT2	2-aminoadipate	0.888497	-0.126558
SLC10A1	2-aminoadipate	0.830519	-0.218592
SLC10A2	2-aminoadipate	0.991374	-0.0328607
SLC10A3	2-aminoadipate	0.822619	0.191457
SLC10A4	2-aminoadipate	0.78635	0.176314
SLC10A5	2-aminoadipate	0.826784	-0.143276
SLC10A6	2-aminoadipate	0.878492	0.143533
SLC10A7	2-aminoadipate	0.986844	0.0174584
SLC11A1	2-aminoadipate	0.799453	-0.0922265
SLC11A2	2-aminoadipate	0.642382	-0.185221
SLC12A1	2-aminoadipate	0.949964	0.0732058
SLC12A2	2-aminoadipate	0.834614	-0.0767335
SLC12A3	2-aminoadipate	0.90129	0.0632955
SLC12A4	2-aminoadipate	0.756985	0.00874243
SLC12A5	2-aminoadipate	0.550172	-0.286731
SLC12A6	2-aminoadipate	0.993193	0.07492
SLC12A7	2-aminoadipate	0.832751	0.185622
SLC12A8	2-aminoadipate	0.869644	-0.126944
SLC12A9	2-aminoadipate	0.994245	0.0240398
SLC13A2	2-aminoadipate	0.632899	-0.198317
SLC13A3	2-aminoadipate	0.846835	0.0836485
SLC13A4	2-aminoadipate	0.995398	-0.073907
SLC13A5	2-aminoadipate	0.992899	0.127018
SLC14A2	2-aminoadipate	0.980554	-0.0194037
SLC15A2	2-aminoadipate	0.974737	0.147079
SLC15A3	2-aminoadipate	0.987117	0.0577611
SLC15A4	2-aminoadipate	0.980627	0.198229
SLC16A1	2-aminoadipate	0.82954	-0.0751254
SLC16A10	2-aminoadipate	0.936609	-0.0227622
SLC16A11	2-aminoadipate	0.988068	-0.134333
SLC16A12	2-aminoadipate	0.89777	0.0466647
SLC16A13	2-aminoadipate	0.728369	-0.156179
SLC16A14	2-aminoadipate	1	-0.0588058
SLC16A2	2-aminoadipate	0.994331	0.0313947
SLC16A3	2-aminoadipate	0.998001	0.0678483
SLC16A4	2-aminoadipate	0.983665	-0.10964
SLC16A5	2-aminoadipate	0.982341	-0.280698
SLC16A6	2-aminoadipate	0.877148	0.0860083
SLC16A7	2-aminoadipate	0.876047	-0.13967
SLC16A8	2-aminoadipate	0.979869	0.0214065
SLC16A9	2-aminoadipate	1	-0.209698
SLC17A1	2-aminoadipate	0.953064	0.274974
SLC17A2	2-aminoadipate	0.989692	-0.102621
SLC17A3	2-aminoadipate	0.962608	0.0449909
SLC17A4	2-aminoadipate	0.974025	-0.401022
SLC17A5	2-aminoadipate	0.817611	-0.139744
SLC17A6	2-aminoadipate	0.845469	0.146111
SLC17A7	2-aminoadipate	0.692527	-0.161212
SLC17A8	2-aminoadipate	0.991302	0.105505
SLC17A9	2-aminoadipate	0.868391	0.11151
SLC18A2	2-aminoadipate	0.804796	-0.298718
SLC18A3	2-aminoadipate	1	-0.00418163
SLC18B1	2-aminoadipate	0.977361	-0.0456002
SLC19A1	2-aminoadipate	0.504981	-0.228667
SLC19A2	2-aminoadipate	0.80829	0.234844
SLC19A3	2-aminoadipate	0.883197	-0.0688658
SLC1A1	2-aminoadipate	0.977288	0.140746
SLC1A2	2-aminoadipate	0.919459	-0.0576711
SLC1A3	2-aminoadipate	0.971066	0.0541371
SLC1A4	2-aminoadipate	0.844825	0.209349
SLC1A5	2-aminoadipate	0.877879	-0.141264
SLC1A6	2-aminoadipate	0.53626	0.252276
SLC1A7	2-aminoadipate	0.924089	0.126808
SLC20A1	2-aminoadipate	0.0311368	-0.392387
SLC20A2	2-aminoadipate	0.986975	-0.130085
SLC22A1	2-aminoadipate	0.697756	-0.324293
SLC22A10	2-aminoadipate	0.987907	0.0826133
SLC22A11	2-aminoadipate	0.949877	0.126845
SLC22A12	2-aminoadipate	0.988362	0.0820383
SLC22A13	2-aminoadipate	0.401687	0.362622
SLC22A14	2-aminoadipate	0.917415	0.0318659
SLC22A15	2-aminoadipate	0.974802	-0.00365096
SLC22A16	2-aminoadipate	0.960892	0.27696
SLC22A17	2-aminoadipate	0.975809	0.0263829
SLC22A18	2-aminoadipate	0.960465	0.0895489
SLC22A2	2-aminoadipate	0.670441	0.222331
SLC22A23	2-aminoadipate	0.979754	-0.0151638
SLC22A25	2-aminoadipate	0.546809	0.313136
SLC22A3	2-aminoadipate	0.850591	-0.279583
SLC22A4	2-aminoadipate	0.961836	-0.0433949
SLC22A5	2-aminoadipate	0.979851	-0.0162117
SLC22A6	2-aminoadipate	0.952336	-0.129867
SLC22A7	2-aminoadipate	0.992705	0.00193607
SLC22A8	2-aminoadipate	0.792684	0.0927018
SLC22A9	2-aminoadipate	0.348505	0.244358
SLC23A1	2-aminoadipate	0.906509	0.262125
SLC23A2	2-aminoadipate	0.984872	0.00300512
SLC23A3	2-aminoadipate	0.938605	-0.176516
SLC25A1	2-aminoadipate	0.593592	-0.124254
SLC25A10	2-aminoadipate	0.846114	0.0724571
SLC25A11	2-aminoadipate	0.506435	-0.327709
SLC25A12	2-aminoadipate	0.80443	0.107829
SLC25A13	2-aminoadipate	0.974072	0.178355
SLC25A15	2-aminoadipate	0.988174	0.112984
SLC25A16	2-aminoadipate	0.991374	-0.158658
SLC25A17	2-aminoadipate	0.916808	-0.227566
SLC25A18	2-aminoadipate	0.922851	0.00927939
SLC25A19	2-aminoadipate	0.677532	-0.0820791
SLC25A2	2-aminoadipate	0.735631	0.164839
SLC25A20	2-aminoadipate	0.969729	0.170838
SLC25A21	2-aminoadipate	0.979201	-0.315202
SLC25A22	2-aminoadipate	0.985028	-0.0126547
SLC25A23	2-aminoadipate	0.952764	0.0524571
SLC25A24	2-aminoadipate	0.695921	-0.139513
SLC25A25	2-aminoadipate	0.878188	0.174953
SLC25A26	2-aminoadipate	0.480113	-0.18502
SLC25A27	2-aminoadipate	0.96759	-0.0877661
SLC25A28	2-aminoadipate	0.577355	-0.0857816
SLC25A29	2-aminoadipate	1	-0.216184
SLC25A3	2-aminoadipate	0.258312	-0.286542
SLC25A30	2-aminoadipate	0.963987	-0.123572
SLC25A31	2-aminoadipate	0.949427	-0.124674
SLC25A32	2-aminoadipate	0.547913	-0.404467
SLC25A33	2-aminoadipate	0.944244	-0.0359214
SLC25A34	2-aminoadipate	0.994574	-0.0401229
SLC25A35	2-aminoadipate	0.988859	0.036873
SLC25A36	2-aminoadipate	0.775037	-0.179997
SLC25A37	2-aminoadipate	0.988654	0.0867088
SLC25A38	2-aminoadipate	0.928791	0.176295
SLC25A39	2-aminoadipate	0.995269	-0.0640814
SLC25A4	2-aminoadipate	0.730703	-0.343245
SLC25A40	2-aminoadipate	0.996107	-0.139677
SLC25A41	2-aminoadipate	0.0886782	-0.342402
SLC25A42	2-aminoadipate	0.970131	-0.0493446
SLC25A43	2-aminoadipate	0.643113	-0.187452
SLC25A44	2-aminoadipate	0.990565	-0.259705
SLC25A45	2-aminoadipate	0.271347	0.16321
SLC25A46	2-aminoadipate	0.971287	-0.274334
SLC25A48	2-aminoadipate	0.920481	0.0579822
SLC25A5	2-aminoadipate	0.926964	0.126396
SLC25A51	2-aminoadipate	0.188763	-0.257002
SLC25A52	2-aminoadipate	0.979614	0.138814
SLC25A53	2-aminoadipate	1	-0.0379404
SLC26A1	2-aminoadipate	0.959474	0.0409986
SLC26A11	2-aminoadipate	0.971756	0.0970096
SLC26A3	2-aminoadipate	0.881247	0.116589
SLC26A4	2-aminoadipate	0.796058	0.06682
SLC26A5	2-aminoadipate	0.993489	0.0919124
SLC26A6	2-aminoadipate	0.994092	-0.292539
SLC26A7	2-aminoadipate	0.997078	0.117841
SLC26A8	2-aminoadipate	0.951789	0.0252049
SLC26A9	2-aminoadipate	0.919422	-0.175037
SLC27A1	2-aminoadipate	0.996376	-0.122168
SLC27A2	2-aminoadipate	0.918993	-0.173439
SLC27A3	2-aminoadipate	0.885566	-0.0854004
SLC27A4	2-aminoadipate	0.946194	0.0521285
SLC27A5	2-aminoadipate	0.799143	0.189667
SLC28A1	2-aminoadipate	1	-0.1621
SLC28A2	2-aminoadipate	0.718744	0.0948915
SLC28A3	2-aminoadipate	0.8774	-0.0953185
SLC29A1	2-aminoadipate	0.964055	-0.10013
SLC29A2	2-aminoadipate	0.820783	0.155882
SLC29A3	2-aminoadipate	1	-0.202822
SLC29A4	2-aminoadipate	0.847533	0.0699909
SLC2A1	2-aminoadipate	0.892182	-0.0523874
SLC2A10	2-aminoadipate	0.816233	0.186897
SLC2A11	2-aminoadipate	0.953243	-0.044911
SLC2A12	2-aminoadipate	0.991951	0.317418
SLC2A13	2-aminoadipate	0.838551	-0.136796
SLC2A14	2-aminoadipate	0.97561	-0.0455563
SLC2A2	2-aminoadipate	0.903883	-0.0549824
SLC2A3	2-aminoadipate	0.958705	0.0119928
SLC2A4	2-aminoadipate	0.914076	0.0104753
SLC2A5	2-aminoadipate	1	-0.304181
SLC2A6	2-aminoadipate	0.997347	-0.244893
SLC2A7	2-aminoadipate	0.936169	0.152461
SLC30A1	2-aminoadipate	1	0.104262
SLC30A10	2-aminoadipate	0.994982	-0.0293562
SLC30A2	2-aminoadipate	1	0.0678245
SLC30A3	2-aminoadipate	0.993077	-0.0572582
SLC30A4	2-aminoadipate	1	-0.0264445
SLC30A5	2-aminoadipate	0.622931	-0.558503
SLC30A6	2-aminoadipate	0.947814	0.184531
SLC30A7	2-aminoadipate	0.994657	-0.0144654
SLC30A8	2-aminoadipate	0.994882	-0.0617218
SLC30A9	2-aminoadipate	0.715496	-0.150111
SLC31A1	2-aminoadipate	0.319957	-0.252024
SLC32A1	2-aminoadipate	0.929597	-0.0693515
SLC33A1	2-aminoadipate	0.79162	-0.180864
SLC34A1	2-aminoadipate	0.992898	-0.242129
SLC34A2	2-aminoadipate	0.98972	-0.226695
SLC34A3	2-aminoadipate	0.937176	0.170534
SLC35A1	2-aminoadipate	0.989201	-0.173744
SLC35A2	2-aminoadipate	0.946971	-0.0210573
SLC35A3	2-aminoadipate	1	-0.0286111
SLC35A4	2-aminoadipate	0.970918	-0.140384
SLC35A5	2-aminoadipate	0.97892	0.0197015
SLC35B1	2-aminoadipate	0.922415	0.0671438
SLC35B2	2-aminoadipate	0.810294	-0.0934136
SLC35B4	2-aminoadipate	0.819458	0.060473
SLC35C1	2-aminoadipate	0.995744	-0.0299678
SLC35C2	2-aminoadipate	0.588782	-0.294837
SLC35D1	2-aminoadipate	0.995774	0.10562
SLC35D2	2-aminoadipate	0.786896	-0.0979931
SLC35D3	2-aminoadipate	0.970639	0.0131915
SLC35E1	2-aminoadipate	0.991736	-0.014901
SLC35E2B	2-aminoadipate	0.889169	-0.0814571
SLC35E3	2-aminoadipate	0.92935	-0.0740799
SLC35E4	2-aminoadipate	0.939527	0.0460645
SLC35F1	2-aminoadipate	0.852876	-0.0806584
SLC35F2	2-aminoadipate	0.969406	-0.162078
SLC35F3	2-aminoadipate	0.99747	0.123921
SLC35F5	2-aminoadipate	0.974525	-0.232766
SLC35F6	2-aminoadipate	0.983879	0.0601473
SLC35G1	2-aminoadipate	0.8574	-0.0716565
SLC35G2	2-aminoadipate	1	-0.0552446
SLC35G3	2-aminoadipate	0.853603	0.133424
SLC35G5	2-aminoadipate	0.787999	0.122059
SLC35G6	2-aminoadipate	0.8716	0.225926
SLC36A1	2-aminoadipate	0.996203	0.0527709
SLC36A2	2-aminoadipate	0.927398	0.0518293
SLC37A1	2-aminoadipate	0.995124	0.0746525
SLC37A2	2-aminoadipate	0.959218	-0.200881
SLC37A3	2-aminoadipate	0.792222	0.0464474
SLC38A1	2-aminoadipate	0.587314	0.0674687
SLC38A10	2-aminoadipate	0.986562	-0.127197
SLC38A11	2-aminoadipate	0.994019	0.091696
SLC38A2	2-aminoadipate	0.993636	-0.0132794
SLC38A4	2-aminoadipate	0.571417	-0.367463
SLC38A5	2-aminoadipate	0.596285	-0.175781
SLC38A6	2-aminoadipate	0.97771	-0.255825
SLC38A7	2-aminoadipate	0.910972	-0.0473822
SLC38A8	2-aminoadipate	0.881058	-0.515572
SLC38A9	2-aminoadipate	0.730104	-0.364019
SLC39A1	2-aminoadipate	1	0.0181212
SLC39A10	2-aminoadipate	0.965825	-0.0277464
SLC39A11	2-aminoadipate	0.928014	-0.103356
SLC39A13	2-aminoadipate	0.981204	0.0268743
SLC39A14	2-aminoadipate	0.963089	0.147703
SLC39A2	2-aminoadipate	0.956585	-0.222751
SLC39A4	2-aminoadipate	0.610745	-0.103675
SLC39A5	2-aminoadipate	0.979402	0.0659349
SLC39A6	2-aminoadipate	0.529799	-0.264933
SLC39A7	2-aminoadipate	0.401048	0.213877
SLC39A8	2-aminoadipate	1	-0.161392
SLC39A9	2-aminoadipate	0.745734	-0.229069
SLC3A1	2-aminoadipate	0.458905	0.17463
SLC3A2	2-aminoadipate	0.0344652	-0.394223
SLC40A1	2-aminoadipate	1	-0.178114
SLC41A1	2-aminoadipate	0.99274	-0.0198296
SLC41A3	2-aminoadipate	0.750695	-0.11915
SLC43A1	2-aminoadipate	0.577907	0.257143
SLC43A3	2-aminoadipate	0.954732	-0.24132
SLC44A1	2-aminoadipate	1	-0.00579949
SLC44A2	2-aminoadipate	0.922374	-0.100939
SLC44A3	2-aminoadipate	0.989968	0.0666664
SLC44A4	2-aminoadipate	0.84684	-0.113921
SLC44A5	2-aminoadipate	0.6408	0.25837
SLC45A1	2-aminoadipate	0.99153	0.0109592
SLC45A2	2-aminoadipate	0.76942	0.280749
SLC45A3	2-aminoadipate	0.950721	0.144305
SLC45A4	2-aminoadipate	0.966464	-0.0775734
SLC46A2	2-aminoadipate	0.873166	0.0850391
SLC46A3	2-aminoadipate	0.905379	-0.176404
SLC47A1	2-aminoadipate	0.982511	-0.099441
SLC47A2	2-aminoadipate	1	0.0438148
SLC48A1	2-aminoadipate	0.898104	0.196335
SLC49A3	2-aminoadipate	0.985346	-0.321249
SLC49A4	2-aminoadipate	0.940764	0.0165094
SLC4A1	2-aminoadipate	0.903131	0.0814885
SLC4A10	2-aminoadipate	0.9455	-0.223579
SLC4A11	2-aminoadipate	0.968041	-0.0537039
SLC4A2	2-aminoadipate	0.922111	0.0590524
SLC4A3	2-aminoadipate	0.906515	-0.174673
SLC4A4	2-aminoadipate	0.999028	0.579025
SLC4A5	2-aminoadipate	0.802231	0.0282132
SLC4A7	2-aminoadipate	0.512015	-0.208034
SLC4A8	2-aminoadipate	0.994049	-0.0752674
SLC4A9	2-aminoadipate	0.994932	0.0561016
SLC50A1	2-aminoadipate	1	-0.187728
SLC51A	2-aminoadipate	0.848266	-0.128867
SLC51B	2-aminoadipate	0.904633	-0.231367
SLC52A1	2-aminoadipate	0.812277	-0.149974
SLC52A2	2-aminoadipate	0.818132	-0.186656
SLC52A3	2-aminoadipate	0.712883	0.104268
SLC5A1	2-aminoadipate	0.931819	0.0629888
SLC5A11	2-aminoadipate	0.823137	-0.386022
SLC5A12	2-aminoadipate	0.887246	0.206812
SLC5A2	2-aminoadipate	1	-0.00261156
SLC5A3	2-aminoadipate	0.885979	-0.0755913
SLC5A4	2-aminoadipate	0.932765	-0.0992972
SLC5A5	2-aminoadipate	0.920232	0.052717
SLC5A6	2-aminoadipate	0.921819	0.00533694
SLC5A7	2-aminoadipate	0.86157	-0.112982
SLC5A8	2-aminoadipate	0.964461	-0.256407
SLC5A9	2-aminoadipate	0.984974	-0.109652
SLC66A1	2-aminoadipate	0.512619	-0.441727
SLC66A3	2-aminoadipate	0.994493	-0.0600371
SLC6A1	2-aminoadipate	0.992415	0.0322962
SLC6A11	2-aminoadipate	0.972131	0.163686
SLC6A12	2-aminoadipate	0.981661	-0.233773
SLC6A13	2-aminoadipate	0.939817	0.177032
SLC6A14	2-aminoadipate	0.779721	-0.346873
SLC6A15	2-aminoadipate	1	-0.00857907
SLC6A16	2-aminoadipate	0.671002	-0.144565
SLC6A17	2-aminoadipate	0.978734	-0.126963
SLC6A18	2-aminoadipate	0.870174	0.451324
SLC6A19	2-aminoadipate	0.449263	-0.387396
SLC6A2	2-aminoadipate	0.856769	0.114659
SLC6A20	2-aminoadipate	0.731402	-0.203887
SLC6A4	2-aminoadipate	0.999229	0.00786502
SLC6A5	2-aminoadipate	0.971712	0.0782775
SLC6A6	2-aminoadipate	0.944265	-0.0162191
SLC6A7	2-aminoadipate	0.833635	-0.101843
SLC6A8	2-aminoadipate	0.602082	-0.113776
SLC6A9	2-aminoadipate	0.998535	0.0413189
SLC7A1	2-aminoadipate	0.338132	-0.209906
SLC7A10	2-aminoadipate	0.918032	-0.154735
SLC7A11	2-aminoadipate	0.989506	-0.0630162
SLC7A13	2-aminoadipate	0.987288	0.0913794
SLC7A14	2-aminoadipate	0.991867	-0.10953
SLC7A3	2-aminoadipate	0.92321	-0.0859486
SLC7A4	2-aminoadipate	0.965218	0.0722853
SLC7A5	2-aminoadipate	0.365162	-0.288572
SLC7A6	2-aminoadipate	0.657078	-0.188837
SLC7A7	2-aminoadipate	0.992162	0.12939
SLC7A8	2-aminoadipate	0.803608	0.200084
SLC7A9	2-aminoadipate	0.942314	0.0930899
SLC8A1	2-aminoadipate	0.987117	0.0715741
SLC8A2	2-aminoadipate	0.756739	-0.250252
SLC8A3	2-aminoadipate	0.928183	0.239826
SLC8B1	2-aminoadipate	0.996266	0.052891
SLC9A1	2-aminoadipate	0.994943	-0.0826075
SLC9A2	2-aminoadipate	0.795472	0.188683
SLC9A3	2-aminoadipate	0.971247	-0.0155154
SLC9A4	2-aminoadipate	0.753732	0.143976
SLC9A5	2-aminoadipate	1	-0.171853
SLC9A7	2-aminoadipate	0.984402	-0.025784
SLC9A9	2-aminoadipate	0.855609	0.131261
SLC9B1	2-aminoadipate	0.575901	0.162045
SLC9C1	2-aminoadipate	0.948932	0.0900529
SLC9C2	2-aminoadipate	0.800344	0.471421
SLCO1A2	2-aminoadipate	0.643616	0.483855
SLCO1B3	2-aminoadipate	0.998806	-0.192243
SLCO2A1	2-aminoadipate	0.876989	-0.174669
SLCO3A1	2-aminoadipate	0.91532	-0.0574473
SLCO4A1	2-aminoadipate	0.966799	0.0390929
SLCO4C1	2-aminoadipate	0.993672	-0.159522
SLCO5A1	2-aminoadipate	0.943413	-0.124119
SLCO6A1	2-aminoadipate	0.782545	-0.226906
SPNS1	2-aminoadipate	0.975903	0.0709361
SPNS2	2-aminoadipate	0.901688	-0.0278522
SPNS3	2-aminoadipate	0.76587	-0.132791
STARD3	2-aminoadipate	0.960069	-0.141224
STARD3NL	2-aminoadipate	0.936745	-0.0898224
STRA6	2-aminoadipate	0.939213	-0.0780448
SV2A	2-aminoadipate	1	0.0258625
SV2C	2-aminoadipate	0.979661	-0.19842
SVOPL	2-aminoadipate	0.997077	-0.0551846
TMCO3	2-aminoadipate	1	-0.073677
TMEM104	2-aminoadipate	0.992082	-0.0097352
TMEM14B	2-aminoadipate	0.958674	-0.101236
TMEM163	2-aminoadipate	0.899085	-0.187652
TMEM165	2-aminoadipate	0.513414	-0.279158
TMEM184A	2-aminoadipate	0.675472	-0.220486
TMEM184B	2-aminoadipate	0.997529	0.327772
TMEM184C	2-aminoadipate	0.954945	-0.0552751
TMEM205	2-aminoadipate	0.987977	0.0210551
TMEM234	2-aminoadipate	0.981306	-0.049381
TMEM245	2-aminoadipate	1	-0.172753
TMEM41A	2-aminoadipate	0.337264	-0.231359
TMEM41B	2-aminoadipate	0.967326	0.145644
TMEM64	2-aminoadipate	0.990421	-0.314926
TSPO	2-aminoadipate	0.99877	-0.299918
TSPO2	2-aminoadipate	0.609629	-0.328609
TUSC3	2-aminoadipate	0.966875	-0.100827
UCP1	2-aminoadipate	0.695415	-0.202823
UCP2	2-aminoadipate	1	-0.0514172
UCP3	2-aminoadipate	0.929794	0.0384543
UNC93A	2-aminoadipate	0.731433	0.242264
XKR3	2-aminoadipate	0.853271	-0.250188
XKR4	2-aminoadipate	0.782271	-0.31418
XKR6	2-aminoadipate	0.959474	0.208738
XKR7	2-aminoadipate	0.997774	-0.0706591
XKR8	2-aminoadipate	0.90534	0.101971
XKR9	2-aminoadipate	0.985158	-0.0708209
XKRX	2-aminoadipate	0.996161	0.376503
XPR1	2-aminoadipate	0.940981	-0.0945663
ANKH	3-phosphoglycerate	0.187095	-0.53451
ARV1	3-phosphoglycerate	0.641163	-0.27634
CLCN1	3-phosphoglycerate	0.465096	-0.466196
CLCN2	3-phosphoglycerate	0.990012	-0.0203655
CLCN5	3-phosphoglycerate	0.790026	-0.393494
CLCN6	3-phosphoglycerate	0.897888	-0.0862881
CLCN7	3-phosphoglycerate	0.998052	0.157593
CLCNKB	3-phosphoglycerate	0.97757	-0.251526
CLN3	3-phosphoglycerate	0.81925	-0.479893
CNNM1	3-phosphoglycerate	1	-0.0319247
CNNM2	3-phosphoglycerate	0.833304	-0.119301
CNNM3	3-phosphoglycerate	0.762985	-0.0121827
CNNM4	3-phosphoglycerate	0.992317	0.0251693
CTNS	3-phosphoglycerate	0.392546	-0.321497
DISP1	3-phosphoglycerate	0.392418	-0.58574
DISP2	3-phosphoglycerate	0.998734	-0.217606
DISP3	3-phosphoglycerate	0.962074	-0.329004
FLVCR1	3-phosphoglycerate	0.428933	-0.164732
FLVCR2	3-phosphoglycerate	0.965875	-0.106209
GPR155	3-phosphoglycerate	0.98625	0.00869548
HMGCR	3-phosphoglycerate	0.91986	-0.0934354
LAPTM4B	3-phosphoglycerate	0.990429	-0.227727
LAPTM5	3-phosphoglycerate	0.918568	0.00780258
LETM1	3-phosphoglycerate	0.195784	0.213488
LETM2	3-phosphoglycerate	0.583204	-0.596135
LETMD1	3-phosphoglycerate	0.910764	-0.105629
LMBR1L	3-phosphoglycerate	0.761211	0.120776
LMBRD1	3-phosphoglycerate	0.979647	-0.236049
MAGT1	3-phosphoglycerate	0.962194	0.0448801
MFSD1	3-phosphoglycerate	0.967369	0.101708
MFSD10	3-phosphoglycerate	0.954577	0.0152031
MFSD11	3-phosphoglycerate	0.999193	-0.0181633
MFSD12	3-phosphoglycerate	0.756298	-0.197859
MFSD13A	3-phosphoglycerate	0.921175	-0.109637
MFSD14A	3-phosphoglycerate	0.994525	-0.0826159
MFSD14B	3-phosphoglycerate	0.462437	-0.348021
MFSD2A	3-phosphoglycerate	0.503847	-0.364352
MFSD2B	3-phosphoglycerate	0.98512	0.0688083
MFSD3	3-phosphoglycerate	0.919962	0.0177625
MFSD4A	3-phosphoglycerate	0.999932	-0.00697573
MFSD4B	3-phosphoglycerate	0.569024	-0.293436
MFSD5	3-phosphoglycerate	0.992492	-0.325231
MFSD6	3-phosphoglycerate	1	0.0104086
MFSD6L	3-phosphoglycerate	0.458923	-0.349414
MFSD8	3-phosphoglycerate	0.857019	-0.124098
MFSD9	3-phosphoglycerate	0.964857	0.0130321
MPC2	3-phosphoglycerate	0.973599	-0.238699
MPDU1	3-phosphoglycerate	0.996196	-0.0512891
MTCH1	3-phosphoglycerate	0.952266	0.0141511
MTCH2	3-phosphoglycerate	0.829427	-0.101404
NIPA2	3-phosphoglycerate	0.990287	0.17573
NIPAL1	3-phosphoglycerate	0.985978	-0.00832956
NIPAL2	3-phosphoglycerate	0.937816	-0.0643053
NPC1	3-phosphoglycerate	0.971662	-0.0276395
NPC1L1	3-phosphoglycerate	0.98252	-0.100818
OCA2	3-phosphoglycerate	0.667872	-0.209666
OSTC	3-phosphoglycerate	0.607244	-0.132497
PTCH1	3-phosphoglycerate	0.995837	-0.00922835
PTCH2	3-phosphoglycerate	0.938133	-0.0491334
PTCHD1	3-phosphoglycerate	0.992639	-0.0880838
PTCHD4	3-phosphoglycerate	0.926624	-0.0456523
RFT1	3-phosphoglycerate	0.870554	0.0966594
RHAG	3-phosphoglycerate	0.988615	0.105401
RHCE	3-phosphoglycerate	0.984897	0.031213
RHCG	3-phosphoglycerate	0.0644719	-0.526227
RHD	3-phosphoglycerate	0.96144	-0.0959571
SCAP	3-phosphoglycerate	0.00122798	0.479359
SFXN1	3-phosphoglycerate	0.945997	0.291962
SFXN2	3-phosphoglycerate	0.990689	0.0826154
SFXN3	3-phosphoglycerate	0.96916	0.0662762
SFXN4	3-phosphoglycerate	0.883158	-0.400639
SFXN5	3-phosphoglycerate	0.992214	0.0104492
SIDT1	3-phosphoglycerate	0.994982	0.0463548
SIDT2	3-phosphoglycerate	0.712814	-0.241588
SLC10A1	3-phosphoglycerate	0.830519	-0.332777
SLC10A2	3-phosphoglycerate	0.979189	0.0554887
SLC10A3	3-phosphoglycerate	0.553305	-0.429159
SLC10A4	3-phosphoglycerate	0.960225	0.147384
SLC10A5	3-phosphoglycerate	0.783528	-0.40973
SLC10A6	3-phosphoglycerate	0.8548	-0.101381
SLC10A7	3-phosphoglycerate	0.986844	0.0575634
SLC11A1	3-phosphoglycerate	0.058014	-0.57322
SLC11A2	3-phosphoglycerate	0.828826	-0.0829131
SLC12A1	3-phosphoglycerate	0.969903	-0.0921801
SLC12A2	3-phosphoglycerate	0.795517	-0.140739
SLC12A3	3-phosphoglycerate	0.696396	-0.27471
SLC12A4	3-phosphoglycerate	0.58138	-0.225059
SLC12A5	3-phosphoglycerate	0.533298	-0.255
SLC12A6	3-phosphoglycerate	0.598579	-0.334599
SLC12A7	3-phosphoglycerate	0.965118	0.140275
SLC12A8	3-phosphoglycerate	0.86795	-0.260333
SLC12A9	3-phosphoglycerate	0.994245	-0.0489251
SLC13A2	3-phosphoglycerate	0.731367	0.11645
SLC13A3	3-phosphoglycerate	0.408353	-0.259683
SLC13A4	3-phosphoglycerate	0.995097	-0.375406
SLC13A5	3-phosphoglycerate	0.992899	-0.211141
SLC14A2	3-phosphoglycerate	0.432569	-0.400267
SLC15A2	3-phosphoglycerate	0.974737	-0.0894888
SLC15A3	3-phosphoglycerate	0.987117	0.169626
SLC15A4	3-phosphoglycerate	0.980627	-0.219724
SLC16A1	3-phosphoglycerate	0.563197	-0.115441
SLC16A10	3-phosphoglycerate	0.417112	-0.828302
SLC16A11	3-phosphoglycerate	0.988068	-0.162168
SLC16A12	3-phosphoglycerate	0.537482	-0.194099
SLC16A13	3-phosphoglycerate	0.679691	-0.21797
SLC16A14	3-phosphoglycerate	1	-0.0246295
SLC16A2	3-phosphoglycerate	0.928078	-0.146944
SLC16A3	3-phosphoglycerate	0.785643	-0.206983
SLC16A4	3-phosphoglycerate	0.983665	0.0364681
SLC16A5	3-phosphoglycerate	0.985118	0.00756918
SLC16A6	3-phosphoglycerate	0.908617	0.0985894
SLC16A7	3-phosphoglycerate	0.876047	-0.221922
SLC16A8	3-phosphoglycerate	0.979869	-0.230805
SLC16A9	3-phosphoglycerate	1	-0.305165
SLC17A1	3-phosphoglycerate	0.989772	0.0466757
SLC17A2	3-phosphoglycerate	0.687956	-0.147764
SLC17A3	3-phosphoglycerate	0.802857	-0.26158
SLC17A4	3-phosphoglycerate	0.974025	-0.317102
SLC17A5	3-phosphoglycerate	0.474049	-0.50452
SLC17A6	3-phosphoglycerate	0.97412	0.0212656
SLC17A7	3-phosphoglycerate	0.711019	0.0988723
SLC17A8	3-phosphoglycerate	0.996509	-0.0652494
SLC17A9	3-phosphoglycerate	0.960673	0.0144657
SLC18A2	3-phosphoglycerate	0.804796	-0.446136
SLC18A3	3-phosphoglycerate	0.869854	-0.178238
SLC18B1	3-phosphoglycerate	0.977361	-0.0264903
SLC19A1	3-phosphoglycerate	0.0649348	-0.554697
SLC19A2	3-phosphoglycerate	0.897419	-0.191499
SLC19A3	3-phosphoglycerate	0.523311	-0.318208
SLC1A1	3-phosphoglycerate	0.977288	-0.418979
SLC1A2	3-phosphoglycerate	0.680265	-0.270125
SLC1A3	3-phosphoglycerate	0.908796	-0.585203
SLC1A4	3-phosphoglycerate	0.621063	-0.338071
SLC1A5	3-phosphoglycerate	0.930632	-0.0537803
SLC1A6	3-phosphoglycerate	0.633596	-0.264802
SLC1A7	3-phosphoglycerate	0.752483	-0.195952
SLC20A1	3-phosphoglycerate	0.959989	0.00139544
SLC20A2	3-phosphoglycerate	0.986975	-0.110985
SLC22A1	3-phosphoglycerate	0.972097	0.0685967
SLC22A10	3-phosphoglycerate	0.899192	-0.147449
SLC22A11	3-phosphoglycerate	0.658451	-0.202899
SLC22A12	3-phosphoglycerate	0.988362	-0.131313
SLC22A13	3-phosphoglycerate	0.635106	-0.239522
SLC22A14	3-phosphoglycerate	0.970698	-0.0785779
SLC22A15	3-phosphoglycerate	0.974802	0.0262314
SLC22A16	3-phosphoglycerate	0.988609	-0.0616101
SLC22A17	3-phosphoglycerate	0.729389	-0.192531
SLC22A18	3-phosphoglycerate	0.960465	0.186789
SLC22A2	3-phosphoglycerate	0.670441	-0.395083
SLC22A23	3-phosphoglycerate	0.237697	-0.366744
SLC22A25	3-phosphoglycerate	0.96763	0.107614
SLC22A3	3-phosphoglycerate	0.997025	-0.190141
SLC22A4	3-phosphoglycerate	0.943174	-0.0314574
SLC22A5	3-phosphoglycerate	0.469668	-0.310247
SLC22A6	3-phosphoglycerate	0.950007	-0.138241
SLC22A7	3-phosphoglycerate	0.992705	-0.0556735
SLC22A8	3-phosphoglycerate	0.68882	-0.111869
SLC22A9	3-phosphoglycerate	0.966913	-0.0590923
SLC23A1	3-phosphoglycerate	0.776604	-0.319252
SLC23A2	3-phosphoglycerate	0.984872	0.0597917
SLC23A3	3-phosphoglycerate	0.814048	-0.190593
SLC25A1	3-phosphoglycerate	0.422545	-0.153068
SLC25A10	3-phosphoglycerate	0.781661	0.140601
SLC25A11	3-phosphoglycerate	0.69487	0.0560987
SLC25A12	3-phosphoglycerate	0.724694	-0.140776
SLC25A13	3-phosphoglycerate	0.974072	-0.460042
SLC25A15	3-phosphoglycerate	0.988174	-0.0684432
SLC25A16	3-phosphoglycerate	0.991374	0.19887
SLC25A17	3-phosphoglycerate	0.974684	-0.117716
SLC25A18	3-phosphoglycerate	0.86026	-0.168722
SLC25A19	3-phosphoglycerate	0.99486	0.0521891
SLC25A2	3-phosphoglycerate	0.904889	-0.0785725
SLC25A20	3-phosphoglycerate	0.969729	-0.14621
SLC25A21	3-phosphoglycerate	0.979201	-0.12755
SLC25A22	3-phosphoglycerate	0.963032	-0.111732
SLC25A23	3-phosphoglycerate	0.952764	-0.122242
SLC25A24	3-phosphoglycerate	0.987683	0.0147407
SLC25A25	3-phosphoglycerate	0.944224	0.108946
SLC25A26	3-phosphoglycerate	0.491947	0.212001
SLC25A27	3-phosphoglycerate	0.96759	0.0169102
SLC25A28	3-phosphoglycerate	0.195092	-0.297935
SLC25A29	3-phosphoglycerate	1	-0.211858
SLC25A3	3-phosphoglycerate	0.208809	0.309093
SLC25A30	3-phosphoglycerate	0.963987	-0.299216
SLC25A31	3-phosphoglycerate	0.841046	-0.125119
SLC25A32	3-phosphoglycerate	0.892165	-0.0833334
SLC25A33	3-phosphoglycerate	0.989489	-0.0200792
SLC25A34	3-phosphoglycerate	0.994574	-0.119672
SLC25A35	3-phosphoglycerate	0.626618	0.329126
SLC25A36	3-phosphoglycerate	0.969017	-0.0415945
SLC25A37	3-phosphoglycerate	0.988654	-0.100603
SLC25A38	3-phosphoglycerate	0.928791	-0.141858
SLC25A39	3-phosphoglycerate	0.995269	-0.0253532
SLC25A4	3-phosphoglycerate	0.97523	-0.135189
SLC25A40	3-phosphoglycerate	0.996107	0.00277095
SLC25A41	3-phosphoglycerate	0.968389	0.109049
SLC25A42	3-phosphoglycerate	0.60504	-0.204328
SLC25A43	3-phosphoglycerate	0.548712	-0.362674
SLC25A44	3-phosphoglycerate	0.990565	0.0593708
SLC25A45	3-phosphoglycerate	0.437123	-0.132675
SLC25A46	3-phosphoglycerate	0.985606	-0.0281185
SLC25A48	3-phosphoglycerate	0.861331	-0.244833
SLC25A5	3-phosphoglycerate	0.987997	0.0267498
SLC25A51	3-phosphoglycerate	0.942905	0.0366115
SLC25A52	3-phosphoglycerate	0.979614	-0.0128617
SLC25A53	3-phosphoglycerate	1	-0.269566
SLC26A1	3-phosphoglycerate	0.898423	-0.171829
SLC26A11	3-phosphoglycerate	0.872326	-0.123186
SLC26A3	3-phosphoglycerate	0.671091	-0.329634
SLC26A4	3-phosphoglycerate	0.425439	-0.251774
SLC26A5	3-phosphoglycerate	0.993489	-0.0769855
SLC26A6	3-phosphoglycerate	0.994092	-0.182341
SLC26A7	3-phosphoglycerate	0.997078	-0.164678
SLC26A8	3-phosphoglycerate	0.626019	-0.265528
SLC26A9	3-phosphoglycerate	0.733006	-0.501438
SLC27A1	3-phosphoglycerate	0.996376	0.0625876
SLC27A2	3-phosphoglycerate	0.918993	-0.166473
SLC27A3	3-phosphoglycerate	0.969396	0.00285427
SLC27A4	3-phosphoglycerate	0.946194	0.0937514
SLC27A5	3-phosphoglycerate	0.360434	-0.407847
SLC28A1	3-phosphoglycerate	1	0.340048
SLC28A2	3-phosphoglycerate	0.639562	-0.29254
SLC28A3	3-phosphoglycerate	0.746644	0.193281
SLC29A1	3-phosphoglycerate	0.98968	-0.00696834
SLC29A2	3-phosphoglycerate	0.895295	0.114693
SLC29A3	3-phosphoglycerate	1	-0.0819433
SLC29A4	3-phosphoglycerate	0.787779	-0.251378
SLC2A1	3-phosphoglycerate	0.766236	-0.0353479
SLC2A10	3-phosphoglycerate	0.915676	-0.135275
SLC2A11	3-phosphoglycerate	0.964825	0.0915999
SLC2A12	3-phosphoglycerate	0.991951	-0.235996
SLC2A13	3-phosphoglycerate	0.838551	-0.185076
SLC2A14	3-phosphoglycerate	0.991713	-0.0589595
SLC2A2	3-phosphoglycerate	0.928096	-0.0600857
SLC2A3	3-phosphoglycerate	0.981392	-0.0059445
SLC2A4	3-phosphoglycerate	0.887524	-0.134498
SLC2A5	3-phosphoglycerate	1	-0.054573
SLC2A6	3-phosphoglycerate	0.997347	0.0611774
SLC2A7	3-phosphoglycerate	0.916798	-0.310768
SLC30A1	3-phosphoglycerate	0.891015	-0.313228
SLC30A10	3-phosphoglycerate	0.994982	0.101672
SLC30A2	3-phosphoglycerate	0.940871	-0.136831
SLC30A3	3-phosphoglycerate	0.993077	-0.0385264
SLC30A4	3-phosphoglycerate	1	-0.489315
SLC30A5	3-phosphoglycerate	0.990716	-0.120646
SLC30A6	3-phosphoglycerate	0.947814	-0.0746092
SLC30A7	3-phosphoglycerate	0.994657	0.107602
SLC30A8	3-phosphoglycerate	0.954481	-0.326937
SLC30A9	3-phosphoglycerate	0.767156	-0.109678
SLC31A1	3-phosphoglycerate	0.651927	0.133278
SLC32A1	3-phosphoglycerate	0.857597	-0.0513595
SLC33A1	3-phosphoglycerate	0.928601	-0.0565513
SLC34A1	3-phosphoglycerate	0.992898	0.00638768
SLC34A2	3-phosphoglycerate	0.98972	-0.00561337
SLC34A3	3-phosphoglycerate	0.937176	-0.161704
SLC35A1	3-phosphoglycerate	0.989201	-0.144667
SLC35A2	3-phosphoglycerate	0.946971	-0.0456203
SLC35A3	3-phosphoglycerate	1	0.147764
SLC35A4	3-phosphoglycerate	0.998264	-0.0828254
SLC35A5	3-phosphoglycerate	0.389161	-0.391189
SLC35B1	3-phosphoglycerate	0.354886	0.263545
SLC35B2	3-phosphoglycerate	0.162736	-0.222977
SLC35B4	3-phosphoglycerate	0.109768	-0.793265
SLC35C1	3-phosphoglycerate	0.995744	0.0296088
SLC35C2	3-phosphoglycerate	0.791024	-0.169832
SLC35D1	3-phosphoglycerate	0.995774	-0.0474969
SLC35D2	3-phosphoglycerate	0.940831	-0.0494469
SLC35D3	3-phosphoglycerate	0.910228	-0.0918168
SLC35E1	3-phosphoglycerate	0.98736	-0.0889816
SLC35E2B	3-phosphoglycerate	0.429923	-0.324954
SLC35E3	3-phosphoglycerate	0.82834	0.0899582
SLC35E4	3-phosphoglycerate	0.939527	-0.306606
SLC35F1	3-phosphoglycerate	0.529366	-0.518549
SLC35F2	3-phosphoglycerate	0.969406	-0.134475
SLC35F3	3-phosphoglycerate	0.99747	-0.0473727
SLC35F5	3-phosphoglycerate	0.974525	-0.162136
SLC35F6	3-phosphoglycerate	0.983879	0.0256377
SLC35G1	3-phosphoglycerate	0.702241	-0.266567
SLC35G2	3-phosphoglycerate	0.923711	0.468693
SLC35G3	3-phosphoglycerate	0.836731	-0.225541
SLC35G5	3-phosphoglycerate	0.374363	-0.292838
SLC35G6	3-phosphoglycerate	0.802334	-0.245348
SLC36A1	3-phosphoglycerate	0.925482	-0.120675
SLC36A2	3-phosphoglycerate	0.80242	-0.324029
SLC37A1	3-phosphoglycerate	0.940264	-0.31348
SLC37A2	3-phosphoglycerate	0.959218	0.114711
SLC37A3	3-phosphoglycerate	0.100149	-0.538899
SLC38A1	3-phosphoglycerate	0.310059	-0.296418
SLC38A10	3-phosphoglycerate	0.986562	-0.12307
SLC38A11	3-phosphoglycerate	0.994019	-0.159076
SLC38A2	3-phosphoglycerate	0.956428	-0.0293433
SLC38A4	3-phosphoglycerate	0.987415	-0.0432129
SLC38A5	3-phosphoglycerate	0.596284	-0.190005
SLC38A6	3-phosphoglycerate	0.97771	-0.0297857
SLC38A7	3-phosphoglycerate	0.910972	-0.301093
SLC38A8	3-phosphoglycerate	0.898077	-0.300519
SLC38A9	3-phosphoglycerate	0.911541	-0.101602
SLC39A1	3-phosphoglycerate	1	-0.132493
SLC39A10	3-phosphoglycerate	0.789135	0.0752799
SLC39A11	3-phosphoglycerate	0.997017	0.0310906
SLC39A13	3-phosphoglycerate	0.903681	-0.157617
SLC39A14	3-phosphoglycerate	0.963089	-0.0679098
SLC39A2	3-phosphoglycerate	0.98287	0.0612683
SLC39A4	3-phosphoglycerate	0.0679933	-0.356139
SLC39A5	3-phosphoglycerate	0.979402	0.0130943
SLC39A6	3-phosphoglycerate	0.856523	0.0674104
SLC39A7	3-phosphoglycerate	0.450709	-0.142036
SLC39A8	3-phosphoglycerate	1	0.0329995
SLC39A9	3-phosphoglycerate	0.482322	-0.303031
SLC3A1	3-phosphoglycerate	0.313704	-0.330534
SLC3A2	3-phosphoglycerate	0.732788	0.0545581
SLC40A1	3-phosphoglycerate	1	-0.0087611
SLC41A1	3-phosphoglycerate	0.84455	-0.171007
SLC41A3	3-phosphoglycerate	0.924542	0.0121575
SLC43A1	3-phosphoglycerate	0.577907	-0.268767
SLC43A3	3-phosphoglycerate	0.960178	0.0528746
SLC44A1	3-phosphoglycerate	1	-0.284563
SLC44A2	3-phosphoglycerate	0.911472	0.119054
SLC44A3	3-phosphoglycerate	0.989968	-0.167622
SLC44A4	3-phosphoglycerate	0.910842	0.0294129
SLC44A5	3-phosphoglycerate	0.777024	0.135241
SLC45A1	3-phosphoglycerate	0.976652	-0.176729
SLC45A2	3-phosphoglycerate	0.708433	-0.234671
SLC45A3	3-phosphoglycerate	0.950721	-0.151263
SLC45A4	3-phosphoglycerate	0.961813	0.0728669
SLC46A2	3-phosphoglycerate	0.812798	-0.185736
SLC46A3	3-phosphoglycerate	0.905379	-0.320981
SLC47A1	3-phosphoglycerate	0.982511	-0.0296547
SLC47A2	3-phosphoglycerate	0.943192	-0.115056
SLC48A1	3-phosphoglycerate	0.945975	0.0351406
SLC49A3	3-phosphoglycerate	0.985346	0.0754778
SLC49A4	3-phosphoglycerate	0.902318	-0.11794
SLC4A1	3-phosphoglycerate	0.882669	-0.181453
SLC4A10	3-phosphoglycerate	0.986969	-0.129828
SLC4A11	3-phosphoglycerate	0.968041	-0.295665
SLC4A2	3-phosphoglycerate	0.926486	0.223138
SLC4A3	3-phosphoglycerate	0.861899	-0.142265
SLC4A4	3-phosphoglycerate	1	0.0187941
SLC4A5	3-phosphoglycerate	0.618884	-0.106694
SLC4A7	3-phosphoglycerate	0.203088	0.277063
SLC4A8	3-phosphoglycerate	0.994049	0.0364401
SLC4A9	3-phosphoglycerate	0.994932	-0.254098
SLC50A1	3-phosphoglycerate	1	0.239418
SLC51A	3-phosphoglycerate	0.848266	-0.101859
SLC51B	3-phosphoglycerate	0.981681	-0.0604323
SLC52A1	3-phosphoglycerate	0.812277	-0.201401
SLC52A2	3-phosphoglycerate	0.818132	-0.110309
SLC52A3	3-phosphoglycerate	0.0771295	-0.748841
SLC5A1	3-phosphoglycerate	0.931819	-0.0849541
SLC5A11	3-phosphoglycerate	0.823137	-0.356391
SLC5A12	3-phosphoglycerate	0.9516	0.0368298
SLC5A2	3-phosphoglycerate	0.770682	-0.312128
SLC5A3	3-phosphoglycerate	0.529034	-0.161566
SLC5A4	3-phosphoglycerate	0.932765	-0.16057
SLC5A5	3-phosphoglycerate	0.908293	-0.0338744
SLC5A6	3-phosphoglycerate	0.886086	-0.10138
SLC5A7	3-phosphoglycerate	0.880803	-0.184887
SLC5A8	3-phosphoglycerate	0.992273	0.00877638
SLC5A9	3-phosphoglycerate	0.984974	0.0689978
SLC66A1	3-phosphoglycerate	0.823533	-0.331915
SLC66A3	3-phosphoglycerate	0.994493	0.0313466
SLC6A1	3-phosphoglycerate	0.992415	-0.277289
SLC6A11	3-phosphoglycerate	0.844935	-0.435579
SLC6A12	3-phosphoglycerate	0.981661	-0.528086
SLC6A13	3-phosphoglycerate	0.939817	-0.217269
SLC6A14	3-phosphoglycerate	0.779721	0.441375
SLC6A15	3-phosphoglycerate	1	-0.187033
SLC6A16	3-phosphoglycerate	0.961345	0.0224717
SLC6A17	3-phosphoglycerate	0.978734	0.0953177
SLC6A18	3-phosphoglycerate	0.887039	-0.108802
SLC6A19	3-phosphoglycerate	0.969244	-0.115922
SLC6A2	3-phosphoglycerate	0.856769	-0.248286
SLC6A20	3-phosphoglycerate	0.626069	-0.250865
SLC6A4	3-phosphoglycerate	0.939862	0.0429558
SLC6A5	3-phosphoglycerate	0.859438	0.0700051
SLC6A6	3-phosphoglycerate	0.268791	-0.254244
SLC6A7	3-phosphoglycerate	0.621092	-0.269031
SLC6A8	3-phosphoglycerate	0.307309	-0.185006
SLC6A9	3-phosphoglycerate	0.998535	-0.131008
SLC7A1	3-phosphoglycerate	0.346523	0.197591
SLC7A10	3-phosphoglycerate	0.983685	-0.0197999
SLC7A11	3-phosphoglycerate	0.951008	-0.145571
SLC7A13	3-phosphoglycerate	0.882992	-0.303859
SLC7A14	3-phosphoglycerate	0.897703	-0.202533
SLC7A3	3-phosphoglycerate	0.64734	-0.367978
SLC7A4	3-phosphoglycerate	0.926167	-0.108401
SLC7A5	3-phosphoglycerate	0.713684	0.119571
SLC7A6	3-phosphoglycerate	0.861995	0.052785
SLC7A7	3-phosphoglycerate	0.992162	-0.1083
SLC7A8	3-phosphoglycerate	0.803608	0.188769
SLC7A9	3-phosphoglycerate	0.651994	-0.212993
SLC8A1	3-phosphoglycerate	0.538592	-0.364936
SLC8A2	3-phosphoglycerate	0.448039	-0.469145
SLC8A3	3-phosphoglycerate	0.928183	-0.132177
SLC8B1	3-phosphoglycerate	0.996266	-0.0887476
SLC9A1	3-phosphoglycerate	0.994943	-0.0385294
SLC9A2	3-phosphoglycerate	0.976096	-0.0109993
SLC9A3	3-phosphoglycerate	0.594902	-0.199499
SLC9A4	3-phosphoglycerate	0.785798	-0.148311
SLC9A5	3-phosphoglycerate	1	-0.0239528
SLC9A7	3-phosphoglycerate	0.984402	-0.2488
SLC9A9	3-phosphoglycerate	0.855609	-0.452963
SLC9B1	3-phosphoglycerate	0.946724	0.0534878
SLC9C1	3-phosphoglycerate	0.893529	-0.232551
SLC9C2	3-phosphoglycerate	0.800344	-0.603611
SLCO1A2	3-phosphoglycerate	0.670078	-0.42469
SLCO1B3	3-phosphoglycerate	0.998806	0.343761
SLCO2A1	3-phosphoglycerate	0.899045	-0.126337
SLCO3A1	3-phosphoglycerate	0.974192	-0.0877207
SLCO4A1	3-phosphoglycerate	0.966799	-0.0151502
SLCO4C1	3-phosphoglycerate	0.993672	-0.0771404
SLCO5A1	3-phosphoglycerate	0.767191	0.300173
SLCO6A1	3-phosphoglycerate	0.976084	-0.00950288
SPNS1	3-phosphoglycerate	0.982306	0.0266936
SPNS2	3-phosphoglycerate	0.874915	-0.109711
SPNS3	3-phosphoglycerate	0.333333	-0.485716
STARD3	3-phosphoglycerate	0.798215	-0.164862
STARD3NL	3-phosphoglycerate	0.49011	-0.445363
STRA6	3-phosphoglycerate	0.94735	0.0581682
SV2A	3-phosphoglycerate	1	0.0463941
SV2C	3-phosphoglycerate	0.99732	0.0322479
SVOPL	3-phosphoglycerate	0.997077	0.067548
TMCO3	3-phosphoglycerate	1	-0.168588
TMEM104	3-phosphoglycerate	0.992082	-0.108159
TMEM14B	3-phosphoglycerate	0.958674	0.00196082
TMEM163	3-phosphoglycerate	0.655198	0.284509
TMEM165	3-phosphoglycerate	0.513414	0.350689
TMEM184A	3-phosphoglycerate	0.331196	-0.30826
TMEM184B	3-phosphoglycerate	0.997529	-0.0263031
TMEM184C	3-phosphoglycerate	0.921717	-0.403471
TMEM205	3-phosphoglycerate	0.965392	-0.0309402
TMEM234	3-phosphoglycerate	0.981306	0.093029
TMEM245	3-phosphoglycerate	1	0.016498
TMEM41A	3-phosphoglycerate	0.0649616	0.586854
TMEM41B	3-phosphoglycerate	0.985906	0.026754
TMEM64	3-phosphoglycerate	0.990421	0.226182
TSPO	3-phosphoglycerate	0.99877	-0.0501689
TSPO2	3-phosphoglycerate	0.609629	-0.385884
TUSC3	3-phosphoglycerate	0.978147	0.0115794
UCP1	3-phosphoglycerate	0.204414	-0.534232
UCP2	3-phosphoglycerate	0.874229	-0.244905
UCP3	3-phosphoglycerate	0.929794	0.0831699
UNC93A	3-phosphoglycerate	0.0666406	-0.883959
XKR3	3-phosphoglycerate	0.993485	-0.105225
XKR4	3-phosphoglycerate	0.994815	-0.116513
XKR6	3-phosphoglycerate	0.959474	0.126822
XKR7	3-phosphoglycerate	0.997774	0.000183417
XKR8	3-phosphoglycerate	0.920429	-0.0605524
XKR9	3-phosphoglycerate	0.985158	-0.0712541
XKRX	3-phosphoglycerate	0.996161	0.342227
XPR1	3-phosphoglycerate	0.940981	-0.00303246
ANKH	alpha-glycerophosphate	0.0714986	0.626912
ARV1	alpha-glycerophosphate	0.448608	0.3036
CLCN1	alpha-glycerophosphate	0.955689	0.0248791
CLCN2	alpha-glycerophosphate	0.990012	0.060079
CLCN5	alpha-glycerophosphate	0.969526	-0.143276
CLCN6	alpha-glycerophosphate	0.743723	0.215944
CLCN7	alpha-glycerophosphate	1	-0.0189351
CLCNKB	alpha-glycerophosphate	0.97757	-0.141304
CLN3	alpha-glycerophosphate	1	0.0256573
CNNM1	alpha-glycerophosphate	1	0.0299333
CNNM2	alpha-glycerophosphate	0.965551	-0.03693
CNNM3	alpha-glycerophosphate	0.290472	-0.335517
CNNM4	alpha-glycerophosphate	0.992317	-0.00180321
CTNS	alpha-glycerophosphate	0.166808	0.423474
DISP1	alpha-glycerophosphate	0.997569	-0.159291
DISP2	alpha-glycerophosphate	0.998734	-0.293795
DISP3	alpha-glycerophosphate	0.962074	-0.316495
FLVCR1	alpha-glycerophosphate	0.167669	0.430885
FLVCR2	alpha-glycerophosphate	0.93466	0.0203965
GPR155	alpha-glycerophosphate	0.98625	-0.0403705
HMGCR	alpha-glycerophosphate	0.915243	-0.0621068
LAPTM4B	alpha-glycerophosphate	0.990429	-0.160353
LAPTM5	alpha-glycerophosphate	0.898568	-0.06124
LETM1	alpha-glycerophosphate	0.261168	0.22239
LETM2	alpha-glycerophosphate	1	-0.241924
LETMD1	alpha-glycerophosphate	0.738671	0.168809
LMBR1L	alpha-glycerophosphate	0.761211	0.165071
LMBRD1	alpha-glycerophosphate	0.979647	0.252176
MAGT1	alpha-glycerophosphate	0.114931	0.36598
MFSD1	alpha-glycerophosphate	0.967369	0.214825
MFSD10	alpha-glycerophosphate	0.63052	0.380433
MFSD11	alpha-glycerophosphate	0.993122	0.0384118
MFSD12	alpha-glycerophosphate	0.932773	0.0106041
MFSD13A	alpha-glycerophosphate	0.921175	0.170504
MFSD14A	alpha-glycerophosphate	0.994525	-0.0322511
MFSD14B	alpha-glycerophosphate	0.774949	-0.23848
MFSD2A	alpha-glycerophosphate	0.992167	0.0580453
MFSD2B	alpha-glycerophosphate	0.98512	0.00979565
MFSD3	alpha-glycerophosphate	0.480823	0.236763
MFSD4A	alpha-glycerophosphate	0.999932	0.0281732
MFSD4B	alpha-glycerophosphate	0.33857	0.721976
MFSD5	alpha-glycerophosphate	0.992492	0.0435235
MFSD6	alpha-glycerophosphate	1	0.000229524
MFSD6L	alpha-glycerophosphate	0.458923	-0.395104
MFSD8	alpha-glycerophosphate	0.991976	-0.0167256
MFSD9	alpha-glycerophosphate	0.953845	0.201906
MPC2	alpha-glycerophosphate	0.979154	0.0704845
MPDU1	alpha-glycerophosphate	0.954896	-0.0372831
MTCH1	alpha-glycerophosphate	0.975574	-0.0356228
MTCH2	alpha-glycerophosphate	0.257634	0.43279
NIPA2	alpha-glycerophosphate	0.990287	0.129317
NIPAL1	alpha-glycerophosphate	0.971147	-0.181049
NIPAL2	alpha-glycerophosphate	0.937816	0.0930682
NPC1	alpha-glycerophosphate	0.944475	-0.00213406
NPC1L1	alpha-glycerophosphate	0.98252	-0.132986
OCA2	alpha-glycerophosphate	0.665791	0.158544
OSTC	alpha-glycerophosphate	0.35017	-0.254829
PTCH1	alpha-glycerophosphate	0.963228	-0.0635946
PTCH2	alpha-glycerophosphate	0.911512	-0.0610355
PTCHD1	alpha-glycerophosphate	0.961975	0.156769
PTCHD4	alpha-glycerophosphate	0.826301	0.168821
RFT1	alpha-glycerophosphate	0.765225	0.119831
RHAG	alpha-glycerophosphate	0.988615	0.0914758
RHCE	alpha-glycerophosphate	0.984897	-0.351652
RHCG	alpha-glycerophosphate	0.782619	-0.0745717
RHD	alpha-glycerophosphate	0.989807	-0.0116356
SCAP	alpha-glycerophosphate	0.881472	0.0112579
SFXN1	alpha-glycerophosphate	0.945997	0.458768
SFXN2	alpha-glycerophosphate	0.990689	0.0198455
SFXN3	alpha-glycerophosphate	0.932209	0.195317
SFXN4	alpha-glycerophosphate	0.93982	0.0462322
SFXN5	alpha-glycerophosphate	0.992214	0.0917652
SIDT1	alpha-glycerophosphate	0.831538	0.303021
SIDT2	alpha-glycerophosphate	0.892054	-0.111073
SLC10A1	alpha-glycerophosphate	0.993967	-0.0414342
SLC10A2	alpha-glycerophosphate	0.794701	0.3996
SLC10A3	alpha-glycerophosphate	0.877225	-0.0896269
SLC10A4	alpha-glycerophosphate	0.929198	0.187986
SLC10A5	alpha-glycerophosphate	0.944307	-0.127255
SLC10A6	alpha-glycerophosphate	0.8548	-0.103213
SLC10A7	alpha-glycerophosphate	0.986844	0.106182
SLC11A1	alpha-glycerophosphate	0.926841	-0.0741261
SLC11A2	alpha-glycerophosphate	0.800931	0.131111
SLC12A1	alpha-glycerophosphate	0.973567	-0.0172802
SLC12A2	alpha-glycerophosphate	0.952096	-0.0882167
SLC12A3	alpha-glycerophosphate	0.435697	-0.352788
SLC12A4	alpha-glycerophosphate	0.157355	0.455021
SLC12A5	alpha-glycerophosphate	0.710695	-0.154534
SLC12A6	alpha-glycerophosphate	0.598579	-0.295331
SLC12A7	alpha-glycerophosphate	0.984298	-0.014363
SLC12A8	alpha-glycerophosphate	0.888825	0.0720113
SLC12A9	alpha-glycerophosphate	0.994245	-0.0242697
SLC13A2	alpha-glycerophosphate	0.857408	-0.0333563
SLC13A3	alpha-glycerophosphate	0.839145	-0.0671652
SLC13A4	alpha-glycerophosphate	0.995398	0.133665
SLC13A5	alpha-glycerophosphate	0.992899	-0.275244
SLC14A2	alpha-glycerophosphate	0.986538	0.0374307
SLC15A2	alpha-glycerophosphate	0.995914	0.00673548
SLC15A3	alpha-glycerophosphate	0.987117	0.0421524
SLC15A4	alpha-glycerophosphate	0.980627	0.18114
SLC16A1	alpha-glycerophosphate	0.0164763	0.504117
SLC16A10	alpha-glycerophosphate	0.708831	0.300156
SLC16A11	alpha-glycerophosphate	0.988068	-0.0729086
SLC16A12	alpha-glycerophosphate	0.280251	-0.276193
SLC16A13	alpha-glycerophosphate	0.664642	-0.298017
SLC16A14	alpha-glycerophosphate	1	-0.0354782
SLC16A2	alpha-glycerophosphate	0.928078	-0.192213
SLC16A3	alpha-glycerophosphate	0.881624	-0.153342
SLC16A4	alpha-glycerophosphate	0.983665	0.117443
SLC16A5	alpha-glycerophosphate	0.985118	-0.028657
SLC16A6	alpha-glycerophosphate	0.908617	-0.0659547
SLC16A7	alpha-glycerophosphate	0.991108	-0.0716609
SLC16A8	alpha-glycerophosphate	0.979869	0.101494
SLC16A9	alpha-glycerophosphate	1	-0.302471
SLC17A1	alpha-glycerophosphate	0.989772	-0.0344074
SLC17A2	alpha-glycerophosphate	0.531134	-0.31067
SLC17A3	alpha-glycerophosphate	0.980266	-0.0167934
SLC17A4	alpha-glycerophosphate	0.974025	-0.302447
SLC17A5	alpha-glycerophosphate	0.926002	0.0935685
SLC17A6	alpha-glycerophosphate	0.623985	0.261004
SLC17A7	alpha-glycerophosphate	0.692527	0.128902
SLC17A8	alpha-glycerophosphate	0.991302	-0.167463
SLC17A9	alpha-glycerophosphate	0.836869	0.119744
SLC18A2	alpha-glycerophosphate	0.804796	0.266321
SLC18A3	alpha-glycerophosphate	1	0.0126844
SLC18B1	alpha-glycerophosphate	0.977361	-0.370295
SLC19A1	alpha-glycerophosphate	0.457556	0.23674
SLC19A2	alpha-glycerophosphate	0.936948	-0.0650596
SLC19A3	alpha-glycerophosphate	0.834792	-0.22571
SLC1A1	alpha-glycerophosphate	0.977288	-0.26411
SLC1A2	alpha-glycerophosphate	0.909293	0.0641387
SLC1A3	alpha-glycerophosphate	0.987517	-0.0596219
SLC1A4	alpha-glycerophosphate	0.97506	0.0460286
SLC1A5	alpha-glycerophosphate	0.980324	0.0680138
SLC1A6	alpha-glycerophosphate	0.887335	-0.122736
SLC1A7	alpha-glycerophosphate	0.834109	-0.136819
SLC20A1	alpha-glycerophosphate	0.0152948	0.357556
SLC20A2	alpha-glycerophosphate	0.986975	-0.227654
SLC22A1	alpha-glycerophosphate	0.972097	-0.0696467
SLC22A10	alpha-glycerophosphate	0.899192	-0.15901
SLC22A11	alpha-glycerophosphate	0.510444	-0.283627
SLC22A12	alpha-glycerophosphate	0.988362	-0.12695
SLC22A13	alpha-glycerophosphate	0.675639	0.110919
SLC22A14	alpha-glycerophosphate	0.573773	-0.3549
SLC22A15	alpha-glycerophosphate	0.974802	-0.0475355
SLC22A16	alpha-glycerophosphate	0.974297	0.0751271
SLC22A17	alpha-glycerophosphate	0.941565	0.0667582
SLC22A18	alpha-glycerophosphate	0.960465	0.337007
SLC22A2	alpha-glycerophosphate	0.920381	-0.0168924
SLC22A23	alpha-glycerophosphate	0.759346	0.0605127
SLC22A25	alpha-glycerophosphate	0.96763	-0.0877656
SLC22A3	alpha-glycerophosphate	0.997025	-0.0180857
SLC22A4	alpha-glycerophosphate	0.770274	0.049332
SLC22A5	alpha-glycerophosphate	0.995243	0.0125515
SLC22A6	alpha-glycerophosphate	0.939681	-0.157998
SLC22A7	alpha-glycerophosphate	0.942619	-0.105885
SLC22A8	alpha-glycerophosphate	0.952968	-0.00218744
SLC22A9	alpha-glycerophosphate	0.348742	-0.205647
SLC23A1	alpha-glycerophosphate	0.979281	0.0578351
SLC23A2	alpha-glycerophosphate	0.999524	-0.00410886
SLC23A3	alpha-glycerophosphate	0.985082	-0.0254831
SLC25A1	alpha-glycerophosphate	0.698516	0.134437
SLC25A10	alpha-glycerophosphate	0.74259	0.152591
SLC25A11	alpha-glycerophosphate	0.859661	0.131346
SLC25A12	alpha-glycerophosphate	0.101918	0.50683
SLC25A13	alpha-glycerophosphate	0.974072	-0.148824
SLC25A15	alpha-glycerophosphate	0.988174	0.108019
SLC25A16	alpha-glycerophosphate	0.991374	-0.0143371
SLC25A17	alpha-glycerophosphate	0.974684	-0.105441
SLC25A18	alpha-glycerophosphate	0.862508	-0.0996586
SLC25A19	alpha-glycerophosphate	0.916508	-0.0762615
SLC25A2	alpha-glycerophosphate	0.976662	0.028521
SLC25A20	alpha-glycerophosphate	0.988314	0.0635282
SLC25A21	alpha-glycerophosphate	0.710953	0.466485
SLC25A22	alpha-glycerophosphate	0.963032	0.0587823
SLC25A23	alpha-glycerophosphate	0.961859	0.0148162
SLC25A24	alpha-glycerophosphate	0.755674	0.172983
SLC25A25	alpha-glycerophosphate	0.949335	0.0636251
SLC25A26	alpha-glycerophosphate	0.131737	0.374455
SLC25A27	alpha-glycerophosphate	0.96759	-0.0451814
SLC25A28	alpha-glycerophosphate	0.763777	0.0999075
SLC25A29	alpha-glycerophosphate	1	0.116986
SLC25A3	alpha-glycerophosphate	0.940874	-0.0191088
SLC25A30	alpha-glycerophosphate	0.963987	0.0732392
SLC25A31	alpha-glycerophosphate	0.643247	-0.242406
SLC25A32	alpha-glycerophosphate	0.720896	-0.241293
SLC25A33	alpha-glycerophosphate	0.944244	-0.101786
SLC25A34	alpha-glycerophosphate	0.931105	-0.191352
SLC25A35	alpha-glycerophosphate	0.969526	0.0493518
SLC25A36	alpha-glycerophosphate	0.802903	0.106455
SLC25A37	alpha-glycerophosphate	0.988654	-0.00590618
SLC25A38	alpha-glycerophosphate	0.928791	0.14365
SLC25A39	alpha-glycerophosphate	0.995269	-0.0298972
SLC25A4	alpha-glycerophosphate	0.795979	-0.163802
SLC25A40	alpha-glycerophosphate	0.996107	0.194646
SLC25A41	alpha-glycerophosphate	0.985505	-0.117727
SLC25A42	alpha-glycerophosphate	0.968701	0.0293967
SLC25A43	alpha-glycerophosphate	0.948223	0.000269312
SLC25A44	alpha-glycerophosphate	0.990565	-0.074323
SLC25A45	alpha-glycerophosphate	0.956081	-0.0126637
SLC25A46	alpha-glycerophosphate	0.971287	0.0903975
SLC25A48	alpha-glycerophosphate	0.902207	-0.153538
SLC25A5	alpha-glycerophosphate	0.979927	0.00336849
SLC25A51	alpha-glycerophosphate	0.258432	0.272798
SLC25A52	alpha-glycerophosphate	0.979614	-0.0551779
SLC25A53	alpha-glycerophosphate	1	0.26374
SLC26A1	alpha-glycerophosphate	0.0801691	0.833411
SLC26A11	alpha-glycerophosphate	0.765929	-0.345186
SLC26A3	alpha-glycerophosphate	0.980589	0.0099329
SLC26A4	alpha-glycerophosphate	0.966728	-0.00365914
SLC26A5	alpha-glycerophosphate	0.993489	-0.0131425
SLC26A6	alpha-glycerophosphate	1	0.0187535
SLC26A7	alpha-glycerophosphate	0.997078	0.0309829
SLC26A8	alpha-glycerophosphate	0.943228	0.021371
SLC26A9	alpha-glycerophosphate	0.919422	0.0779367
SLC27A1	alpha-glycerophosphate	0.996376	-0.19767
SLC27A2	alpha-glycerophosphate	0.993024	-0.0271921
SLC27A3	alpha-glycerophosphate	0.621279	0.0877714
SLC27A4	alpha-glycerophosphate	0.994991	0.0329986
SLC27A5	alpha-glycerophosphate	0.991448	-0.0505752
SLC28A1	alpha-glycerophosphate	1	-0.0466209
SLC28A2	alpha-glycerophosphate	0.893446	-0.0529794
SLC28A3	alpha-glycerophosphate	0.595867	0.330514
SLC29A1	alpha-glycerophosphate	0.643105	0.270957
SLC29A2	alpha-glycerophosphate	0.958623	0.0276431
SLC29A3	alpha-glycerophosphate	1	-0.17001
SLC29A4	alpha-glycerophosphate	0.833222	-0.104784
SLC2A1	alpha-glycerophosphate	0.588746	0.201667
SLC2A10	alpha-glycerophosphate	0.915676	-0.0997409
SLC2A11	alpha-glycerophosphate	0.953243	0.0263179
SLC2A12	alpha-glycerophosphate	1	0.0771557
SLC2A13	alpha-glycerophosphate	0.874134	0.0761681
SLC2A14	alpha-glycerophosphate	0.504097	0.161982
SLC2A2	alpha-glycerophosphate	0.923989	0.0953236
SLC2A3	alpha-glycerophosphate	0.824981	-0.121737
SLC2A4	alpha-glycerophosphate	0.814128	-0.189091
SLC2A5	alpha-glycerophosphate	1	0.154234
SLC2A6	alpha-glycerophosphate	0.997347	-0.138307
SLC2A7	alpha-glycerophosphate	0.944192	-0.117734
SLC30A1	alpha-glycerophosphate	0.891015	0.233882
SLC30A10	alpha-glycerophosphate	0.994982	0.0781439
SLC30A2	alpha-glycerophosphate	1	-0.000941132
SLC30A3	alpha-glycerophosphate	0.993077	-0.331667
SLC30A4	alpha-glycerophosphate	1	0.14199
SLC30A5	alpha-glycerophosphate	0.990716	-0.264505
SLC30A6	alpha-glycerophosphate	0.965831	-0.00854314
SLC30A7	alpha-glycerophosphate	0.994657	0.0689227
SLC30A8	alpha-glycerophosphate	0.971313	-0.0693395
SLC30A9	alpha-glycerophosphate	0.990978	0.0146733
SLC31A1	alpha-glycerophosphate	0.840643	0.0134142
SLC32A1	alpha-glycerophosphate	0.841942	0.126006
SLC33A1	alpha-glycerophosphate	0.740355	-0.120541
SLC34A1	alpha-glycerophosphate	0.992898	0.217647
SLC34A2	alpha-glycerophosphate	0.98972	0.177565
SLC34A3	alpha-glycerophosphate	0.880116	-0.303273
SLC35A1	alpha-glycerophosphate	0.989201	-0.0736419
SLC35A2	alpha-glycerophosphate	0.922421	-0.129039
SLC35A3	alpha-glycerophosphate	0.873924	-0.24974
SLC35A4	alpha-glycerophosphate	0.613499	0.465586
SLC35A5	alpha-glycerophosphate	0.977484	0.035151
SLC35B1	alpha-glycerophosphate	0.354886	0.266746
SLC35B2	alpha-glycerophosphate	0.449551	-0.154164
SLC35B4	alpha-glycerophosphate	0.89816	-0.0981091
SLC35C1	alpha-glycerophosphate	0.995744	0.102484
SLC35C2	alpha-glycerophosphate	0.735433	0.235292
SLC35D1	alpha-glycerophosphate	0.995774	-0.154131
SLC35D2	alpha-glycerophosphate	0.727018	-0.154091
SLC35D3	alpha-glycerophosphate	0.700224	0.134024
SLC35E1	alpha-glycerophosphate	0.991736	-0.0456418
SLC35E2B	alpha-glycerophosphate	0.984035	0.0241262
SLC35E3	alpha-glycerophosphate	0.82834	0.101794
SLC35E4	alpha-glycerophosphate	0.939527	0.191018
SLC35F1	alpha-glycerophosphate	0.279836	-0.625288
SLC35F2	alpha-glycerophosphate	0.992275	-0.0499625
SLC35F3	alpha-glycerophosphate	0.99747	-0.0225899
SLC35F5	alpha-glycerophosphate	0.997797	-0.0684979
SLC35F6	alpha-glycerophosphate	0.983879	0.269928
SLC35G1	alpha-glycerophosphate	0.702241	0.143134
SLC35G2	alpha-glycerophosphate	1	-0.00923131
SLC35G3	alpha-glycerophosphate	0.974001	0.0311133
SLC35G5	alpha-glycerophosphate	0.374363	-0.279941
SLC35G6	alpha-glycerophosphate	0.819197	-0.275311
SLC36A1	alpha-glycerophosphate	0.809109	0.179947
SLC36A2	alpha-glycerophosphate	0.904984	0.259942
SLC37A1	alpha-glycerophosphate	0.940264	-0.165794
SLC37A2	alpha-glycerophosphate	0.941675	0.284915
SLC37A3	alpha-glycerophosphate	0.599788	-0.200815
SLC38A1	alpha-glycerophosphate	0.508658	0.163315
SLC38A10	alpha-glycerophosphate	0.986562	0.15423
SLC38A11	alpha-glycerophosphate	0.909931	-0.0914576
SLC38A2	alpha-glycerophosphate	0.847546	0.0679721
SLC38A4	alpha-glycerophosphate	0.850718	0.0701347
SLC38A5	alpha-glycerophosphate	0.374723	0.33838
SLC38A6	alpha-glycerophosphate	0.97771	-0.0951328
SLC38A7	alpha-glycerophosphate	0.910972	-0.131804
SLC38A8	alpha-glycerophosphate	1	-0.0560098
SLC38A9	alpha-glycerophosphate	0.797955	0.222962
SLC39A1	alpha-glycerophosphate	1	-0.363784
SLC39A10	alpha-glycerophosphate	0.900416	-0.0980718
SLC39A11	alpha-glycerophosphate	0.83091	-0.22311
SLC39A13	alpha-glycerophosphate	0.96014	0.0440418
SLC39A14	alpha-glycerophosphate	0.963089	-0.244734
SLC39A2	alpha-glycerophosphate	0.956585	0.233764
SLC39A4	alpha-glycerophosphate	0.993952	0.0194879
SLC39A5	alpha-glycerophosphate	0.979402	0.11191
SLC39A6	alpha-glycerophosphate	0.294424	0.356391
SLC39A7	alpha-glycerophosphate	0.0625353	-0.256807
SLC39A8	alpha-glycerophosphate	1	-0.0741253
SLC39A9	alpha-glycerophosphate	0.323993	0.359398
SLC3A1	alpha-glycerophosphate	0.879989	0.0197712
SLC3A2	alpha-glycerophosphate	0.849551	0.0377691
SLC40A1	alpha-glycerophosphate	1	0.0870816
SLC41A1	alpha-glycerophosphate	0.638865	0.261405
SLC41A3	alpha-glycerophosphate	0.855723	-0.0488895
SLC43A1	alpha-glycerophosphate	0.700935	-0.163021
SLC43A3	alpha-glycerophosphate	0.990071	-0.0433097
SLC44A1	alpha-glycerophosphate	1	-0.202347
SLC44A2	alpha-glycerophosphate	0.978005	-0.0571817
SLC44A3	alpha-glycerophosphate	0.989968	0.130392
SLC44A4	alpha-glycerophosphate	0.841256	0.143651
SLC44A5	alpha-glycerophosphate	0.670954	0.240319
SLC45A1	alpha-glycerophosphate	0.976652	0.132496
SLC45A2	alpha-glycerophosphate	0.734957	-0.243016
SLC45A3	alpha-glycerophosphate	0.988289	-0.0464312
SLC45A4	alpha-glycerophosphate	0.961813	0.225175
SLC46A2	alpha-glycerophosphate	0.575223	-0.207622
SLC46A3	alpha-glycerophosphate	0.938824	-0.0842514
SLC47A1	alpha-glycerophosphate	0.982511	-0.0638715
SLC47A2	alpha-glycerophosphate	1	-0.0024304
SLC48A1	alpha-glycerophosphate	0.915529	0.103654
SLC49A3	alpha-glycerophosphate	0.985346	0.0408912
SLC49A4	alpha-glycerophosphate	0.902318	0.275554
SLC4A1	alpha-glycerophosphate	0.891151	-0.177975
SLC4A10	alpha-glycerophosphate	0.954967	0.000378925
SLC4A11	alpha-glycerophosphate	0.968041	-0.0728191
SLC4A2	alpha-glycerophosphate	0.695708	0.199751
SLC4A3	alpha-glycerophosphate	0.910823	0.0704992
SLC4A4	alpha-glycerophosphate	0.999028	-0.319412
SLC4A5	alpha-glycerophosphate	0.827157	-0.0874841
SLC4A7	alpha-glycerophosphate	0.173471	0.240082
SLC4A8	alpha-glycerophosphate	0.994049	0.00885575
SLC4A9	alpha-glycerophosphate	0.994932	0.0380544
SLC50A1	alpha-glycerophosphate	1	0.0972302
SLC51A	alpha-glycerophosphate	0.848266	-0.386364
SLC51B	alpha-glycerophosphate	0.981681	-0.022029
SLC52A1	alpha-glycerophosphate	0.812277	0.453544
SLC52A2	alpha-glycerophosphate	0.617477	0.162155
SLC52A3	alpha-glycerophosphate	0.447994	-0.480491
SLC5A1	alpha-glycerophosphate	0.9923	-0.0148753
SLC5A11	alpha-glycerophosphate	0.904296	-0.124281
SLC5A12	alpha-glycerophosphate	0.989717	-0.0842407
SLC5A2	alpha-glycerophosphate	0.921481	0.167756
SLC5A3	alpha-glycerophosphate	0.835032	0.0771398
SLC5A4	alpha-glycerophosphate	0.974334	0.066644
SLC5A5	alpha-glycerophosphate	0.483301	-0.322731
SLC5A6	alpha-glycerophosphate	0.828117	0.206036
SLC5A7	alpha-glycerophosphate	0.427701	0.415223
SLC5A8	alpha-glycerophosphate	0.970965	-0.00432881
SLC5A9	alpha-glycerophosphate	0.89534	-0.142946
SLC66A1	alpha-glycerophosphate	0.866444	0.0872366
SLC66A3	alpha-glycerophosphate	0.994493	0.0652223
SLC6A1	alpha-glycerophosphate	0.992415	0.163079
SLC6A11	alpha-glycerophosphate	0.977226	0.00261757
SLC6A12	alpha-glycerophosphate	0.981661	0.0425083
SLC6A13	alpha-glycerophosphate	0.950625	-0.108787
SLC6A14	alpha-glycerophosphate	0.982419	-0.0490333
SLC6A15	alpha-glycerophosphate	1	0.00852064
SLC6A16	alpha-glycerophosphate	0.588183	0.412101
SLC6A17	alpha-glycerophosphate	0.978734	0.107819
SLC6A18	alpha-glycerophosphate	0.870174	0.645976
SLC6A19	alpha-glycerophosphate	0.969244	-0.00964509
SLC6A2	alpha-glycerophosphate	0.856769	-0.191881
SLC6A20	alpha-glycerophosphate	0.739248	0.138173
SLC6A4	alpha-glycerophosphate	0.90451	0.172345
SLC6A5	alpha-glycerophosphate	0.85675	-0.132608
SLC6A6	alpha-glycerophosphate	0.5274	-0.166921
SLC6A7	alpha-glycerophosphate	0.646124	0.129837
SLC6A8	alpha-glycerophosphate	0.870136	-0.00685599
SLC6A9	alpha-glycerophosphate	0.998535	-0.105437
SLC7A1	alpha-glycerophosphate	0.0912447	0.264237
SLC7A10	alpha-glycerophosphate	0.674062	0.259282
SLC7A11	alpha-glycerophosphate	0.758625	0.531126
SLC7A13	alpha-glycerophosphate	0.987288	-0.00295769
SLC7A14	alpha-glycerophosphate	0.991867	0.0846826
SLC7A3	alpha-glycerophosphate	0.956238	-0.0479038
SLC7A4	alpha-glycerophosphate	0.914361	-0.193003
SLC7A5	alpha-glycerophosphate	0.980619	0.0255139
SLC7A6	alpha-glycerophosphate	0.528106	0.280784
SLC7A7	alpha-glycerophosphate	0.99612	0.129187
SLC7A8	alpha-glycerophosphate	0.784664	-0.317017
SLC7A9	alpha-glycerophosphate	0.728827	-0.150537
SLC8A1	alpha-glycerophosphate	0.538592	-0.405166
SLC8A2	alpha-glycerophosphate	0.656491	-0.174386
SLC8A3	alpha-glycerophosphate	1	0.0267587
SLC8B1	alpha-glycerophosphate	0.996266	0.0379878
SLC9A1	alpha-glycerophosphate	0.967902	0.0382888
SLC9A2	alpha-glycerophosphate	0.943772	0.11471
SLC9A3	alpha-glycerophosphate	0.329759	0.243279
SLC9A4	alpha-glycerophosphate	0.768675	0.107622
SLC9A5	alpha-glycerophosphate	0.900738	0.311187
SLC9A7	alpha-glycerophosphate	0.984402	0.0230181
SLC9A9	alpha-glycerophosphate	0.855609	-0.311499
SLC9B1	alpha-glycerophosphate	0.305319	-0.298466
SLC9C1	alpha-glycerophosphate	0.681935	-0.298218
SLC9C2	alpha-glycerophosphate	1	0.0971601
SLCO1A2	alpha-glycerophosphate	0.710359	-0.28133
SLCO1B3	alpha-glycerophosphate	0.999549	0.0800966
SLCO2A1	alpha-glycerophosphate	0.770561	-0.187833
SLCO3A1	alpha-glycerophosphate	0.974192	0.00457965
SLCO4A1	alpha-glycerophosphate	0.966799	0.0929078
SLCO4C1	alpha-glycerophosphate	0.993672	-0.0829922
SLCO5A1	alpha-glycerophosphate	0.767191	0.270562
SLCO6A1	alpha-glycerophosphate	0.863766	-0.208069
SPNS1	alpha-glycerophosphate	0.91122	-0.214662
SPNS2	alpha-glycerophosphate	0.874915	0.139638
SPNS3	alpha-glycerophosphate	0.757174	-0.101042
STARD3	alpha-glycerophosphate	0.960069	0.0631769
STARD3NL	alpha-glycerophosphate	0.936745	-0.0149532
STRA6	alpha-glycerophosphate	0.979088	-0.00919558
SV2A	alpha-glycerophosphate	1	0.0761162
SV2C	alpha-glycerophosphate	0.99732	0.068299
SVOPL	alpha-glycerophosphate	0.997077	0.245629
TMCO3	alpha-glycerophosphate	1	0.0156473
TMEM104	alpha-glycerophosphate	0.992082	-0.0248378
TMEM14B	alpha-glycerophosphate	0.958674	0.0552018
TMEM163	alpha-glycerophosphate	0.937892	0.168121
TMEM165	alpha-glycerophosphate	0.925739	0.065486
TMEM184A	alpha-glycerophosphate	0.534709	0.236617
TMEM184B	alpha-glycerophosphate	0.997529	-0.0527601
TMEM184C	alpha-glycerophosphate	0.921717	-0.285918
TMEM205	alpha-glycerophosphate	0.959243	0.0948399
TMEM234	alpha-glycerophosphate	0.919705	-0.0676969
TMEM245	alpha-glycerophosphate	1	-0.0665877
TMEM41A	alpha-glycerophosphate	0.518567	0.196315
TMEM41B	alpha-glycerophosphate	0.967326	0.0907556
TMEM64	alpha-glycerophosphate	0.990421	-0.121266
TSPO	alpha-glycerophosphate	0.99877	-0.0625053
TSPO2	alpha-glycerophosphate	0.70799	-0.237791
TUSC3	alpha-glycerophosphate	0.936768	0.153471
UCP1	alpha-glycerophosphate	0.916339	0.105483
UCP2	alpha-glycerophosphate	0.957993	-0.0883783
UCP3	alpha-glycerophosphate	0.929794	0.168609
UNC93A	alpha-glycerophosphate	0.98137	-0.057508
XKR3	alpha-glycerophosphate	0.993485	0.0818682
XKR4	alpha-glycerophosphate	0.994815	0.0947957
XKR6	alpha-glycerophosphate	1	0.0308627
XKR7	alpha-glycerophosphate	0.997774	-0.0710121
XKR8	alpha-glycerophosphate	0.90534	-0.172795
XKR9	alpha-glycerophosphate	0.985158	0.173062
XKRX	alpha-glycerophosphate	0.996161	-0.0953566
XPR1	alpha-glycerophosphate	0.940981	-0.0274358
ANKH	4-pyridoxate	0.687128	0.194669
ARV1	4-pyridoxate	0.913692	0.0624326
CLCN1	4-pyridoxate	0.985288	-0.0479651
CLCN2	4-pyridoxate	0.990012	0.490988
CLCN5	4-pyridoxate	0.790026	0.342765
CLCN6	4-pyridoxate	0.899867	-0.0799651
CLCN7	4-pyridoxate	0.998052	-0.0696281
CLCNKB	4-pyridoxate	0.97757	0.175649
CLN3	4-pyridoxate	0.853378	-0.254425
CNNM1	4-pyridoxate	1	-0.0320492
CNNM2	4-pyridoxate	0.680311	-0.134358
CNNM3	4-pyridoxate	0.600197	0.198839
CNNM4	4-pyridoxate	0.992317	0.00471095
CTNS	4-pyridoxate	0.464677	0.203445
DISP1	4-pyridoxate	0.757467	0.455827
DISP2	4-pyridoxate	0.998734	-0.0266481
DISP3	4-pyridoxate	0.962074	-0.318649
FLVCR1	4-pyridoxate	0.780148	0.0800398
FLVCR2	4-pyridoxate	0.93466	-0.0901922
GPR155	4-pyridoxate	0.98625	-0.157007
HMGCR	4-pyridoxate	0.899658	0.037136
LAPTM4B	4-pyridoxate	0.985707	0.248693
LAPTM5	4-pyridoxate	0.901306	0.0338015
LETM1	4-pyridoxate	0.803906	-0.0683866
LETM2	4-pyridoxate	1	0.10709
LETMD1	4-pyridoxate	0.976846	0.00743287
LMBR1L	4-pyridoxate	0.914111	-0.0807026
LMBRD1	4-pyridoxate	0.979647	-0.250561
MAGT1	4-pyridoxate	0.787208	-0.0724664
MFSD1	4-pyridoxate	0.967369	-0.0381721
MFSD10	4-pyridoxate	0.954577	-0.118689
MFSD11	4-pyridoxate	0.622688	-0.248736
MFSD12	4-pyridoxate	0.756298	0.288962
MFSD13A	4-pyridoxate	0.921175	-0.142414
MFSD14A	4-pyridoxate	0.994525	-0.104333
MFSD14B	4-pyridoxate	0.859123	0.185103
MFSD2A	4-pyridoxate	0.861535	0.17245
MFSD2B	4-pyridoxate	0.98512	-0.146339
MFSD3	4-pyridoxate	0.242794	-0.333275
MFSD4A	4-pyridoxate	0.999932	0.193588
MFSD4B	4-pyridoxate	0.893838	0.111049
MFSD5	4-pyridoxate	0.992492	0.384181
MFSD6	4-pyridoxate	1	-0.0528745
MFSD6L	4-pyridoxate	0.74475	-0.122541
MFSD8	4-pyridoxate	0.738216	0.213891
MFSD9	4-pyridoxate	0.972005	0.0175541
MPC2	4-pyridoxate	0.994336	-0.000420903
MPDU1	4-pyridoxate	0.996196	-0.0197088
MTCH1	4-pyridoxate	0.841998	-0.185578
MTCH2	4-pyridoxate	0.746212	0.150789
NIPA2	4-pyridoxate	0.990287	0.10486
NIPAL1	4-pyridoxate	0.971147	0.0290996
NIPAL2	4-pyridoxate	0.994594	-0.0224882
NPC1	4-pyridoxate	0.864834	-0.0376463
NPC1L1	4-pyridoxate	0.98252	-0.0095296
OCA2	4-pyridoxate	0.903519	0.0334662
OSTC	4-pyridoxate	0.498897	0.125166
PTCH1	4-pyridoxate	0.875632	-0.167367
PTCH2	4-pyridoxate	0.911512	-0.0834726
PTCHD1	4-pyridoxate	0.980604	-0.0983234
PTCHD4	4-pyridoxate	0.647003	-0.247109
RFT1	4-pyridoxate	0.571993	0.174518
RHAG	4-pyridoxate	0.135596	-0.619654
RHCE	4-pyridoxate	0.984897	-0.151564
RHCG	4-pyridoxate	0.545057	0.184673
RHD	4-pyridoxate	0.981074	0.0812149
SCAP	4-pyridoxate	0.691426	0.0925768
SFXN1	4-pyridoxate	0.945997	-0.138221
SFXN2	4-pyridoxate	0.990689	0.0259181
SFXN3	4-pyridoxate	0.931257	-0.207728
SFXN4	4-pyridoxate	0.994004	-0.0703927
SFXN5	4-pyridoxate	0.992214	0.0833785
SIDT1	4-pyridoxate	0.599041	-0.621011
SIDT2	4-pyridoxate	0.712814	0.213932
SLC10A1	4-pyridoxate	0.830519	0.322111
SLC10A2	4-pyridoxate	0.794701	-0.349075
SLC10A3	4-pyridoxate	0.785344	0.142015
SLC10A4	4-pyridoxate	0.989479	-0.0536741
SLC10A5	4-pyridoxate	0.597607	-0.378106
SLC10A6	4-pyridoxate	0.826913	-0.136061
SLC10A7	4-pyridoxate	0.986844	0.0949416
SLC11A1	4-pyridoxate	0.946885	0.00950492
SLC11A2	4-pyridoxate	0.914436	0.0307037
SLC12A1	4-pyridoxate	0.949964	-0.0835617
SLC12A2	4-pyridoxate	0.795517	-0.137936
SLC12A3	4-pyridoxate	0.971259	0.0191794
SLC12A4	4-pyridoxate	0.76766	-0.123267
SLC12A5	4-pyridoxate	0.996459	-0.00401716
SLC12A6	4-pyridoxate	0.888916	0.0751377
SLC12A7	4-pyridoxate	0.984298	-0.0365487
SLC12A8	4-pyridoxate	0.869644	0.105986
SLC12A9	4-pyridoxate	0.994245	-0.217649
SLC13A2	4-pyridoxate	0.731367	-0.132221
SLC13A3	4-pyridoxate	0.673284	0.107645
SLC13A4	4-pyridoxate	0.995097	0.204645
SLC13A5	4-pyridoxate	0.992899	0.00264898
SLC14A2	4-pyridoxate	0.956326	-0.00547618
SLC15A2	4-pyridoxate	0.974737	0.146906
SLC15A3	4-pyridoxate	0.987117	0.113581
SLC15A4	4-pyridoxate	0.980627	0.18176
SLC16A1	4-pyridoxate	0.381913	0.167445
SLC16A10	4-pyridoxate	0.657554	-0.515927
SLC16A11	4-pyridoxate	0.988068	0.111207
SLC16A12	4-pyridoxate	0.618054	0.169008
SLC16A13	4-pyridoxate	0.907275	0.105775
SLC16A14	4-pyridoxate	1	0.0467542
SLC16A2	4-pyridoxate	0.83156	0.617133
SLC16A3	4-pyridoxate	0.998001	0.0243973
SLC16A4	4-pyridoxate	0.983665	-0.161429
SLC16A5	4-pyridoxate	0.982341	-0.0356263
SLC16A6	4-pyridoxate	0.826123	-0.136062
SLC16A7	4-pyridoxate	0.991108	-0.0618097
SLC16A8	4-pyridoxate	0.979869	-0.122511
SLC16A9	4-pyridoxate	1	-0.215104
SLC17A1	4-pyridoxate	0.953064	0.255428
SLC17A2	4-pyridoxate	0.445605	0.402306
SLC17A3	4-pyridoxate	0.979261	-0.0163792
SLC17A4	4-pyridoxate	0.974025	-0.15619
SLC17A5	4-pyridoxate	0.817611	0.254357
SLC17A6	4-pyridoxate	0.944979	-0.0625757
SLC17A7	4-pyridoxate	0.913555	-0.0266491
SLC17A8	4-pyridoxate	0.996509	-0.0348135
SLC17A9	4-pyridoxate	0.886597	-0.111298
SLC18A2	4-pyridoxate	0.809265	-0.251463
SLC18A3	4-pyridoxate	0.937494	0.131075
SLC18B1	4-pyridoxate	0.977361	0.209213
SLC19A1	4-pyridoxate	0.880208	0.0655956
SLC19A2	4-pyridoxate	0.959696	0.0240179
SLC19A3	4-pyridoxate	0.507611	-0.293787
SLC1A1	4-pyridoxate	0.998081	-0.0194652
SLC1A2	4-pyridoxate	0.882362	0.132522
SLC1A3	4-pyridoxate	0.928314	0.32467
SLC1A4	4-pyridoxate	0.968787	0.058586
SLC1A5	4-pyridoxate	0.980324	-0.0622644
SLC1A6	4-pyridoxate	0.931004	-0.0424914
SLC1A7	4-pyridoxate	0.924089	0.0773063
SLC20A1	4-pyridoxate	0.831715	0.0446753
SLC20A2	4-pyridoxate	0.986975	-0.100602
SLC22A1	4-pyridoxate	0.826028	-0.222471
SLC22A10	4-pyridoxate	0.987907	-0.0125575
SLC22A11	4-pyridoxate	0.992269	0.000284321
SLC22A12	4-pyridoxate	0.988362	0.0973425
SLC22A13	4-pyridoxate	0.682418	-0.111412
SLC22A14	4-pyridoxate	0.917415	0.0710602
SLC22A15	4-pyridoxate	0.982188	0.0136898
SLC22A16	4-pyridoxate	0.960892	0.174956
SLC22A17	4-pyridoxate	0.925859	-0.0542667
SLC22A18	4-pyridoxate	0.960465	-0.253221
SLC22A2	4-pyridoxate	0.622254	0.405916
SLC22A23	4-pyridoxate	0.806566	0.0793744
SLC22A25	4-pyridoxate	0.96763	-0.130783
SLC22A3	4-pyridoxate	0.997025	-0.160879
SLC22A4	4-pyridoxate	0.770274	0.152191
SLC22A5	4-pyridoxate	0.979851	0.0738731
SLC22A6	4-pyridoxate	0.981221	0.0959316
SLC22A7	4-pyridoxate	0.942619	-0.106819
SLC22A8	4-pyridoxate	0.725117	-0.0841532
SLC22A9	4-pyridoxate	0.700201	-0.103872
SLC23A1	4-pyridoxate	0.990628	-0.00479207
SLC23A2	4-pyridoxate	0.96015	-0.206228
SLC23A3	4-pyridoxate	0.944286	0.0856211
SLC25A1	4-pyridoxate	0.714758	0.103038
SLC25A10	4-pyridoxate	0.774542	-0.139893
SLC25A11	4-pyridoxate	0.626908	-0.204697
SLC25A12	4-pyridoxate	0.887812	-0.0990461
SLC25A13	4-pyridoxate	0.974072	0.376138
SLC25A15	4-pyridoxate	0.988174	-0.00995257
SLC25A16	4-pyridoxate	0.991374	-0.289266
SLC25A17	4-pyridoxate	0.974684	0.150219
SLC25A18	4-pyridoxate	0.851205	-0.134749
SLC25A19	4-pyridoxate	0.598838	-0.187144
SLC25A2	4-pyridoxate	0.9928	-0.00259008
SLC25A20	4-pyridoxate	0.988314	-0.0616563
SLC25A21	4-pyridoxate	0.545496	-0.499215
SLC25A22	4-pyridoxate	0.963032	-0.10311
SLC25A23	4-pyridoxate	0.952764	0.146463
SLC25A24	4-pyridoxate	0.879694	-0.1416
SLC25A25	4-pyridoxate	0.887008	-0.0957663
SLC25A26	4-pyridoxate	0.747702	-0.111831
SLC25A27	4-pyridoxate	0.96759	0.0249707
SLC25A28	4-pyridoxate	0.869933	-0.0609569
SLC25A29	4-pyridoxate	1	0.220256
SLC25A3	4-pyridoxate	0.920329	0.01084
SLC25A30	4-pyridoxate	0.963987	-0.279787
SLC25A31	4-pyridoxate	0.994128	-0.00199334
SLC25A32	4-pyridoxate	0.885923	-0.152687
SLC25A33	4-pyridoxate	0.944244	0.074246
SLC25A34	4-pyridoxate	0.994574	-0.0707612
SLC25A35	4-pyridoxate	0.426929	-0.389926
SLC25A36	4-pyridoxate	0.775037	-0.202806
SLC25A37	4-pyridoxate	0.991966	-0.0211479
SLC25A38	4-pyridoxate	0.995056	-0.00619404
SLC25A39	4-pyridoxate	0.995269	0.128646
SLC25A4	4-pyridoxate	0.938871	0.128029
SLC25A40	4-pyridoxate	0.996107	0.0654178
SLC25A41	4-pyridoxate	0.953183	-0.203437
SLC25A42	4-pyridoxate	0.921985	0.0731016
SLC25A43	4-pyridoxate	0.953013	-0.125051
SLC25A44	4-pyridoxate	0.990565	-0.0961553
SLC25A45	4-pyridoxate	0.276456	0.206124
SLC25A46	4-pyridoxate	0.971287	-0.242591
SLC25A48	4-pyridoxate	0.902207	-0.10161
SLC25A5	4-pyridoxate	0.987997	0.0489877
SLC25A51	4-pyridoxate	0.944621	-0.0092068
SLC25A52	4-pyridoxate	0.98675	0.0217739
SLC25A53	4-pyridoxate	1	0.0701412
SLC26A1	4-pyridoxate	0.945042	0.00172337
SLC26A11	4-pyridoxate	0.765929	0.266479
SLC26A3	4-pyridoxate	0.989654	-0.0692925
SLC26A4	4-pyridoxate	0.878297	-0.0444963
SLC26A5	4-pyridoxate	0.993489	-0.158477
SLC26A6	4-pyridoxate	0.994092	0.310045
SLC26A7	4-pyridoxate	0.997078	0.119959
SLC26A8	4-pyridoxate	0.943228	-0.035448
SLC26A9	4-pyridoxate	0.919422	0.143697
SLC27A1	4-pyridoxate	0.996376	0.211806
SLC27A2	4-pyridoxate	0.949733	-0.037566
SLC27A3	4-pyridoxate	0.609187	0.169537
SLC27A4	4-pyridoxate	0.981416	0.0505562
SLC27A5	4-pyridoxate	0.984007	0.0341737
SLC28A1	4-pyridoxate	1	-0.0286823
SLC28A2	4-pyridoxate	0.639562	-0.224565
SLC28A3	4-pyridoxate	0.438124	-0.44885
SLC29A1	4-pyridoxate	0.990158	0.00551028
SLC29A2	4-pyridoxate	0.806168	0.150761
SLC29A3	4-pyridoxate	1	0.213781
SLC29A4	4-pyridoxate	0.813958	0.157911
SLC2A1	4-pyridoxate	0.809983	0.10227
SLC2A10	4-pyridoxate	0.897467	0.131664
SLC2A11	4-pyridoxate	0.667955	-0.273624
SLC2A12	4-pyridoxate	0.991951	0.315212
SLC2A13	4-pyridoxate	0.697347	0.237848
SLC2A14	4-pyridoxate	0.843148	-0.0858296
SLC2A2	4-pyridoxate	0.92094	-0.121566
SLC2A3	4-pyridoxate	0.824981	-0.175331
SLC2A4	4-pyridoxate	0.985502	-0.0322925
SLC2A5	4-pyridoxate	1	-0.319377
SLC2A6	4-pyridoxate	0.997347	0.064951
SLC2A7	4-pyridoxate	0.944192	0.117084
SLC30A1	4-pyridoxate	1	-0.0305047
SLC30A10	4-pyridoxate	0.994982	-0.0615401
SLC30A2	4-pyridoxate	0.853493	0.347053
SLC30A3	4-pyridoxate	0.993077	0.361871
SLC30A4	4-pyridoxate	1	-0.124664
SLC30A5	4-pyridoxate	0.990716	-0.184317
SLC30A6	4-pyridoxate	0.947814	0.124061
SLC30A7	4-pyridoxate	0.961368	-0.297304
SLC30A8	4-pyridoxate	0.971313	-0.15909
SLC30A9	4-pyridoxate	0.380069	-0.265907
SLC31A1	4-pyridoxate	0.772827	0.0949998
SLC32A1	4-pyridoxate	0.722134	0.172218
SLC33A1	4-pyridoxate	0.905406	-0.0446833
SLC34A1	4-pyridoxate	0.992898	0.107576
SLC34A2	4-pyridoxate	0.98972	-0.112301
SLC34A3	4-pyridoxate	0.937176	0.10144
SLC35A1	4-pyridoxate	0.989201	0.0395779
SLC35A2	4-pyridoxate	0.946971	0.109348
SLC35A3	4-pyridoxate	0.873924	-0.289869
SLC35A4	4-pyridoxate	0.998264	-0.100285
SLC35A5	4-pyridoxate	0.842217	-0.131105
SLC35B1	4-pyridoxate	0.354886	-0.255329
SLC35B2	4-pyridoxate	0.842703	0.06011
SLC35B4	4-pyridoxate	0.645319	0.165209
SLC35C1	4-pyridoxate	0.995744	0.183066
SLC35C2	4-pyridoxate	0.723601	-0.22146
SLC35D1	4-pyridoxate	0.995774	-0.0435357
SLC35D2	4-pyridoxate	0.940831	0.0395768
SLC35D3	4-pyridoxate	0.969094	0.0229865
SLC35E1	4-pyridoxate	0.98736	-0.0392322
SLC35E2B	4-pyridoxate	0.417833	0.454635
SLC35E3	4-pyridoxate	0.94191	0.0194132
SLC35E4	4-pyridoxate	0.939527	-0.190508
SLC35F1	4-pyridoxate	0.829111	0.178717
SLC35F2	4-pyridoxate	0.992275	-0.0200337
SLC35F3	4-pyridoxate	0.99747	0.270815
SLC35F5	4-pyridoxate	0.974525	-0.22128
SLC35F6	4-pyridoxate	0.983879	0.124586
SLC35G1	4-pyridoxate	0.966427	-0.0160562
SLC35G2	4-pyridoxate	0.923711	-0.455269
SLC35G3	4-pyridoxate	0.836731	0.172043
SLC35G5	4-pyridoxate	0.873259	0.0960669
SLC35G6	4-pyridoxate	0.802334	0.491953
SLC36A1	4-pyridoxate	0.925482	0.0882149
SLC36A2	4-pyridoxate	0.956274	-0.0568574
SLC37A1	4-pyridoxate	0.940264	0.0784875
SLC37A2	4-pyridoxate	0.942136	-0.129409
SLC37A3	4-pyridoxate	0.774205	0.0700837
SLC38A1	4-pyridoxate	0.977048	-0.0796237
SLC38A10	4-pyridoxate	0.986562	-0.0667811
SLC38A11	4-pyridoxate	0.853357	-0.213891
SLC38A2	4-pyridoxate	0.884727	0.0778981
SLC38A4	4-pyridoxate	0.853218	-0.0948621
SLC38A5	4-pyridoxate	0.988039	0.0510929
SLC38A6	4-pyridoxate	0.97771	0.201767
SLC38A7	4-pyridoxate	0.910972	-0.129997
SLC38A8	4-pyridoxate	0.971309	0.229597
SLC38A9	4-pyridoxate	0.956724	0.0990126
SLC39A1	4-pyridoxate	1	0.0879823
SLC39A10	4-pyridoxate	0.917302	-0.0214772
SLC39A11	4-pyridoxate	0.901262	0.133566
SLC39A13	4-pyridoxate	0.903681	-0.0941707
SLC39A14	4-pyridoxate	0.963089	-0.0531421
SLC39A2	4-pyridoxate	0.98287	0.0404151
SLC39A4	4-pyridoxate	0.67189	0.101988
SLC39A5	4-pyridoxate	0.979402	0.0389101
SLC39A6	4-pyridoxate	0.923848	0.0640724
SLC39A7	4-pyridoxate	0.229624	-0.226264
SLC39A8	4-pyridoxate	1	-0.124704
SLC39A9	4-pyridoxate	0.823504	-0.0419755
SLC3A1	4-pyridoxate	0.616429	0.174987
SLC3A2	4-pyridoxate	0.879832	-0.0305958
SLC40A1	4-pyridoxate	1	-0.447236
SLC41A1	4-pyridoxate	0.84455	0.180957
SLC41A3	4-pyridoxate	0.949766	0.0141148
SLC43A1	4-pyridoxate	0.80646	-0.0189509
SLC43A3	4-pyridoxate	0.954732	-0.112516
SLC44A1	4-pyridoxate	1	-0.271233
SLC44A2	4-pyridoxate	0.963873	-0.0506847
SLC44A3	4-pyridoxate	0.989968	-0.107212
SLC44A4	4-pyridoxate	0.910842	-0.0325387
SLC44A5	4-pyridoxate	0.81988	-0.150256
SLC45A1	4-pyridoxate	0.976652	-0.111724
SLC45A2	4-pyridoxate	0.977363	0.0779046
SLC45A3	4-pyridoxate	0.611438	0.31504
SLC45A4	4-pyridoxate	0.961813	-0.278979
SLC46A2	4-pyridoxate	0.846759	0.0817165
SLC46A3	4-pyridoxate	0.905379	-0.230878
SLC47A1	4-pyridoxate	0.982511	-0.0302487
SLC47A2	4-pyridoxate	1	-0.00250509
SLC48A1	4-pyridoxate	0.893799	-0.242946
SLC49A3	4-pyridoxate	1	0.10088
SLC49A4	4-pyridoxate	0.902318	-0.183336
SLC4A1	4-pyridoxate	0.843076	0.229144
SLC4A10	4-pyridoxate	0.9455	0.0603631
SLC4A11	4-pyridoxate	0.968041	-0.0324494
SLC4A2	4-pyridoxate	0.845454	-0.0963293
SLC4A3	4-pyridoxate	0.643388	-0.274462
SLC4A4	4-pyridoxate	0.999028	0.0973869
SLC4A5	4-pyridoxate	0.958641	-0.0213713
SLC4A7	4-pyridoxate	0.946868	-0.012076
SLC4A8	4-pyridoxate	0.906136	-0.304684
SLC4A9	4-pyridoxate	0.994932	0.0250607
SLC50A1	4-pyridoxate	1	0.113664
SLC51A	4-pyridoxate	0.878074	0.161879
SLC51B	4-pyridoxate	0.990482	0.0234963
SLC52A1	4-pyridoxate	0.812277	0.169554
SLC52A2	4-pyridoxate	0.825554	0.0684116
SLC52A3	4-pyridoxate	0.447994	0.437005
SLC5A1	4-pyridoxate	0.931819	0.1682
SLC5A11	4-pyridoxate	0.851378	0.172454
SLC5A12	4-pyridoxate	0.9516	0.0848625
SLC5A2	4-pyridoxate	0.941724	-0.0598143
SLC5A3	4-pyridoxate	0.904847	-0.0391995
SLC5A4	4-pyridoxate	0.932765	-0.150696
SLC5A5	4-pyridoxate	0.507992	-0.219342
SLC5A6	4-pyridoxate	0.828117	0.348774
SLC5A7	4-pyridoxate	0.578095	0.302845
SLC5A8	4-pyridoxate	0.970965	0.108756
SLC5A9	4-pyridoxate	0.984974	-0.0479758
SLC66A1	4-pyridoxate	0.948667	-0.0474255
SLC66A3	4-pyridoxate	0.994493	0.00658487
SLC6A1	4-pyridoxate	0.992415	0.105757
SLC6A11	4-pyridoxate	0.844935	0.275061
SLC6A12	4-pyridoxate	1	0.0202627
SLC6A13	4-pyridoxate	0.950625	-0.0757014
SLC6A14	4-pyridoxate	0.890766	0.257362
SLC6A15	4-pyridoxate	1	0.116567
SLC6A16	4-pyridoxate	0.624178	0.439222
SLC6A17	4-pyridoxate	0.978734	0.0866775
SLC6A18	4-pyridoxate	0.887039	0.200864
SLC6A19	4-pyridoxate	0.969244	0.00820361
SLC6A2	4-pyridoxate	0.914077	-0.119452
SLC6A20	4-pyridoxate	0.731402	0.140629
SLC6A4	4-pyridoxate	0.999229	-0.0134312
SLC6A5	4-pyridoxate	0.788246	-0.118962
SLC6A6	4-pyridoxate	0.70475	0.113751
SLC6A7	4-pyridoxate	0.963867	0.0409509
SLC6A8	4-pyridoxate	0.786477	-0.00995542
SLC6A9	4-pyridoxate	0.998535	-0.200535
SLC7A1	4-pyridoxate	0.926591	0.0214472
SLC7A10	4-pyridoxate	0.983685	0.0793592
SLC7A11	4-pyridoxate	0.758625	-0.411012
SLC7A13	4-pyridoxate	0.987288	0.0817441
SLC7A14	4-pyridoxate	0.49425	0.505338
SLC7A3	4-pyridoxate	0.95568	0.0906495
SLC7A4	4-pyridoxate	0.965218	0.0626371
SLC7A5	4-pyridoxate	0.77856	-0.0801611
SLC7A6	4-pyridoxate	0.657078	-0.140417
SLC7A7	4-pyridoxate	0.986979	-0.234675
SLC7A8	4-pyridoxate	0.963332	0.0966621
SLC7A9	4-pyridoxate	0.651994	-0.144817
SLC8A1	4-pyridoxate	0.987117	0.0252606
SLC8A2	4-pyridoxate	0.945877	-0.0301109
SLC8A3	4-pyridoxate	0.982825	-0.0732768
SLC8B1	4-pyridoxate	0.996266	-0.128133
SLC9A1	4-pyridoxate	0.914142	-0.127622
SLC9A2	4-pyridoxate	0.976096	-0.0625994
SLC9A3	4-pyridoxate	0.953449	0.0353982
SLC9A4	4-pyridoxate	0.150725	-0.586869
SLC9A5	4-pyridoxate	0.900738	-0.39389
SLC9A7	4-pyridoxate	0.986682	-0.0638856
SLC9A9	4-pyridoxate	0.855609	-0.232631
SLC9B1	4-pyridoxate	0.807984	0.109945
SLC9C1	4-pyridoxate	0.893529	0.0500397
SLC9C2	4-pyridoxate	0.981927	0.202548
SLCO1A2	4-pyridoxate	0.729058	0.177484
SLCO1B3	4-pyridoxate	0.998806	-0.199111
SLCO2A1	4-pyridoxate	0.917434	0.0981236
SLCO3A1	4-pyridoxate	0.91532	-0.195597
SLCO4A1	4-pyridoxate	0.966799	-0.036487
SLCO4C1	4-pyridoxate	0.993672	-0.138594
SLCO5A1	4-pyridoxate	0.77878	0.232602
SLCO6A1	4-pyridoxate	0.789329	-0.207588
SPNS1	4-pyridoxate	0.975903	0.0882861
SPNS2	4-pyridoxate	0.874915	-0.062435
SPNS3	4-pyridoxate	0.948955	0.0224551
STARD3	4-pyridoxate	0.960069	-0.0459571
STARD3NL	4-pyridoxate	0.862737	0.135443
STRA6	4-pyridoxate	0.94735	0.0951854
SV2A	4-pyridoxate	1	0.207014
SV2C	4-pyridoxate	0.99732	0.0545625
SVOPL	4-pyridoxate	0.997077	-0.219427
TMCO3	4-pyridoxate	1	0.138267
TMEM104	4-pyridoxate	0.992082	-0.0870204
TMEM14B	4-pyridoxate	0.942722	-0.10618
TMEM163	4-pyridoxate	0.967094	0.045395
TMEM165	4-pyridoxate	0.615283	-0.20132
TMEM184A	4-pyridoxate	0.395691	0.29069
TMEM184B	4-pyridoxate	0.997529	-0.0676644
TMEM184C	4-pyridoxate	0.990055	0.0286842
TMEM205	4-pyridoxate	0.959243	-0.0967667
TMEM234	4-pyridoxate	0.612248	-0.339798
TMEM245	4-pyridoxate	1	-0.191274
TMEM41A	4-pyridoxate	0.535965	0.207503
TMEM41B	4-pyridoxate	0.917059	0.179238
TMEM64	4-pyridoxate	0.990421	0.0176473
TSPO	4-pyridoxate	0.99877	0.249107
TSPO2	4-pyridoxate	0.609629	-0.315713
TUSC3	4-pyridoxate	0.966875	-0.120551
UCP1	4-pyridoxate	0.674166	-0.158985
UCP2	4-pyridoxate	0.874229	-0.168701
UCP3	4-pyridoxate	0.919272	-0.391313
UNC93A	4-pyridoxate	0.914576	0.0805476
XKR3	4-pyridoxate	0.935386	0.207866
XKR4	4-pyridoxate	0.994815	-0.137594
XKR6	4-pyridoxate	0.959474	0.103537
XKR7	4-pyridoxate	0.997774	-0.00796407
XKR8	4-pyridoxate	0.90534	-0.0441862
XKR9	4-pyridoxate	0.985158	-0.171636
XKRX	4-pyridoxate	0.996161	-0.142256
XPR1	4-pyridoxate	0.940981	-0.0430461
ANKH	aconitate	0.847927	-0.0252469
ARV1	aconitate	0.708543	-0.1041
CLCN1	aconitate	0.934547	0.0799356
CLCN2	aconitate	0.990012	0.2923
CLCN5	aconitate	0.790026	-0.351422
CLCN6	aconitate	0.545992	0.342584
CLCN7	aconitate	0.976417	0.281016
CLCNKB	aconitate	0.97757	-0.104089
CLN3	aconitate	0.81925	-0.321596
CNNM1	aconitate	1	0.0836038
CNNM2	aconitate	0.680311	-0.157036
CNNM3	aconitate	0.996781	0.050876
CNNM4	aconitate	0.992317	0.0645401
CTNS	aconitate	0.488971	-0.193044
DISP1	aconitate	0.796809	-0.462406
DISP2	aconitate	0.998734	-0.119207
DISP3	aconitate	0.970842	0.0894115
FLVCR1	aconitate	0.969497	-0.0168582
FLVCR2	aconitate	0.899607	-0.190342
GPR155	aconitate	0.98625	-0.0286198
HMGCR	aconitate	0.818022	0.0987723
LAPTM4B	aconitate	0.846418	-0.376044
LAPTM5	aconitate	0.613418	0.172365
LETM1	aconitate	0.0579962	0.329032
LETM2	aconitate	1	-0.0915893
LETMD1	aconitate	0.94253	-0.10662
LMBR1L	aconitate	0.761211	0.177355
LMBRD1	aconitate	0.979647	0.14815
MAGT1	aconitate	0.962194	-0.0548818
MFSD1	aconitate	0.967369	0.104377
MFSD10	aconitate	0.736682	0.290227
MFSD11	aconitate	0.752734	-0.0993659
MFSD12	aconitate	0.859915	-0.141451
MFSD13A	aconitate	0.921175	0.0445215
MFSD14A	aconitate	0.994525	-0.136431
MFSD14B	aconitate	0.710277	-0.205121
MFSD2A	aconitate	0.913646	-0.0983725
MFSD2B	aconitate	0.98512	-0.39526
MFSD3	aconitate	0.60755	0.109167
MFSD4A	aconitate	0.999932	-0.0835404
MFSD4B	aconitate	0.67966	0.228095
MFSD5	aconitate	0.992492	-0.0935958
MFSD6	aconitate	1	0.23078
MFSD6L	aconitate	0.728677	-0.113209
MFSD8	aconitate	0.738216	-0.226436
MFSD9	aconitate	0.953845	0.171441
MPC2	aconitate	0.973599	-0.202247
MPDU1	aconitate	0.938259	-0.0589428
MTCH1	aconitate	0.848695	0.114244
MTCH2	aconitate	0.755454	0.131501
NIPA2	aconitate	0.990287	-0.0674206
NIPAL1	aconitate	0.971147	-0.148889
NIPAL2	aconitate	0.937816	0.0650025
NPC1	aconitate	0.554825	0.203856
NPC1L1	aconitate	0.98252	0.0326961
OCA2	aconitate	0.602303	-0.200788
OSTC	aconitate	0.35017	-0.223918
PTCH1	aconitate	0.816497	0.192895
PTCH2	aconitate	0.911512	-0.165308
PTCHD1	aconitate	0.907851	0.217165
PTCHD4	aconitate	0.727327	0.165582
RFT1	aconitate	0.923644	0.0788382
RHAG	aconitate	0.988615	0.174073
RHCE	aconitate	0.984897	-0.116292
RHCG	aconitate	0.438293	-0.25866
RHD	aconitate	0.698505	0.262201
SCAP	aconitate	0.0803515	0.326695
SFXN1	aconitate	0.945997	0.355514
SFXN2	aconitate	0.990689	0.11696
SFXN3	aconitate	0.993859	-0.0476829
SFXN4	aconitate	0.885479	-0.166423
SFXN5	aconitate	0.992214	0.106856
SIDT1	aconitate	0.995988	0.0234491
SIDT2	aconitate	0.837162	-0.209458
SLC10A1	aconitate	0.868247	-0.16751
SLC10A2	aconitate	0.979189	-0.0887549
SLC10A3	aconitate	0.658024	-0.301977
SLC10A4	aconitate	0.987273	0.0193518
SLC10A5	aconitate	0.935594	0.147004
SLC10A6	aconitate	0.718398	-0.0848003
SLC10A7	aconitate	0.986844	-0.135751
SLC11A1	aconitate	0.0599671	-0.531796
SLC11A2	aconitate	0.719597	-0.122126
SLC12A1	aconitate	0.881501	0.142792
SLC12A2	aconitate	0.952096	-0.0882495
SLC12A3	aconitate	0.754136	-0.206364
SLC12A4	aconitate	0.66172	0.151603
SLC12A5	aconitate	0.179381	-0.328691
SLC12A6	aconitate	0.768885	-0.103366
SLC12A7	aconitate	0.911016	0.0429418
SLC12A8	aconitate	0.974257	0.0568697
SLC12A9	aconitate	0.994245	-0.0446555
SLC13A2	aconitate	0.632899	0.184815
SLC13A3	aconitate	0.328391	-0.341712
SLC13A4	aconitate	0.995097	-0.331539
SLC13A5	aconitate	0.992899	-0.0176524
SLC14A2	aconitate	0.432569	-0.44717
SLC15A2	aconitate	0.974737	0.0462351
SLC15A3	aconitate	0.987117	-0.231234
SLC15A4	aconitate	0.980627	0.104958
SLC16A1	aconitate	0.481312	-0.128551
SLC16A10	aconitate	0.850698	-0.110485
SLC16A11	aconitate	0.988068	0.0448452
SLC16A12	aconitate	0.87308	0.00323804
SLC16A13	aconitate	0.907275	-0.113036
SLC16A14	aconitate	0.726317	-0.300789
SLC16A2	aconitate	0.928078	-0.131011
SLC16A3	aconitate	0.998001	-0.0947364
SLC16A4	aconitate	0.997105	-0.032488
SLC16A5	aconitate	0.982341	0.12168
SLC16A6	aconitate	0.994934	-0.0348396
SLC16A7	aconitate	0.991108	0.0167498
SLC16A8	aconitate	0.979869	-0.0814178
SLC16A9	aconitate	1	-0.15469
SLC17A1	aconitate	0.953064	-0.122594
SLC17A2	aconitate	0.687682	-0.292147
SLC17A3	aconitate	0.802857	-0.270299
SLC17A4	aconitate	0.974025	-0.033751
SLC17A5	aconitate	0.637929	-0.307015
SLC17A6	aconitate	0.655915	0.19701
SLC17A7	aconitate	0.711019	0.110958
SLC17A8	aconitate	0.991302	-0.113822
SLC17A9	aconitate	0.681099	0.307857
SLC18A2	aconitate	0.928457	-0.0260088
SLC18A3	aconitate	1	-0.119795
SLC18B1	aconitate	1	-0.0473567
SLC19A1	aconitate	0.753723	-0.0945558
SLC19A2	aconitate	0.936891	-0.0914496
SLC19A3	aconitate	0.850765	-0.1611
SLC1A1	aconitate	0.977288	-0.28112
SLC1A2	aconitate	0.650468	-0.339992
SLC1A3	aconitate	0.928314	-0.342015
SLC1A4	aconitate	0.966735	0.0170592
SLC1A5	aconitate	0.877879	0.101061
SLC1A6	aconitate	0.0305897	-0.62174
SLC1A7	aconitate	0.690799	-0.234857
SLC20A1	aconitate	0.941018	-0.0849926
SLC20A2	aconitate	0.986975	0.0116591
SLC22A1	aconitate	0.695269	0.260716
SLC22A10	aconitate	0.987907	0.073251
SLC22A11	aconitate	0.978698	-0.000853125
SLC22A12	aconitate	0.988362	-0.0692457
SLC22A13	aconitate	0.678763	0.0882721
SLC22A14	aconitate	0.891758	-0.0597208
SLC22A15	aconitate	0.923094	0.102536
SLC22A16	aconitate	0.960892	0.121298
SLC22A17	aconitate	0.941565	0.0532931
SLC22A18	aconitate	0.960465	0.0554927
SLC22A2	aconitate	0.701649	-0.331602
SLC22A23	aconitate	0.735418	-0.194717
SLC22A25	aconitate	0.96763	-0.0137289
SLC22A3	aconitate	0.990683	-0.149539
SLC22A4	aconitate	0.770274	0.178865
SLC22A5	aconitate	0.979851	0.0907026
SLC22A6	aconitate	1	-0.00106305
SLC22A7	aconitate	0.843974	-0.152052
SLC22A8	aconitate	0.974373	0.0426898
SLC22A9	aconitate	1	0.00481359
SLC23A1	aconitate	0.905604	-0.281929
SLC23A2	aconitate	0.96015	-0.23218
SLC23A3	aconitate	0.996745	-0.0657268
SLC25A1	aconitate	0.491911	-0.212269
SLC25A10	aconitate	0.945594	0.0621765
SLC25A11	aconitate	0.831211	-0.0747738
SLC25A12	aconitate	0.264712	0.377305
SLC25A13	aconitate	0.974072	-0.10873
SLC25A15	aconitate	0.988174	0.0630376
SLC25A16	aconitate	0.991374	0.0598111
SLC25A17	aconitate	0.974684	-0.100423
SLC25A18	aconitate	0.851205	-0.220804
SLC25A19	aconitate	0.699266	0.0653044
SLC25A2	aconitate	0.921662	-0.0722193
SLC25A20	aconitate	0.969729	0.0948515
SLC25A21	aconitate	0.979201	0.197878
SLC25A22	aconitate	1	-0.0429079
SLC25A23	aconitate	0.989291	-0.0927499
SLC25A24	aconitate	0.695921	0.223226
SLC25A25	aconitate	0.969104	-0.0281158
SLC25A26	aconitate	0.489875	0.191786
SLC25A27	aconitate	0.96759	0.127987
SLC25A28	aconitate	0.430401	-0.0863489
SLC25A29	aconitate	1	-0.220947
SLC25A3	aconitate	0.315331	0.186137
SLC25A30	aconitate	0.993484	0.0120685
SLC25A31	aconitate	0.559599	-0.300178
SLC25A32	aconitate	0.879305	0.0171655
SLC25A33	aconitate	0.613261	-0.201006
SLC25A34	aconitate	0.994574	0.170608
SLC25A35	aconitate	0.947817	-0.163419
SLC25A36	aconitate	0.775037	0.0300876
SLC25A37	aconitate	0.973771	-0.172545
SLC25A38	aconitate	0.928791	0.0913504
SLC25A39	aconitate	0.995269	-0.212823
SLC25A4	aconitate	0.795979	0.0658312
SLC25A40	aconitate	0.996107	-0.0241618
[truncated: 99,476 more rows]
