# Supplementary material for: Predicting substrates for orphan solute carrier proteins using multi-omics datasets
Source: BMC Genomics. 2025 Feb 11;26:130. doi: 10.1186/s12864-025-11330-5 (PMC11812203; doi:10.1186/s12864-025-11330-5)
Supplement: Supplementary file 16 — Supplementary Material 16. [file 12864_2025_11330_MOESM16_ESM.xlsx]

## Sheet: Orphan Prediction Result edited
SYMBOL	Prediction	Cell Panels	Gene dependency	Metabolite adjacency	Score	Pathway_enriched
ARV1	C2H5O5P (acetylphosphate)	30	0	19	49
ARV1	C3H7NO4S (3-Sulfinoalanine)	30	0	9	39
ARV1	C5H4N4O2 (xanthine)	24	0	9	33
ARV1	C8H14N2O5S (glu-cys)	21	0	11	32
ARV1	C2H4O2 (Acetatic acid)	21	0	9	30
ARV1	C3H4O4 (beta-hydroxypyruvate)	30	0	0	30
ARV1	C9H14N2O12P2 (UDP)	18	0	9.5	27.5
ARV1	C6H12O7 (gluconic acid)	27	0	0.5	27.5
ARV1	C9H12N2O6 (uridine)	27	0	0.5	27.5
ARV1	C9H15N2O14P3 (dUTP)	24	0	3.5	27.5
ARV1	C6H9N3O2 (histidine)	0	0	27	27
ARV1	C42H80NO8P (C34:2 PC)	27	0	0	27
ARV1	C4H9O7P (erythrose-4P)	27	0	0	27
ARV1	C10H17N3O6 (glu-gln)	27	0	0	27
ARV1	C18H31NO4 (10-Nitrolinoleic acid)	27	0	0	27
ARV1	C12H22O (Geosmin)	27	0	0	27
ARV1	C13H26O3 (3-[[5-Methyl-2-(1-methylethyl)cyclohexyl]oxy]-1,2-propanediol)	27	0	0	27
ARV1	C15H23NO2 (Alprenolol)	27	0	0	27
ARV1	C15H29NO3 (Tridecanoylglycine)	27	0	0	27
ARV1	C16H17N5O4S (Azidocillin)	27	0	0	27
SYMBOL	Prediction	Cell Panels	Gene dependency	Metabolite adjacency	Score	Pathway_enriched
CLN3	C21H30N7O17P3 (NADPH (red))	27	0	26.5	53.5	Enriched in pathway hsa00480
CLN3	C19H28O2 (Dehydroepiandrosterone)	15	0	38	53	Enriched in pathway hsa00140
CLN3	C10H17N3O6S (glutathione red)	0	0	51	51	Enriched in pathway hsa00480
CLN3	C42H78NO8P (C34:3 PC)	51	0	0	51
CLN3	C4H7NO4 (aspartate)	0	0	46.5	46.5
CLN3	C19H26O2 (Androstenedione)	27	0	19	46	Enriched in pathway hsa00140
CLN3	C3H4O4 (malonate)	27	0	19	46	Enriched in pathway hsa00280
CLN3	C19H30O2 (Androsterone)	18	0	28	46	Enriched in pathway hsa00140
CLN3	C42H80NO8P (C34:2 PC)	45	0	0	45
CLN3	C12H23O14P (trehalose 6P)	45	0	0	45
CLN3	C26H56NO6P (C18:0 LPC)	45	0	0	45
CLN3	C8H20NO6PR (alpha-glycerophosphocholine)	30	0	12	42
CLN3	C4H12N2 (putrescine)	24	0	17.5	41.5	Enriched in pathway hsa00480
CLN3	C4H8N2O3 (asparagine)	24	0	17.5	41.5
CLN3	C2H5NO2 (glycine)	21	0	19.5	40.5	Enriched in pathway hsa00480
CLN3	C5H9NO4 (glutamate)	18	0	21	39	Enriched in pathway hsa00480
CLN3	C25H40N7O19P3S (Succinyl-CoA)	30	0	9	39	Enriched in pathway hsa00280, hsa00640
CLN3	C10H13N4O8P (Inosinic acid)	0	0	39	39
CLN3	C23H38N7O17P3S (Acetyl-CoA)	27	0	11	38	Enriched in pathway hsa00480, hsa00280, hsa00640
CLN3	C3H9O6P (alpha-glycerophosphate)	36	0	0	36
CLN3	C9H15N3O11P2 (CDP)	27	0	9	36
CLN3	C20H32N6O12S2 (glutathione oxi)	0	0	36	36	Enriched in pathway hsa00480
CLN3	C10H17N3O6 (glu-gln)	36	0	0	36
CLN3	C24H38N7O19P3S (Malonyl-CoA)	24	0	10.5	34.5	Enriched in pathway hsa00640
CLN3	C10H15N5O10P2 (ADP)	24	0	10	34
CLN3	C9H11NO3 (tyrosine)	0	0	34	34
CLN3	C5H14NO6P (Glycerylphosphorylethanolamine)	21	0	12	33
CLN3	C10H15N5O11P2 (GDP)	12	0	20.5	32.5
CLN3	C5H9NO2 (proline)	24	0	8	32
CLN3	C4H6O5 (malate)	24	0	8	32
CLN3	C10H13N5O4 (adenosine)	21	0	10.5	31.5
CLN3	C6H11NO3 (4-Acetamidobutanoate)	15	0	16	31
CLN3	C7H15N2O8P (Glycineamideribotide)	12	0	19	31
CLN3	C9H14N2O12P2 (UDP)	30	0	0.5	30.5
SYMBOL	Prediction	Cell Panels	Gene dependency	Metabolite adjacency	Score	Pathway_enriched
CNNM1	C10H17N3O6S (glutathione red)	51	0	96	147	Enriched in pathway hsa00480
CNNM1	C20H32N6O12S2 (glutathione oxi)	21	0	113.5	134.5	Enriched in pathway hsa00480
CNNM1	C4H7NO4 (aspartate)	30	0	99	129	Enriched in pathway hsa00970, hsa00760, hsa00250
CNNM1	C5H9NO4 (glutamate)	36	0	88.5	124.5	Enriched in pathway hsa00480, hsa00910, hsa00970, hsa00250
CNNM1	C21H30N7O17P3 (NADPH (red))	3	0	113.5	116.5	Enriched in pathway hsa00480
CNNM1	C5H9NO4 (generic glutamate isomers)	24	0	88.5	112.5	Enriched in pathway hsa00480, hsa00910, hsa00970, hsa00250
CNNM1	C2H5NO2 (glycine)	15	0	96	111	Enriched in pathway hsa00480, hsa00970
CNNM1	C5H7NO3 (pyroglutamate)	57	0	41.5	98.5	Enriched in pathway hsa00480
CNNM1	C8H14N2O5S (glu-cys)	6	0	84.5	90.5	Enriched in pathway hsa00480
CNNM1	C5H12N2O2 (ornithine)	51	0	36	87	Enriched in pathway hsa00480
CNNM1	C21H29N7O17P3 (NADP)	18	0	66	84	Enriched in pathway hsa00480, hsa00760, hsa00983
CNNM1	C5H10N2O3 (glutamine)	24	0	49.5	73.5	Enriched in pathway hsa00910, hsa00970, hsa00250
CNNM1	C21H28N7O14P2 (NAD)	24	0	48	72	Enriched in pathway hsa00760, hsa00983
CNNM1	C3H7NO2S (cysteine)	6	0	62.5	68.5	Enriched in pathway hsa00480, hsa00970
CNNM1	C7H14N2O4S (cystathionine)	33	0	34	67
CNNM1	C4H8N2O3 (asparagine)	18	0	48	66	Enriched in pathway hsa00970, hsa00250
CNNM1	C4H9NO2S (homocysteine)	24	0	42	66
CNNM1	C6H14N4O2 (arginine)	27	0	35	62	Enriched in pathway hsa00970
SYMBOL	Prediction	Cell Panels	Gene dependency	Metabolite adjacency	Score	Pathway_enriched
CNNM3	C2H5NO2 (glycine)	30	0	90.5	120.5	Enriched in pathway hsa00480, hsa00970
CNNM3	C4H7NO4 (aspartate)	27	0	80.5	107.5	Enriched in pathway hsa00970, hsa00250, hsa00270
CNNM3	C10H17N3O6S (glutathione red)	18	0	80.5	98.5	Enriched in pathway hsa00480, hsa00270
CNNM3	C5H9NO4 (glutamate)	36	0	54	90	Enriched in pathway hsa00480, hsa00970, hsa00250
CNNM3	C5H9NO4 (generic glutamate isomers)	27	0	54	81	Enriched in pathway hsa00270, hsa00480, hsa00970, hsa00250
CNNM3	C8H14N2O5S (glu-cys)	21	0	59.5	80.5	Enriched in pathway hsa00480
CNNM3	C21H30N7O17P3 (NADPH (red))	0	0	77	77	Enriched in pathway hsa00480
CNNM3	C20H32N6O12S2 (glutathione oxi)	0	0	76.5	76.5	Enriched in pathway hsa00480
CNNM3	C5H4N4O (hypoxanthine)	45	0	29.5	74.5
CNNM3	C14H18N2O6 (gln-tyr)	30	0	42	72	Enriched in pathway hsa00480
CNNM3	C4H8N2O3 (asparagine)	6	0	62	68	Enriched in pathway hsa00970, hsa00250
CNNM3	C5H5N5O (guanine)	24	0	44	68
CNNM3	C5H11NO2 (betaine)	36	0	29.5	65.5
CNNM3	C15H22N6O5S (adenosyl-methionine)	24	0	40.5	64.5	Enriched in pathway hsa00270
CNNM3	C3H7NO2 (alanine)	18	0	46.5	64.5	Enriched in pathway hsa00970, hsa00250, hsa00270
CNNM3	C6H9NO5 (Acetyl-Asp)	0	0	63	63	Enriched in pathway hsa00250
CNNM3	C5H10N2O3 (glutamine)	0	0	61.5	61.5	Enriched in pathway hsa00970, hsa00250
CNNM3	C10H13N2O11P (orotidine)	48	0	13.5	61.5
CNNM3	C5H7NO3 (pyroglutamate)	15	0	46.5	61.5	Enriched in pathway hsa00480
CNNM3	C6H14O6 (sorbitol)	51	0	9	60
SYMBOL	Prediction	Cell Panels	Gene dependency	Metabolite adjacency	Score	Pathway_enriched
DISP2	C4H7NO4 (aspartate)	24	0	32	56	Enriched in pathway hsa00970, hsa00250
DISP2	C13H16N2O2 (melatonin and derivative)	54	0	0	54
DISP2	C5H9NO4 (generic glutamate isomers)	15	0	27	42	Enriched in pathway hsa00970, hsa00250
DISP2	C9H15N2O15P3 (UTP)	21	0	21	42
DISP2	C10H17N3O6S (glutathione red)	0	0	40.5	40.5
DISP2	C15H24N2O17P2 (UDP-hexose)	33	0	6	39
DISP2	C29H50O2 (alpha-tocopherol)	39	0	0	39
DISP2	C4H8N2O3 (asparagine)	24	0	14	38	Enriched in pathway hsa00970, hsa00250
DISP2	C5H9NO2 (proline)	27	0	10	37	Enriched in pathway hsa00970
DISP2	C4H6O5 (malate)	30	0	5	35
DISP2	C5H4N4O (hypoxanthine)	24	0	10	34
DISP2	C3H8NO6P (phosphoserine)	21	0	13	34	Enriched in pathway hsa00970
SYMBOL	Prediction	Cell Panels	Gene dependency	Metabolite adjacency	Score	Pathway_enriched
DISP3	C10H17N3O6S (glutathione red)	24	0	81.5	105.5	Enriched in pathway hsa00480, hsa00270
DISP3	C8H14N2O5S (glu-cys)	42	0	48.5	90.5	Enriched in pathway hsa00480
DISP3	C20H32N6O12S2 (glutathione oxi)	27	0	58.5	85.5	Enriched in pathway hsa00480
DISP3	C4H7NO4 (aspartate)	0	0	84	84	Enriched in pathway hsa00270, hsa00970, hsa00250
DISP3	C7H14N2O4S (cystathionine)	48	0	31.5	79.5	Enriched in pathway hsa00270
DISP3	C5H9NO4 (glutamate)	0	0	75	75	Enriched in pathway hsa00480, hsa00910, hsa00970, hsa00250
DISP3	C5H9NO4 (generic glutamate isomers)	0	0	75	75	Enriched in pathway hsa00270, hsa00480, hsa00910, hsa00970, hsa00250
DISP3	C21H30N7O17P3 (NADPH (red))	6	0	67.5	73.5	Enriched in pathway hsa00480
DISP3	C4H9NO2S (homocysteine)	24	0	48.5	72.5	Enriched in pathway hsa00270
DISP3	C5H10N2O3 (glutamine)	9	0	56.5	65.5	Enriched in pathway hsa00910, hsa00970, hsa00250
DISP3	C2H5NO2 (glycine)	0	0	65	65	Enriched in pathway hsa00480, hsa00970
DISP3	C21H28N7O14P2 (NAD)	27	0	36	63
DISP3	C15H24N2O17P2 (UDP-hexose)	45	0	17.5	62.5
DISP3	C5H6O5 (alpha-ketoglutarate)	27	0	33.5	60.5	Enriched in pathway hsa00250
DISP3	C21H29N7O17P3 (NADP)	18	0	36.5	54.5	Enriched in pathway hsa00480
DISP3	C14H20N6O5S (S-adenosyl-l-homocysteine)	0	0	50.5	50.5	Enriched in pathway hsa00270
DISP3	C6H14O12P2 (Hexose bisP)	0	0	47	47
SYMBOL	Prediction	Cell Panels	Gene dependency	Metabolite adjacency	Score	Pathway_enriched
GPR155	C10H17N3O6S (glutathione red)	15	0	46.5	61.5	Enriched in pathway hsa00480
GPR155	C5H10N2O3 (glutamine)	24	0	34	58	Enriched in pathway hsa00970, hsa00910
GPR155	C5H9NO4 (glutamate)	15	0	38	53	Enriched in pathway hsa00480, hsa00970, hsa00910
GPR155	C3H7NO3 (serine)	15	0	35.5	50.5	Enriched in pathway hsa00970
GPR155	C2H5NO2 (glycine)	0	0	50	50	Enriched in pathway hsa00480, hsa00970
GPR155	C18H32O16 (Triose)	27	0	22	49	Enriched in pathway hsa00052
GPR155	C21H30N7O17P3 (NADPH (red))	0	0	48.5	48.5	Enriched in pathway hsa00480
GPR155	C4H7NO4 (aspartate)	6	0	42	48	Enriched in pathway hsa00970
GPR155	C20H32N6O12S2 (glutathione oxi)	15	0	32.5	47.5	Enriched in pathway hsa00480
GPR155	C9H13N3O5 (cytidine)	30	0	17	47
GPR155	C6H12O6 (generic hexoses (HILIC neg))	24	0	20	44	Enriched in pathway hsa00052
GPR155	C6H12O6 (generic hexoses (HILIC pos))	24	0	20	44	Enriched in pathway hsa00052
GPR155	C4H9NO2S (homocysteine)	27	0	16.5	43.5
GPR155	C8H14N2O5S (glu-cys)	9	0	33	42	Enriched in pathway hsa00480
GPR155	C5H6O5 (alpha-ketoglutarate)	18	0	23	41
GPR155	C6H13O9P (generic hexose P)	21	0	18	39	Enriched in pathway hsa00052
GPR155	C5H9NO4 (generic glutamate isomers)	0	0	38	38	Enriched in pathway hsa00480, hsa00970, hsa00910
SYMBOL	Prediction	Cell Panels	Gene dependency	Metabolite adjacency	Score	Pathway_enriched
HMGCR	C7H7NO2 (anthranilate)	51	4	0	55
HMGCR	C5H12N2O2 (ornithine)	33	0	18	51	Enriched in pathway hsa00480, hsa00330
HMGCR	C2H5NO2 (glycine)	3	0	45.5	48.5	Enriched in pathway hsa00970, hsa00480, hsa00260
HMGCR	C10H17N3O6S (glutathione red)	21	0	26.5	47.5	Enriched in pathway hsa00480, hsa00270
HMGCR	C3H7NO3 (serine)	24	0	19.5	43.5	Enriched in pathway hsa00970, hsa00260, hsa00270
HMGCR	C6H14N4O2 (arginine)	15	3	25	43	Enriched in pathway hsa00970, hsa00330
HMGCR	C5H11NO2 (betaine)	27	0	15.5	42.5	Enriched in pathway hsa00260
HMGCR	C3H8NO6P (phosphoserine)	21	0	20.5	41.5	Enriched in pathway hsa00970, hsa00260, hsa00270
HMGCR	C9H11NO2 (phenylalanine)	27	0	14	41	Enriched in pathway hsa00970
HMGCR	C4H12N2 (putrescine)	30	0	9	39	Enriched in pathway hsa00480, hsa00330
HMGCR	C4H8N2O3 (asparagine)	15	2	21.5	38.5	Enriched in pathway hsa00970
HMGCR	C8H8O6 (4-Fumarylacetoacetic acid)	27	0	10	37
HMGCR	C5H11NO2S (methionine)	18	0	17.5	35.5	Enriched in pathway hsa00970, hsa00270
HMGCR	C7H11N3O2 (3-methyl-L-histidine)	30	0	5.5	35.5
HMGCR	C50H95NO8 (Glucosylceramide (d18:1/26:1(17Z)))	15	0	19.5	34.5
SYMBOL	Prediction	Cell Panels	Gene dependency	Metabolite adjacency	Score	Pathway_enriched
LAPTM5	C4H7NO4 (aspartate)	21	0	85	106	Enriched in pathway hsa00970, hsa00260, hsa00270
LAPTM5	C5H4N4O (hypoxanthine)	57	0	41.5	98.5
LAPTM5	C10H17N3O6S (glutathione red)	24	0	51.5	75.5	Enriched in pathway hsa00480, hsa00270
LAPTM5	C20H32N6O12S2 (glutathione oxi)	18	0	57	75	Enriched in pathway hsa00480
LAPTM5	C3H7NO3 (serine)	36	0	37.5	73.5	Enriched in pathway hsa00970, hsa00260, hsa00270
LAPTM5	C5H9NO4 (glutamate)	24	0	45.5	69.5	Enriched in pathway hsa00970, hsa00480
LAPTM5	C5H4N4O2 (xanthine)	57	0	8.5	65.5
LAPTM5	C21H30N7O17P3 (NADPH (red))	0	0	65	65	Enriched in pathway hsa00480
LAPTM5	C5H11NO2 (betaine)	39	0	25.5	64.5	Enriched in pathway hsa00260
LAPTM5	C6H14N4O2 (arginine)	39	0	25	64	Enriched in pathway hsa00970
LAPTM5	C2H5NO2 (glycine)	0	0	62.5	62.5	Enriched in pathway hsa00970, hsa00480, hsa00260
LAPTM5	C9H11NO2 (phenylalanine)	39	0	22.5	61.5	Enriched in pathway hsa00970
LAPTM5	C14H20N6O5S (S-adenosyl-l-homocysteine)	24	0	37	61	Enriched in pathway hsa00270
LAPTM5	C8H18N4O2 (N,N-dimethylarginine)	60	0	0	60
LAPTM5	C9H11NO3 (tyrosine)	45	0	14	59	Enriched in pathway hsa00970
LAPTM5	C6H13O10P (6-phosphogluconate)	30	0	28	58
LAPTM5	C4H9NO2S (homocysteine)	21	0	36.5	57.5	Enriched in pathway hsa00270
LAPTM5	C8H14N2O5S (glu-cys)	18	0	39.5	57.5	Enriched in pathway hsa00480
SYMBOL	Prediction	Cell Panels	Gene dependency	Metabolite adjacency	Score	Pathway_enriched
LETM2	C4H7NO4 (aspartate)	18	0	101.5	119.5	Enriched in pathway hsa00250, hsa00340, hsa00970, hsa00270
LETM2	C5H9NO4 (glutamate)	39	0	59	98	Enriched in pathway hsa00250, hsa00480, hsa00340, hsa00970, hsa00430, hsa00650
LETM2	C4H8N2O3 (asparagine)	30	0	53.5	83.5	Enriched in pathway hsa00250, hsa00970
LETM2	C5H9NO4 (generic glutamate isomers)	21	0	59	80	Enriched in pathway hsa00270, hsa00250, hsa00480, hsa00340, hsa00970, hsa00430, hsa00650
LETM2	C10H17N3O6S (glutathione red)	24	0	48	72	Enriched in pathway hsa00480, hsa00270
LETM2	C5H12N2O2 (ornithine)	27	0	44	71	Enriched in pathway hsa00480
LETM2	C8H14N2O5S (glu-cys)	30	0	40.5	70.5	Enriched in pathway hsa00480
LETM2	C5H6O5 (alpha-ketoglutarate)	30	0	37.5	67.5	Enriched in pathway hsa00250, hsa00340, hsa00430, hsa00650
LETM2	C3H7NO2 (alanine)	27	0	37.5	64.5	Enriched in pathway hsa00250, hsa00970, hsa00270, hsa00430
LETM2	C3H7NO3 (serine)	15	0	49.5	64.5	Enriched in pathway hsa00970, hsa00270
LETM2	C5H7NO3 (pyroglutamate)	27	0	37.5	64.5	Enriched in pathway hsa00480
SYMBOL	Prediction	Cell Panels	Gene dependency	Metabolite adjacency	Score	Pathway_enriched
LETMD1	C2H5NO2 (glycine)	24	0	90.5	114.5	Enriched in pathway hsa00970, hsa00230, hsa00480
LETMD1	C4H7NO4 (aspartate)	6	0	102	108	Enriched in pathway hsa00970, hsa00250, hsa00270
LETMD1	C10H14N5O7P (AMP)	30	0	73.5	103.5	Enriched in pathway hsa00230
LETMD1	C14H20N6O5S (S-adenosyl-l-homocysteine)	54	0	37	91	Enriched in pathway hsa00270
LETMD1	C12H22O11 (sucrose)	60	0	31	91	Enriched in pathway hsa00052
LETMD1	C10H17N3O6S (glutathione red)	24	0	64	88	Enriched in pathway hsa00480, hsa00270
LETMD1	C6H14O6 (sorbitol)	63	0	24	87	Enriched in pathway hsa00052
LETMD1	C5H11NO2S (methionine)	48	0	38.5	86.5	Enriched in pathway hsa00970, hsa00270
LETMD1	C10H13N4O8P (Inosinic acid)	21	0	65	86	Enriched in pathway hsa00230
LETMD1	C10H14N5O8P (GMP)	45	0	40	85	Enriched in pathway hsa00230
LETMD1	C9H11NO3 (tyrosine)	18	0	66	84	Enriched in pathway hsa00970
LETMD1	C5H9NO4 (generic glutamate isomers)	6	0	77.5	83.5	Enriched in pathway hsa00270, hsa00970, hsa00250, hsa00480, hsa00910
LETMD1	C15H22N6O5S (adenosyl-methionine)	24	0	54	78	Enriched in pathway hsa00270
LETMD1	C9H11NO2 (phenylalanine)	42	0	36	78	Enriched in pathway hsa00970
LETMD1	C10H13N5O4 (adenosine)	24	0	54	78	Enriched in pathway hsa00230
LETMD1	C14H18N5O11P (Adenylsuccinic acid)	24	0	54	78	Enriched in pathway hsa00230, hsa00250
LETMD1	C5H9NO4 (glutamate)	0	0	77.5	77.5	Enriched in pathway hsa00970, hsa00250, hsa00480, hsa00910
LETMD1	C9H15N2O15P3 (UTP)	0	0	77	77
LETMD1	C5H10N2O3S (Cys-Gly)	0	0	76.5	76.5	Enriched in pathway hsa00480
LETMD1	C4H8N2O3 (asparagine)	48	0	27	75	Enriched in pathway hsa00970, hsa00250
LETMD1	C12H22O11 (generic disaccharide)	42	0	31	73	Enriched in pathway hsa00052
LETMD1	C6H12O6 (generic hexoses (HILIC neg))	48	0	24.5	72.5	Enriched in pathway hsa00052
LETMD1	C6H12O6 (generic hexoses (HILIC pos))	48	0	24.5	72.5	Enriched in pathway hsa00052
LETMD1	C10H15N5O10P2 (ADP)	18	0	54	72	Enriched in pathway hsa00230
LETMD1	C5H12N2O2 (ornithine)	39	0	33	72	Enriched in pathway hsa00480
LETMD1	C5H10N2O3 (glutamine)	18	0	49	67	Enriched in pathway hsa00970, hsa00230, hsa00250, hsa00910
LETMD1	C3H7NO2 (sarcosine)	18	0	49	67
LETMD1	C6H14O12P2 (Hexose bisP)	0	0	67	67	Enriched in pathway hsa00052
LETMD1	C9H14N3O8P (CMP)	48	0	18	66
LETMD1	C10H16N5O13P3 (ATP)	0	0	64	64	Enriched in pathway hsa00230
LETMD1	C5H11NO2 (betaine)	21	0	43	64
LETMD1	C3H7NO2S (cysteine)	30	0	33.5	63.5	Enriched in pathway hsa00970, hsa00480, hsa00270
LETMD1	C9H13N2O9P (UMP)	45	0	18	63
LETMD1	C12H22O11 (lactose)	63	0	0	63	Enriched in pathway hsa00052
SYMBOL	Prediction	Cell Panels	Gene dependency	Metabolite adjacency	Score	Pathway_enriched
LMBR1	C4H7NO4 (aspartate)	21	0	86	107	Enriched in pathway hsa00970
LMBR1	C5H9NO4 (glutamate)	24	0	50.5	74.5	Enriched in pathway hsa00480, hsa00970, hsa00910
LMBR1	C3H7NO2 (alanine)	27	0	41.5	68.5	Enriched in pathway hsa00970, hsa00450
LMBR1	C5H9NO2 (proline)	48	0	18	66	Enriched in pathway hsa00970
LMBR1	C21H30N7O17P3 (NADPH (red))	21	0	41.5	62.5	Enriched in pathway hsa00480
LMBR1	C10H17N3O6S (glutathione red)	6	0	55	61	Enriched in pathway hsa00480
LMBR1	C2H5NO2 (glycine)	0	0	60.5	60.5	Enriched in pathway hsa00480, hsa00970, hsa00120
LMBR1	C21H32O3 (16-a-Hydroxypregnenolone)	21	0	38.5	59.5	Enriched in pathway hsa00140
LMBR1	C5H10O5 (arabinose)	57	0	0	57
LMBR1	C23H38N7O17P3S (Acetyl-CoA)	27	0	27	54	Enriched in pathway hsa00480
LMBR1	C19H28O2 (Dehydroepiandrosterone)	24	0	28.5	52.5	Enriched in pathway hsa00140
LMBR1	C9H11NO3 (tyrosine)	0	0	52	52	Enriched in pathway hsa00970
LMBR1	C20H32N6O12S2 (glutathione oxi)	0	0	51	51	Enriched in pathway hsa00480
LMBR1	C5H9NO4 (generic glutamate isomers)	0	0	50.5	50.5	Enriched in pathway hsa00480, hsa00970, hsa00910
LMBR1	C3H7NO2 (sarcosine)	21	0	28.5	49.5
LMBR1	C8H14N2O5S (glu-cys)	18	0	31.5	49.5	Enriched in pathway hsa00480
LMBR1	C27H46O3 (7-a,25-Dihydroxycholesterol)	0	0	48	48	Enriched in pathway hsa00120, hsa00140
LMBR1	C5H7NO3 (pyroglutamate)	6	0	41.5	47.5	Enriched in pathway hsa00480
LMBR1	C6H12N2O4Se2 (Selenocystine)	21	0	26.5	47.5	Enriched in pathway hsa00450
LMBR1	C9H11NO2 (phenylalanine)	15	0	32	47	Enriched in pathway hsa00970
LMBR1	C12H24O2 (n-dodecanoate)	45	0	0	45
LMBR1	C5H10N2O3 (glutamine)	3	0	41.5	44.5	Enriched in pathway hsa00970, hsa00910
LMBR1	C5H11NO2 (betaine)	18	0	26.5	44.5
LMBR1	C5H10N2O3S (Cys-Gly)	0	0	44.5	44.5	Enriched in pathway hsa00480
LMBR1	C5H4N4O2 (xanthine)	24	0	19.5	43.5
LMBR1	C5H11NO2S (methionine)	24	0	19	43	Enriched in pathway hsa00970
LMBR1	C5H10O5 (D-ribose)	42	0	0	42
LMBR1	C5H6O5 (alpha-ketoglutarate)	0	0	41.5	41.5
LMBR1	C4H8N2O3 (asparagine)	0	0	41	41	Enriched in pathway hsa00970
LMBR1	C6H9N3O2 (histidine)	0	0	40	40	Enriched in pathway hsa00970
LMBR1	C6H13O10P (6-phosphogluconate)	21	0	19	40
LMBR1	C8H11NO2 (octopamine)	30	0	10	40
LMBR1	C10H13N4O9P (Xanthylic acid)	21	0	18.5	39.5
LMBR1	C2H7NO2S (hypotaurine)	27	0	10	37
SYMBOL	Prediction	Cell Panels	Gene dependency	Metabolite adjacency	Score	Pathway_enriched
LMBR1L	C2H5NO2 (glycine)	57	0	84	141	Enriched in pathway hsa00480, hsa00970
LMBR1L	C10H17N3O6S (glutathione red)	24	0	111.5	135.5	Enriched in pathway hsa00480, hsa00270
LMBR1L	C4H7NO4 (aspartate)	36	0	76.5	112.5	Enriched in pathway hsa00970, hsa00250, hsa00270
LMBR1L	C20H32N6O12S2 (glutathione oxi)	39	0	67.5	106.5	Enriched in pathway hsa00480
LMBR1L	C5H10N2O3 (glutamine)	30	0	75	105	Enriched in pathway hsa00970, hsa00250, hsa00910
LMBR1L	C5H9NO4 (glutamate)	33	0	70	103	Enriched in pathway hsa00480, hsa00970, hsa00250, hsa00910
LMBR1L	C21H30N7O17P3 (NADPH (red))	0	0	85.5	85.5	Enriched in pathway hsa00480
LMBR1L	C5H9NO4 (generic glutamate isomers)	15	0	70	85	Enriched in pathway hsa00270, hsa00480, hsa00970, hsa00250, hsa00910
LMBR1L	C3H7NO2 (alanine)	24	0	46.5	70.5	Enriched in pathway hsa00970, hsa00250, hsa00270
LMBR1L	C6H14N4O2 (arginine)	36	0	34	70	Enriched in pathway hsa00970
LMBR1L	C8H14N2O5S (glu-cys)	0	0	69	69	Enriched in pathway hsa00480
LMBR1L	C5H10N2O3S (Cys-Gly)	12	0	57	69	Enriched in pathway hsa00480
LMBR1L	C3H7NO3 (serine)	27	0	40	67	Enriched in pathway hsa00970, hsa00270
LMBR1L	C5H6O5 (alpha-ketoglutarate)	15	0	46.5	61.5	Enriched in pathway hsa00250
LMBR1L	C5H4N4O2 (xanthine)	33	0	26	59
LMBR1L	C5H7NO3 (pyroglutamate)	12	0	46.5	58.5	Enriched in pathway hsa00480
SYMBOL	Prediction	Cell Panels	Gene dependency	Metabolite adjacency	Score	Pathway_enriched
LMBRD1	C4H7NO4 (aspartate)	0	0	60.5	60.5	Enriched in pathway hsa00970, hsa00250
LMBRD1	C5H12N2O2 (ornithine)	27	0	19.5	46.5
LMBRD1	C3H8O10P2 (diphosphoglycerate)	45	0	1.5	46.5
LMBRD1	C9H12N2O6 (uridine)	39	0	0	39
LMBRD1	C6H13O9P (M6P)	36	0	0	36
LMBRD1	C5H10N2O3 (glutamine)	15	0	20.5	35.5	Enriched in pathway hsa00970, hsa00250
LMBRD1	C5H9NO2 (proline)	27	0	7	34	Enriched in pathway hsa00970
LMBRD1	C4H8N2O3 (asparagine)	24	0	9.5	33.5	Enriched in pathway hsa00970, hsa00250
LMBRD1	C9H11NO3 (tyrosine)	15	0	18	33	Enriched in pathway hsa00970
LMBRD1	C6H10O7 (glucuronate)	33	0	0	33
LMBRD1	C8H8O4 (homogentisate)	30	0	0.5	30.5
LMBRD1	C10H16N4O3 (anserine)	21	0	9	30
LMBRD1	C6H13O9P (G6P)	27	0	2.5	29.5
LMBRD1	C15H24N2O17P2 (UDP-hexose)	9	0	20	29
SYMBOL	Prediction	Cell Panels	Gene dependency	Metabolite adjacency	Score	Pathway_enriched
LMBRD2	C4H7NO4 (aspartate)	51	0	68	119	Enriched in pathway hsa00250, hsa00970, hsa00340, hsa00260
LMBRD2	C5H6O5 (alpha-ketoglutarate)	45	0	30	75	Enriched in pathway hsa00250, hsa00340
LMBRD2	C4H8N2O3 (asparagine)	21	0	50	71	Enriched in pathway hsa00250, hsa00970
LMBRD2	C5H10N2O3 (glutamine)	24	0	46.5	70.5	Enriched in pathway hsa00250, hsa00970, hsa00910
LMBRD2	C2H5NO2 (glycine)	24	0	44	68	Enriched in pathway hsa00970, hsa00480, hsa00260
LMBRD2	C3H7NO3 (serine)	33	0	34	67	Enriched in pathway hsa00970, hsa00260, hsa00920
LMBRD2	C5H4N4O (hypoxanthine)	39	0	24.5	63.5
LMBRD2	C5H9NO4 (glutamate)	24	0	37	61	Enriched in pathway hsa00250, hsa00970, hsa00340, hsa00910, hsa00480
LMBRD2	C6H9NO5 (Acetyl-Asp)	0	0	57	57	Enriched in pathway hsa00340, hsa00250
LMBRD2	C8H14N2O5S (glu-cys)	24	0	32.5	56.5	Enriched in pathway hsa00480
LMBRD2	C5H9NO4 (generic glutamate isomers)	18	0	37	55	Enriched in pathway hsa00920, hsa00250, hsa00970, hsa00340, hsa00910, hsa00480
LMBRD2	C3H7NO2 (alanine)	24	0	30	54	Enriched in pathway hsa00250, hsa00970
LMBRD2	C10H17N3O6S (glutathione red)	3	0	50	53	Enriched in pathway hsa00480
LMBRD2	C6H8O7 (isocitrate)	24	0	29	53
LMBRD2	C6H13N3O3 (citrulline)	42	0	9	51
SYMBOL	Prediction	Cell Panels	Gene dependency	Metabolite adjacency	Score	Pathway_enriched
MFSD10	C2H5NO2 (glycine)	18	0	55.5	73.5	Enriched in pathway hsa00970, hsa00480, hsa00260
MFSD10	C9H11NO2 (phenylalanine)	39	0	29	68	Enriched in pathway hsa00970
MFSD10	C15H22N6O5S (adenosyl-methionine)	21	0	36	57	Enriched in pathway hsa00270
MFSD10	C4H7NO4 (aspartate)	21	0	35	56	Enriched in pathway hsa00270, hsa00970, hsa00260
MFSD10	C4H9NO2S (homocysteine)	12	0	43.5	55.5	Enriched in pathway hsa00270
MFSD10	C5H11NO2 (betaine)	18	0	35.5	53.5	Enriched in pathway hsa00260
MFSD10	C9H13N3O5 (cytidine)	15	0	37.5	52.5
MFSD10	C20H32N6O12S2 (glutathione oxi)	24	0	26	50	Enriched in pathway hsa00480
MFSD10	C5H11NO2S (methionine)	24	0	24.5	48.5	Enriched in pathway hsa00270, hsa00970
MFSD10	C14H20N6O5S (S-adenosyl-l-homocysteine)	15	0	30	45	Enriched in pathway hsa00270
MFSD10	C10H17N3O6S (glutathione red)	0	0	44.5	44.5	Enriched in pathway hsa00270, hsa00480
MFSD10	C9H12N2O6 (uridine)	27	0	17	44
MFSD10	C9H11NO3 (tyrosine)	33	0	10	43	Enriched in pathway hsa00970
MFSD10	C21H30N7O17P3 (NADPH (red))	0	0	42	42	Enriched in pathway hsa00480
MFSD10	C9H15N2O15P3 (UTP)	0	0	39	39
SYMBOL	Prediction	Cell Panels	Gene dependency	Metabolite adjacency	Score	Pathway_enriched
MFSD11	C4H7NO4 (aspartate)	21	0	47	68	Enriched in pathway hsa00970
MFSD11	C8H20NO6PR (alpha-glycerophosphocholine)	39	0	26	65	Enriched in pathway hsa00564, hsa00565
MFSD11	C5H14NO6P (Glycerylphosphorylethanolamine)	27	0	18.5	45.5	Enriched in pathway hsa00564, hsa00565
MFSD11	C6H14N4O2 (arginine)	18	0	25	43	Enriched in pathway hsa00970
MFSD11	C3H7NO3 (serine)	21	0	13.5	34.5	Enriched in pathway hsa00564, hsa00970, hsa00920
MFSD11	C4H9NO2S (homocysteine)	33	0	0.5	33.5	Enriched in pathway hsa00920
MFSD11	C6H9NO5 (Acetyl-Asp)	0	0	30.5	30.5
MFSD11	C3H9O6P (alpha-glycerophosphate)	30	0	0	30	Enriched in pathway hsa00564
MFSD11	C6H14O6 (mannitol and dulcitol)	30	0	0	30
MFSD11	C8H14N2O4S (Cysteinyl-Hydroxyproline)	30	0	0	30	Enriched in pathway hsa00564, hsa00565, hsa00970, hsa00920
MFSD11	C4H8N2O3 (asparagine)	6	0	23.5	29.5	Enriched in pathway hsa00970
MFSD11	C5H6O5 (alpha-ketoglutarate)	21	0	8	29
MFSD11	C5H12N2O2 (ornithine)	9	0	20	29
SYMBOL	Prediction	Cell Panels	Gene dependency	Metabolite adjacency	Score	Pathway_enriched
MFSD13A	C4H7NO4 (aspartate)	0	0	136	136	Enriched in pathway hsa00970, hsa00250, hsa00270, hsa00410, hsa00340
MFSD13A	C5H5N5O (guanine)	42	0	66	108	Enriched in pathway hsa00230
MFSD13A	C5H4N4O2 (xanthine)	63	0	44	107	Enriched in pathway hsa00230
MFSD13A	C3H7NO2 (sarcosine)	54	0	47.5	101.5
MFSD13A	C2H5NO2 (glycine)	24	0	75	99	Enriched in pathway hsa00970, hsa00230, hsa00480
MFSD13A	C10H13N4O8P (Inosinic acid)	15	0	80.5	95.5	Enriched in pathway hsa00230
MFSD13A	C6H9N3O2 (histidine)	36	0	59.5	95.5	Enriched in pathway hsa00970, hsa00410, hsa00340
MFSD13A	C10H14N5O7P (AMP)	27	0	67	94	Enriched in pathway hsa00230
MFSD13A	C5H4N4O (hypoxanthine)	27	0	64	91	Enriched in pathway hsa00230
MFSD13A	C3H7NO2 (alanine)	54	0	35.5	89.5	Enriched in pathway hsa00970, hsa00250, hsa00270
MFSD13A	C5H9NO4 (glutamate)	18	0	70.5	88.5	Enriched in pathway hsa00970, hsa00250, hsa00480, hsa00910, hsa00340
MFSD13A	C10H14N5O8P (GMP)	48	0	37	85	Enriched in pathway hsa00230
MFSD13A	C10H13N2O11P (orotidine)	48	0	37	85	Enriched in pathway hsa00240
MFSD13A	C10H17N3O6S (glutathione red)	12	0	67	79	Enriched in pathway hsa00270, hsa00480
MFSD13A	C3H7NO2 (beta-alanine)	42	0	36.5	78.5	Enriched in pathway hsa00240, hsa00410
MFSD13A	C5H10N2O3S (Cys-Gly)	0	0	78.5	78.5	Enriched in pathway hsa00480
MFSD13A	C9H14N4O3 (carnosine)	24	0	53	77	Enriched in pathway hsa00410, hsa00340
MFSD13A	C6H14O6 (sorbitol)	63	0	12.5	75.5
MFSD13A	C4H6O4 (succinate)	66	0	9	75	Enriched in pathway hsa00240, hsa00250
MFSD13A	C9H12N2O6 (uridine)	54	0	19	73	Enriched in pathway hsa00240
MFSD13A	C5H10N2O3 (glutamine)	24	0	48.5	72.5	Enriched in pathway hsa00970, hsa00250, hsa00230, hsa00240, hsa00910
MFSD13A	C12H22O11 (sucrose)	54	0	18.5	72.5
MFSD13A	C4H8N2O3 (asparagine)	39	0	33.5	72.5	Enriched in pathway hsa00970, hsa00250
MFSD13A	C5H9NO4 (generic glutamate isomers)	0	0	70.5	70.5	Enriched in pathway hsa00270, hsa00970, hsa00250, hsa00480, hsa00910, hsa00340
MFSD13A	C14H20N6O5S (S-adenosyl-l-homocysteine)	42	0	28	70	Enriched in pathway hsa00270
MFSD13A	C10H13N4O9P (Xanthylic acid)	27	0	43	70	Enriched in pathway hsa00230
MFSD13A	C6H14N4O2 (arginine)	30	0	38.5	68.5	Enriched in pathway hsa00970
MFSD13A	C5H7NO3 (pyroglutamate)	33	0	35.5	68.5	Enriched in pathway hsa00480
MFSD13A	C5H11NO2S (methionine)	24	0	43	67	Enriched in pathway hsa00970, hsa00270
MFSD13A	C15H22N6O5S (adenosyl-methionine)	12	0	54	66	Enriched in pathway hsa00270
MFSD13A	C9H14N3O8P (CMP)	48	0	18	66	Enriched in pathway hsa00240
MFSD13A	C50H95NO8 (Glucosylceramide (d18:1/26:1(17Z)))	27	0	38	65
MFSD13A	C5H6O5 (alpha-ketoglutarate)	27	0	35.5	62.5	Enriched in pathway hsa00250, hsa00340
MFSD13A	C9H15N2O15P3 (UTP)	0	0	61.5	61.5	Enriched in pathway hsa00240
MFSD13A	C9H11NO3 (tyrosine)	24	0	37.5	61.5	Enriched in pathway hsa00970
MFSD13A	C9H13N3O5 (cytidine)	0	0	61	61	Enriched in pathway hsa00240
MFSD13A	C9H13N2O9P (UMP)	42	0	18	60	Enriched in pathway hsa00240
MFSD13A	C5H9NO2 (proline)	39	0	21	60	Enriched in pathway hsa00970
MFSD13A	C10H13N5O4 (adenosine)	18	0	41.5	59.5	Enriched in pathway hsa00230
MFSD13A	C4H9NO2 (dimethylglycine)	24	0	35	59
MFSD13A	C10H13N2O11P (Orotidylic acid)	21	0	37	58	Enriched in pathway hsa00240
MFSD13A	C14H18N5O11P (Adenylsuccinic acid)	9	0	48.5	57.5	Enriched in pathway hsa00250, hsa00230
MFSD13A	C19H30O2 (Androsterone)	27	0	29	56
SYMBOL	Prediction	Cell Panels	Gene dependency	Metabolite adjacency	Score	Pathway_enriched
MFSD14A	C4H7NO4 (aspartate)	21	0	92	113	Enriched in pathway hsa00250, hsa00970, hsa00270, hsa00340
MFSD14A	C4H8N2O3 (asparagine)	51	0	38	89	Enriched in pathway hsa00250, hsa00970
MFSD14A	C5H9NO4 (generic glutamate isomers)	21	0	45.5	66.5	Enriched in pathway hsa00270, hsa00920, hsa00250, hsa00970, hsa00430, hsa00340
MFSD14A	C5H9NO4 (glutamate)	18	0	45.5	63.5	Enriched in pathway hsa00250, hsa00970, hsa00430, hsa00340
MFSD14A	C2H7NO2S (hypotaurine)	42	0	21	63	Enriched in pathway hsa00430
MFSD14A	C3H5O6P (PEP)	45	0	12	57
MFSD14A	C3H7NO2 (alanine)	30	0	26.5	56.5	Enriched in pathway hsa00250, hsa00970, hsa00270, hsa00430
MFSD14A	C6H9NO5 (Acetyl-Asp)	0	0	56	56	Enriched in pathway hsa00340, hsa00250
MFSD14A	C3H7NO3 (serine)	21	0	33.5	54.5	Enriched in pathway hsa00970, hsa00270, hsa00920
MFSD14A	C5H7NO3 (pyroglutamate)	27	0	26.5	53.5
MFSD14A	C5H6O5 (alpha-ketoglutarate)	24	0	26.5	50.5	Enriched in pathway hsa00250, hsa00430, hsa00340
MFSD14A	C2H5NO2 (glycine)	24	0	26	50	Enriched in pathway hsa00970
MFSD14A	C10H17N3O6S (glutathione red)	3	0	46.5	49.5	Enriched in pathway hsa00270
SYMBOL	Prediction	Cell Panels	Gene dependency	Metabolite adjacency	Score	Pathway_enriched
MFSD14B	C4H7NO4 (aspartate)	51	0	76	127	Enriched in pathway hsa00270, hsa00970, hsa00260, hsa00250, hsa00340
MFSD14B	C14H20N6O5S (S-adenosyl-l-homocysteine)	39	0	56	95	Enriched in pathway hsa00270
MFSD14B	C7H14N2O4S (cystathionine)	54	0	29	83	Enriched in pathway hsa00270, hsa00260
MFSD14B	C4H9NO2S (homocysteine)	24	0	52.5	76.5	Enriched in pathway hsa00270
MFSD14B	C10H13N5O4 (adenosine)	42	0	34.5	76.5
MFSD14B	C21H28N7O14P2 (NAD)	42	0	28	70
MFSD14B	C6H9N3O2 (histidine)	27	0	43	70	Enriched in pathway hsa00970, hsa00340
MFSD14B	C10H17N3O6S (glutathione red)	12	0	53.5	65.5	Enriched in pathway hsa00270, hsa00480
MFSD14B	C3H7NO3 (serine)	12	0	53	65	Enriched in pathway hsa00270, hsa00970, hsa00260
MFSD14B	C6H9NO5 (Acetyl-Asp)	15	0	47.5	62.5	Enriched in pathway hsa00340, hsa00250
MFSD14B	C10H14N5O7P (AMP)	18	0	44	62
MFSD14B	C2H5NO2 (glycine)	6	0	53.5	59.5	Enriched in pathway hsa00970, hsa00480, hsa00260
MFSD14B	C20H32N6O12S2 (glutathione oxi)	12	0	47	59	Enriched in pathway hsa00480
MFSD14B	C15H22N6O5S (adenosyl-methionine)	15	0	43.5	58.5	Enriched in pathway hsa00270
MFSD14B	C9H11NO3 (tyrosine)	18	0	38	56	Enriched in pathway hsa00970
MFSD14B	C21H30N7O17P3 (NADPH (red))	0	0	54	54	Enriched in pathway hsa00480
MFSD14B	C6H14N4O2 (arginine)	27	0	27	54	Enriched in pathway hsa00970
MFSD14B	C14H18N5O11P (Adenylsuccinic acid)	0	0	54	54	Enriched in pathway hsa00250
MFSD14B	C5H11NO2S (methionine)	30	0	23	53	Enriched in pathway hsa00270, hsa00970
MFSD14B	C5H7NO3 (pyroglutamate)	36	0	17	53	Enriched in pathway hsa00480
MFSD14B	C5H9NO4 (glutamate)	6	0	46.5	52.5	Enriched in pathway hsa00970, hsa00480, hsa00250, hsa00340
MFSD14B	C3H7NO2 (beta-alanine)	24	0	28	52
MFSD14B	C4H8N2O3 (asparagine)	6	0	45.5	51.5	Enriched in pathway hsa00970, hsa00250
MFSD14B	C8H14N2O5S (glu-cys)	15	0	36	51	Enriched in pathway hsa00480
MFSD14B	C10H16N5O13P3 (ATP)	0	0	48	48
SYMBOL	Prediction	Cell Panels	Gene dependency	Metabolite adjacency	Score	Pathway_enriched
MFSD3	C5H9NO4 (glutamate)	21	0	52.5	73.5	Enriched in pathway hsa00970, hsa00910
MFSD3	C9H11NO3 (tyrosine)	18	0	47	65	Enriched in pathway hsa00970
MFSD3	C4H7NO4 (aspartate)	0	0	63	63	Enriched in pathway hsa00970
MFSD3	C10H17N3O6S (glutathione red)	15	0	45.5	60.5
MFSD3	C9H11NO2 (phenylalanine)	18	0	39	57	Enriched in pathway hsa00970
MFSD3	C5H10N2O3 (glutamine)	12	0	44.5	56.5	Enriched in pathway hsa00970, hsa00910
MFSD3	C3H7NO2 (alanine)	18	0	35	53	Enriched in pathway hsa00970
MFSD3	C5H9NO4 (generic glutamate isomers)	0	0	52.5	52.5	Enriched in pathway hsa00970, hsa00910
MFSD3	C5H4N4O (hypoxanthine)	27	0	24.5	51.5
MFSD3	C6H13O10P (6-phosphogluconate)	24	0	26.5	50.5
MFSD3	C22H32O5 (Resolvin D2)	30	0	20	50
MFSD3	C9H11NO4 (Dihydroxy-Phe)	21	0	28	49
MFSD3	C6H10O4 (adipate)	48	0	0	48
MFSD3	C10H12N4O5 (inosine)	45	0	0	45
MFSD3	C9H18NO4 (acetylcarnitine)	45	0	0	45
MFSD3	C6H9N3O2 (histidine)	9	0	35.5	44.5	Enriched in pathway hsa00970
MFSD3	C6H13O9P (I1P)	42	0	2.5	44.5
MFSD3	C20H32O2 (Arachidonic acid)	24	0	19.5	43.5
MFSD3	C40H76NO8P (C32:2 PC)	42	0	0	42
MFSD3	C6H13O9P (G6P)	39	0	2	41
MFSD3	C3H7NO3 (serine)	12	0	28	40	Enriched in pathway hsa00970
MFSD3	C6H13O9P (Fructose P)	39	0	0.5	39.5
MFSD3	C20H32N6O12S2 (glutathione oxi)	3	0	36.5	39.5
MFSD3	C21H30O2 (Progesterone)	21	0	18.5	39.5
MFSD3	C11H12N2O3 (oxitryptan)	30	0	9	39
MFSD3	C27H48O3 (5-b-Cholestane-3a ,7a ,12a-triol)	21	0	18	39
MFSD3	C27H46O3 (7-a,25-Dihydroxycholesterol)	9	0	30	39
MFSD3	C4H12N2 (putrescine)	21	0	17.5	38.5
MFSD3	C5H6O5 (alpha-ketoglutarate)	3	0	35	38
MFSD3	C15H24N2O17P2 (UDP-hexose)	27	0	10.5	37.5
MFSD3	C21H30N7O17P3 (NADPH (red))	0	0	36.5	36.5
MFSD3	C40H76NO7P (C32:2 PC)	36	0	0	36
MFSD3	C9H13N3O4 (2-deoxycytidine)	27	0	9	36
MFSD3	C13H26NO4 (hexanoylcarnitine)	36	0	0	36
MFSD3	C21H29N7O17P3 (NADP)	18	0	17.5	35.5
SYMBOL	Prediction	Cell Panels	Gene dependency	Metabolite adjacency	Score	Pathway_enriched
MFSD4A	C4H7NO4 (aspartate)	18	0	48.5	66.5	Enriched in pathway hsa00970, hsa00340
MFSD4A	C9H11NO3 (tyrosine)	15	0	45	60	Enriched in pathway hsa00970
MFSD4A	C4H12N2 (putrescine)	33	0	20.5	53.5	Enriched in pathway hsa00480
MFSD4A	C6H13O10P (6-phosphogluconate)	33	0	18.5	51.5	Enriched in pathway hsa00030
MFSD4A	C6H13N3O3 (citrulline)	48	0	0	48
MFSD4A	C6H11O9P (6-Phosphonoglucono-D-lactone)	12	0	36	48	Enriched in pathway hsa00030
MFSD4A	C6H8O7 (isocitrate)	30	0	17.5	47.5
MFSD4A	C9H14N4O3 (carnosine)	24	0	23.5	47.5	Enriched in pathway hsa00340
MFSD4A	C2H5NO2 (glycine)	0	0	45	45	Enriched in pathway hsa00480, hsa00970
MFSD4A	C14H18N2O6 (gln-tyr)	30	0	15	45	Enriched in pathway hsa00480
MFSD4A	C20H32N6O12S2 (glutathione oxi)	0	0	43.5	43.5	Enriched in pathway hsa00480
MFSD4A	C6H9N3O2 (histidine)	18	0	25.5	43.5	Enriched in pathway hsa00970, hsa00340
MFSD4A	C21H30N7O17P3 (NADPH (red))	0	0	43	43	Enriched in pathway hsa00480
MFSD4A	C5H12N2O2 (ornithine)	0	0	43	43	Enriched in pathway hsa00480
MFSD4A	C9H11NO2 (phenylalanine)	21	0	22	43	Enriched in pathway hsa00970
MFSD4A	C5H6O5 (alpha-ketoglutarate)	24	0	18	42	Enriched in pathway hsa00340
MFSD4A	C5H11O8P (generic pentose P)	42	0	0	42	Enriched in pathway hsa00030
MFSD4A	C9H9NO3 (hippurate)	42	0	0	42
MFSD4A	C10H13N5O4 (adenosine)	24	0	16.5	40.5
MFSD4A	C5H10N2O3 (glutamine)	0	0	40	40	Enriched in pathway hsa00970
MFSD4A	C5H11NO2 (betaine)	18	0	21	39
MFSD4A	C5H5N5O (guanine)	15	0	23	38
MFSD4A	C3H4O3S (Mercaptopyruvic acid)	30	0	7.5	37.5
MFSD4A	C8H20NO6PR (alpha-glycerophosphocholine)	18	0	19	37
MFSD4A	C8H11NO2 (octopamine)	36	0	0.5	36.5
MFSD4A	C10H14N5O7P (AMP)	18	0	18	36
MFSD4A	C6H12O7 (gluconic acid)	0	0	36	36	Enriched in pathway hsa00030
MFSD4A	C10H17N3O6S (glutathione red)	0	0	35.5	35.5	Enriched in pathway hsa00480
MFSD4A	C9H15N2O15P3 (UTP)	0	0	35.5	35.5
MFSD4A	C8H14N2O5S (glu-cys)	0	0	34.5	34.5	Enriched in pathway hsa00480
SYMBOL	Prediction	Cell Panels	Gene dependency	Metabolite adjacency	Score	Pathway_enriched
MFSD4B	C6H12O6 (inositol)	42	0	0	42	Enriched in pathway hsa00562, hsa00052
MFSD4B	C6H13O9P (generic hexose P)	24	0	17	41	Enriched in pathway hsa00562, hsa00051, hsa00520, hsa00052, hsa00010, hsa00500
MFSD4B	C9H17NO5 (pantothenate)	39	0	0	39
MFSD4B	C8H16NO9P (N-Acetyl-D-glucosamine 1P and 6P)	21	0	16	37	Enriched in pathway hsa00520
MFSD4B	C10H12N2O (serotonin)	21	0	15	36
MFSD4B	C6H5NO2 (picolinic acid)	36	0	0	36
MFSD4B	C3H8O10P2 (diphosphoglycerate)	30	0	4.5	34.5	Enriched in pathway hsa00010
MFSD4B	C5H4N4O2 (xanthine)	33	0	0.5	33.5
MFSD4B	C6H14O12P2 (Hexose bisP)	0	0	33	33	Enriched in pathway hsa00562, hsa00052, hsa00500, hsa00051, hsa00010
MFSD4B	C10H17N3O6 (glu-gln)	33	0	0	33
MFSD4B	C6H13O9P (G6P)	15	0	17	32	Enriched in pathway hsa00562, hsa00500
MFSD4B	C2H5O5P (acetylphosphate)	21	0	10	31
SYMBOL	Prediction	Cell Panels	Gene dependency	Metabolite adjacency	Score	Pathway_enriched
MFSD6	C4H7NO4 (aspartate)	30	0	44	74	Enriched in pathway hsa00250, hsa00970, hsa00270, hsa00340
MFSD6	C21H28N7O14P2 (NAD)	21	0	30.5	51.5
MFSD6	C6H8O7 (isocitrate)	33	0	18	51
MFSD6	C3H7NO2 (alanine)	30	0	18.5	48.5	Enriched in pathway hsa00250, hsa00970, hsa00430, hsa00270
MFSD6	C3H7NO3 (serine)	18	0	29.5	47.5	Enriched in pathway hsa00970, hsa00270
MFSD6	C5H9NO4 (glutamate)	24	0	20	44	Enriched in pathway hsa00250, hsa00970, hsa00910, hsa00430, hsa00340
MFSD6	C5H6O5 (alpha-ketoglutarate)	24	0	18.5	42.5	Enriched in pathway hsa00250, hsa00430, hsa00340
MFSD6	C20H32N6O12S2 (glutathione oxi)	0	0	41	41
MFSD6	C5H10N2O3 (glutamine)	0	0	36.5	36.5	Enriched in pathway hsa00250, hsa00970, hsa00910
MFSD6	C6H13O9P (generic hexose P)	27	0	9.5	36.5	Enriched in pathway hsa00051, hsa00520, hsa00010, hsa00500
MFSD6	C6H13O9P (I1P)	27	0	9.5	36.5
MFSD6	C3H6O3 (lactate)	36	0	0	36	Enriched in pathway hsa00051, hsa00010
MFSD6	C3H4O3S (Mercaptopyruvic acid)	27	0	9	36	Enriched in pathway hsa00270
MFSD6	C14H18N2O6 (gln-tyr)	27	0	9	36
MFSD6	C10H17N3O6S (glutathione red)	0	0	35.5	35.5	Enriched in pathway hsa00270
MFSD6	C21H30N7O17P3 (NADPH (red))	3	0	32	35
MFSD6	C21H29N7O17P3 (NADP)	12	0	23	35
MFSD6	C4H8N2O3 (asparagine)	12	0	23	35	Enriched in pathway hsa00250, hsa00970
SYMBOL	Prediction	Cell Panels	Gene dependency	Metabolite adjacency	Score	Pathway_enriched
MFSD6L	C4H7NO4 (aspartate)	9	0	86	95	Enriched in pathway hsa00970, hsa00340, hsa00250, hsa00410
MFSD6L	C5H6O5 (alpha-ketoglutarate)	48	0	31.5	79.5	Enriched in pathway hsa00340, hsa00250
MFSD6L	C9H14N4O3 (carnosine)	27	0	46	73	Enriched in pathway hsa00340, hsa00410
MFSD6L	C5H5N5O (guanine)	24	0	48	72
MFSD6L	C6H14N4O2 (arginine)	27	0	42	69	Enriched in pathway hsa00970
MFSD6L	C5H10N2O3 (glutamine)	9	0	60	69	Enriched in pathway hsa00970, hsa00910, hsa00250
MFSD6L	C5H12N2O2 (ornithine)	27	0	41	68
MFSD6L	C6H9N3O2 (histidine)	27	0	39	66	Enriched in pathway hsa00970, hsa00340, hsa00410
MFSD6L	C10H14N5O8P (GMP)	39	0	24	63
MFSD6L	C6H13N3O3 (citrulline)	42	0	9	51
MFSD6L	C2H5NO2 (glycine)	3	0	46.5	49.5	Enriched in pathway hsa00970
MFSD6L	C6H14N2O2 (lysine)	39	0	9	48	Enriched in pathway hsa00970
MFSD6L	C12H22O11 (sucrose)	39	0	9	48
MFSD6L	C5H6N2O2 (thymine)	48	0	0	48
MFSD6L	C6H8O7 (isocitrate)	21	0	27	48
MFSD6L	C4H6N4O3 (allantoin)	48	0	0	48
MFSD6L	C5H9NO4 (glutamate)	15	0	32	47	Enriched in pathway hsa00970, hsa00340, hsa00910, hsa00250
MFSD6L	C3H7NO2 (beta-alanine)	9	0	38	47	Enriched in pathway hsa00410
MFSD6L	C9H11NO3 (tyrosine)	3	0	43.5	46.5	Enriched in pathway hsa00970
MFSD6L	C8H16NO9P (N-Acetyl-D-glucosamine 1P and 6P)	27	0	18	45
MFSD6L	C28H50NO7P (C20:4 LPC)	45	0	0	45
MFSD6L	C20H38O2 (trans-11-eicosenoate)	45	0	0	45
MFSD6L	C5H11NO2 (betaine)	24	0	19	43
MFSD6L	C3H6O3 (lactate)	42	0	0	42
MFSD6L	C6H14O6 (sorbitol)	33	0	9	42
MFSD6L	C12H24O2 (n-dodecanoate)	42	0	0	42
MFSD6L	C15H24N2O17P2 (UDP-hexose)	15	0	26	41
MFSD6L	C3H7NO2 (alanine)	9	0	31.5	40.5	Enriched in pathway hsa00970, hsa00250
MFSD6L	C10H16N4O3 (anserine)	21	0	19	40	Enriched in pathway hsa00340, hsa00410
MFSD6L	C5H14NO (choline)	21	0	18.5	39.5
MFSD6L	C6H13O9P (I1P)	30	0	9.5	39.5
MFSD6L	C8H9NO4 (4-pyridoxate)	39	0	0	39
MFSD6L	C13H26NO4 (hexanoylcarnitine)	39	0	0	39
MFSD6L	C10H17N3O6S (glutathione red)	0	0	38.5	38.5
MFSD6L	C10H13N4O8P (Inosinic acid)	0	0	38	38
MFSD6L	C4H8O2 (C4:0 (Butyric acid))	27	0	10	37
SYMBOL	Prediction	Cell Panels	Gene dependency	Metabolite adjacency	Score	Pathway_enriched
MFSD8	C3H7NO3 (serine)	33	0	31	64	Enriched in pathway hsa00970, hsa00260
MFSD8	C5H10N2O3 (glutamine)	24	0	38.5	62.5	Enriched in pathway hsa00970
MFSD8	C6H14N4O2 (arginine)	30	0	26.5	56.5	Enriched in pathway hsa00970
MFSD8	C11H12N2O2 (tryptophan)	30	0	26	56	Enriched in pathway hsa00970, hsa00260
MFSD8	C2H5NO2 (glycine)	15	0	40.5	55.5	Enriched in pathway hsa00970, hsa00260
MFSD8	C4H7NO4 (aspartate)	6	0	49	55	Enriched in pathway hsa00970, hsa00260
MFSD8	C6H10O7 (glucuronate)	54	0	0	54
MFSD8	C6H10O7 (generic hexuronate)	54	0	0	54
MFSD8	C6H15O9P (M1P); C6H15O9P (S6P)	54	0	0	54
MFSD8	C5H11NO2 (betaine)	42	0	10.5	52.5	Enriched in pathway hsa00260
MFSD8	C5H5N5O (guanine)	27	0	25	52
MFSD8	C3H7NO2 (alanine)	30	0	20	50	Enriched in pathway hsa00970
MFSD8	C12H22O11 (sucrose)	33	0	15	48
MFSD8	C6H9N3O2 (histidine)	30	0	18	48	Enriched in pathway hsa00970
MFSD8	C14H20N6O5S (S-adenosyl-l-homocysteine)	18	0	29	47
MFSD8	C9H11NO3 (tyrosine)	27	0	19.5	46.5	Enriched in pathway hsa00970
MFSD8	C5H4N4O2 (xanthine)	42	0	1	43
MFSD8	C9H12N2O6 (uridine)	42	0	0	42
MFSD8	C9H13N3O5 (cytidine)	27	0	15	42
MFSD8	C9H11NO2 (phenylalanine)	21	0	20	41	Enriched in pathway hsa00970
SYMBOL	Prediction	Cell Panels	Gene dependency	Metabolite adjacency	Score	Pathway_enriched
MFSD9	C4H7NO4 (aspartate)	18	0	90	108	Enriched in pathway hsa00340, hsa00970, hsa00410, hsa00250
MFSD9	C5H5N5O (guanine)	27	0	57	84	Enriched in pathway hsa00230
MFSD9	C3H7NO2 (alanine)	45	0	27	72	Enriched in pathway hsa00970, hsa00250
MFSD9	C5H4N4O (hypoxanthine)	12	0	56	68	Enriched in pathway hsa00230
MFSD9	C9H14N4O3 (carnosine)	30	0	37.5	67.5	Enriched in pathway hsa00340, hsa00410
MFSD9	C5H9NO4 (glutamate)	24	0	42.5	66.5	Enriched in pathway hsa00340, hsa00480, hsa00970, hsa00250
MFSD9	C2H5NO2 (glycine)	0	0	65.5	65.5	Enriched in pathway hsa00480, hsa00970, hsa00230
MFSD9	C4H12N2 (putrescine)	36	0	29.5	65.5	Enriched in pathway hsa00480
MFSD9	C20H32O2 (Arachidonic acid)	27	0	38	65
MFSD9	C3H7NO2 (sarcosine)	45	0	17.5	62.5
MFSD9	C10H17N3O6S (glutathione red)	9	0	48.5	57.5	Enriched in pathway hsa00480
MFSD9	C5H4N4O2 (xanthine)	33	0	19	52	Enriched in pathway hsa00230
MFSD9	C6H14N4O2 (arginine)	18	0	33	51	Enriched in pathway hsa00970
MFSD9	C10H14N5O8P (GMP)	3	0	47	50	Enriched in pathway hsa00230
MFSD9	C10H13N4O9P (Xanthylic acid)	21	0	28	49	Enriched in pathway hsa00230
MFSD9	C5H12O5 (xylitol)	48	0	0.5	48.5
MFSD9	C10H16N4O3 (anserine)	21	0	27	48	Enriched in pathway hsa00340, hsa00410
MFSD9	C3H7NO2 (beta-alanine)	27	0	20.5	47.5	Enriched in pathway hsa00410
MFSD9	C10H13N4O8P (Inosinic acid)	3	0	44.5	47.5	Enriched in pathway hsa00230
MFSD9	C6H9N3O2 (histidine)	0	0	47.5	47.5	Enriched in pathway hsa00340, hsa00970, hsa00410
MFSD9	C5H11NO2 (betaine)	27	0	20.5	47.5
MFSD9	C21H32O3 (16-a-Hydroxypregnenolone)	27	0	20	47
MFSD9	C6H9NO5 (Acetyl-Asp)	0	0	45	45	Enriched in pathway hsa00340, hsa00250
MFSD9	C21H30N7O17P3 (NADPH (red))	0	0	44.5	44.5	Enriched in pathway hsa00480
MFSD9	C20H32N6O12S2 (glutathione oxi)	0	0	44.5	44.5	Enriched in pathway hsa00480
MFSD9	C21H29N7O17P3 (NADP)	21	0	23	44	Enriched in pathway hsa00480
MFSD9	C10H14N5O7P (AMP)	0	0	44	44	Enriched in pathway hsa00230
MFSD9	C6H13O10P (6-phosphogluconate)	18	0	25	43
MFSD9	C5H9NO4 (generic glutamate isomers)	0	0	42.5	42.5	Enriched in pathway hsa00340, hsa00480, hsa00970, hsa00250
MFSD9	C9H14N3O8P (CMP)	27	0	15	42
MFSD9	C5H10N2O3 (glutamine)	12	0	29.5	41.5	Enriched in pathway hsa00970, hsa00230, hsa00250
MFSD9	C5H10N2O3S (Cys-Gly)	0	0	39.5	39.5	Enriched in pathway hsa00480
MFSD9	C5H12N2O2 (ornithine)	12	0	27	39	Enriched in pathway hsa00480
SYMBOL	Prediction	Cell Panels	Gene dependency	Metabolite adjacency	Score	Pathway_enriched
MPDU1	C2H5NO2 (glycine)	27	0	56.5	83.5	Enriched in pathway hsa00970, hsa00480
MPDU1	C6H14N4O2 (arginine)	51	0	24	75	Enriched in pathway hsa00970
MPDU1	C5H10N2O3 (glutamine)	36	0	39	75	Enriched in pathway hsa00970, hsa00250
MPDU1	C9H11NO2 (phenylalanine)	45	0	30	75	Enriched in pathway hsa00970
MPDU1	C6H9N3O2 (histidine)	51	0	23	74	Enriched in pathway hsa00970, hsa00340
MPDU1	C9H11NO3 (tyrosine)	51	0	21	72	Enriched in pathway hsa00970
MPDU1	C6H13O10P (6-phosphogluconate)	48	0	22.5	70.5
MPDU1	C20H32N6O12S2 (glutathione oxi)	18	0	48	66	Enriched in pathway hsa00480
MPDU1	C4H7NO4 (aspartate)	0	0	64.5	64.5	Enriched in pathway hsa00970, hsa00250, hsa00340
MPDU1	C4H9NO2S (homocysteine)	30	0	34.5	64.5
MPDU1	C5H11NO2 (betaine)	30	0	34.5	64.5
MPDU1	C5H6O5 (alpha-ketoglutarate)	42	0	22	64	Enriched in pathway hsa00250, hsa00340
MPDU1	C10H17N3O6S (glutathione red)	3	0	60.5	63.5	Enriched in pathway hsa00480
MPDU1	C11H12N2O2 (tryptophan)	48	0	15	63	Enriched in pathway hsa00970
MPDU1	C5H11NO2S (methionine)	48	0	12	60	Enriched in pathway hsa00970
MPDU1	C21H30N7O17P3 (NADPH (red))	0	0	56	56	Enriched in pathway hsa00480
MPDU1	C5H5N5O (guanine)	27	0	29	56
MPDU1	C3H7NO2 (alanine)	33	0	22	55	Enriched in pathway hsa00970, hsa00250
SYMBOL	Prediction	Cell Panels	Gene dependency	Metabolite adjacency	Score	Pathway_enriched
MTCH1	C2H5NO2 (glycine)	51	0	83.5	134.5	Enriched in pathway hsa00480, hsa00970, hsa00230, hsa00260
MTCH1	C4H7NO4 (aspartate)	18	0	110	128	Enriched in pathway hsa00970, hsa00410, hsa00340, hsa00270, hsa00260, hsa00250, hsa00770
MTCH1	C10H17N3O6S (glutathione red)	15	0	109	124	Enriched in pathway hsa00480, hsa00270
MTCH1	C5H9NO4 (glutamate)	30	0	76	106	Enriched in pathway hsa00480, hsa00970, hsa00910, hsa00340, hsa00250
MTCH1	C5H9NO4 (generic glutamate isomers)	27	0	76	103	Enriched in pathway hsa00270, hsa00480, hsa00970, hsa00910, hsa00340, hsa00250
MTCH1	C20H32N6O12S2 (glutathione oxi)	9	0	82	91	Enriched in pathway hsa00480
MTCH1	C21H30N7O17P3 (NADPH (red))	0	0	90.5	90.5	Enriched in pathway hsa00480
MTCH1	C6H9N3O2 (histidine)	24	0	65.5	89.5	Enriched in pathway hsa00970, hsa00410, hsa00340
MTCH1	C3H7NO2 (beta-alanine)	48	0	36	84	Enriched in pathway hsa00410, hsa00770
MTCH1	C5H7NO3 (pyroglutamate)	45	0	37.5	82.5	Enriched in pathway hsa00480
MTCH1	C5H10N2O3S (Cys-Gly)	21	0	61	82	Enriched in pathway hsa00480
MTCH1	C5H10N2O3 (glutamine)	24	0	57.5	81.5	Enriched in pathway hsa00970, hsa00230, hsa00910, hsa00250
MTCH1	C9H14N4O3 (carnosine)	24	0	55	79	Enriched in pathway hsa00410, hsa00340
MTCH1	C4H9NO2 (dimethylglycine)	54	0	23	77	Enriched in pathway hsa00260
MTCH1	C10H14N5O7P (AMP)	24	0	52	76	Enriched in pathway hsa00230
MTCH1	C10H13N4O8P (Inosinic acid)	27	0	48.5	75.5	Enriched in pathway hsa00230
MTCH1	C3H7NO2S (cysteine)	30	0	39.5	69.5	Enriched in pathway hsa00480, hsa00970, hsa00270, hsa00260, hsa00770
MTCH1	C10H13N5O4 (adenosine)	39	0	30	69	Enriched in pathway hsa00230
MTCH1	C10H7NO3 (kynurenate)	69	0	0	69
MTCH1	C5H5N5O (guanine)	12	0	56.5	68.5	Enriched in pathway hsa00230
MTCH1	C8H14N2O5S (glu-cys)	0	0	68	68	Enriched in pathway hsa00480
MTCH1	C14H20N6O5S (S-adenosyl-l-homocysteine)	36	0	29	65	Enriched in pathway hsa00270
MTCH1	C6H14N4O2 (arginine)	24	0	37	61	Enriched in pathway hsa00970
MTCH1	C5H4N4O (hypoxanthine)	21	0	38.5	59.5	Enriched in pathway hsa00230
MTCH1	C4H8N2O3 (asparagine)	21	0	38	59	Enriched in pathway hsa00970, hsa00250
MTCH1	C10H13N4O9P (Xanthylic acid)	21	0	37.5	58.5	Enriched in pathway hsa00230
MTCH1	C5H12N2O2 (ornithine)	24	0	33	57	Enriched in pathway hsa00480
MTCH1	C3H7NO3 (serine)	27	0	29	56	Enriched in pathway hsa00970, hsa00270, hsa00260
MTCH1	C4H12N2 (putrescine)	24	0	32	56	Enriched in pathway hsa00480
MTCH1	C5H6O5 (alpha-ketoglutarate)	18	0	37.5	55.5	Enriched in pathway hsa00340, hsa00250
MTCH1	C10H14N5O8P (GMP)	27	0	28.5	55.5	Enriched in pathway hsa00230
MTCH1	C3H8NO6P (phosphoserine)	27	0	28.5	55.5	Enriched in pathway hsa00970, hsa00270, hsa00260
SYMBOL	Prediction	Cell Panels	Gene dependency	Metabolite adjacency	Score	Pathway_enriched
MTCH2	C10H17N3O6S (glutathione red)	18	0	23.5	41.5
MTCH2	C4H9O7P (erythrose-4P)	39	0	0	39
MTCH2	C10H14N2O5 (thymidine)	18	0	18	36
MTCH2	C10H12N2O3 (kynurenine)	36	0	0	36
MTCH2	C9H12N2O6 (uridine)	21	0	9	30
MTCH2	C29H50O2 (alpha-tocopherol)	30	0	0	30
MTCH2	C3H7NO2S (cysteine)	24	0	5	29
MTCH2	C6H13O9P (G6P)	15	0	13	28
MTCH2	C6H12O6 (inositol)	18	0	9	27
MTCH2	C20H23N7O6 (5,10-Methylene-THF)	0	0	27	27
MTCH2	C10H16N2O11P2 (dTDP)	9	0	18	27
SYMBOL	Prediction	Cell Panels	Gene dependency	Metabolite adjacency	Score	Pathway_enriched
NIPAL2	C4H7NO4 (aspartate)	9	0	67.5	76.5	Enriched in pathway hsa00250, hsa00970, hsa00340, hsa00410
NIPAL2	C9H17NO5 (pantothenate)	60	0	0	60	Enriched in pathway hsa00410
NIPAL2	C6H10O7 (glucuronate)	54	0	0	54
NIPAL2	C5H4N4O (hypoxanthine)	33	0	17	50
NIPAL2	C6H9NO5 (Acetyl-Asp)	15	0	34	49	Enriched in pathway hsa00340, hsa00250
NIPAL2	C9H12N2O6 (uridine)	48	0	0.5	48.5
NIPAL2	C6H5NO2 (picolinic acid)	45	0	0	45
NIPAL2	C3H7NO3 (serine)	6	0	37	43	Enriched in pathway hsa00970
NIPAL2	C5H9NO2 (proline)	42	0	0.5	42.5	Enriched in pathway hsa00970
NIPAL2	C3H5O6P (PEP)	30	0	9	39
NIPAL2	C9H14N4O3 (carnosine)	21	0	17.5	38.5	Enriched in pathway hsa00340, hsa00410
NIPAL2	C4H8N2O3 (asparagine)	6	0	32	38	Enriched in pathway hsa00250, hsa00970
NIPAL2	C11H16N2O8 (N-Acetylaspartylglutamic acid)	21	0	16	37	Enriched in pathway hsa00250
NIPAL2	C5H12N2O2 (ornithine)	9	0	26.5	35.5
NIPAL2	C3H8NO6P (phosphoserine)	0	0	35.5	35.5	Enriched in pathway hsa00970
NIPAL2	C10H14N5O8P (GMP)	21	0	13	34
NIPAL2	C5H6O5 (alpha-ketoglutarate)	24	0	9.5	33.5	Enriched in pathway hsa00250, hsa00340
NIPAL2	C6H8O7 (isocitrate)	15	0	18	33
NIPAL2	C3H7NO2 (beta-alanine)	12	0	20.5	32.5	Enriched in pathway hsa00410
SYMBOL	Prediction	Cell Panels	Gene dependency	Metabolite adjacency	Score	Pathway_enriched
NIPAL3	C4H7NO4 (aspartate)	21	0	61.5	82.5	Enriched in pathway hsa00250
NIPAL3	C6H9NO5 (Acetyl-Asp)	21	0	36.5	57.5	Enriched in pathway hsa00250
NIPAL3	C6H13O10P (6-phosphogluconate)	48	0	0	48
NIPAL3	C10H14N5O8P (GMP)	18	0	26	44
NIPAL3	C10H13N4O8P (Inosinic acid)	0	0	41	41
NIPAL3	C14H18N5O11P (Adenylsuccinic acid)	12	0	27.5	39.5	Enriched in pathway hsa00250
NIPAL3	C21H28N7O14P2 (NAD)	24	0	15	39
NIPAL3	C11H16N2O8 (N-Acetylaspartylglutamic acid)	18	0	20	38	Enriched in pathway hsa00250
NIPAL3	C4H8N2O3 (asparagine)	0	0	36.5	36.5	Enriched in pathway hsa00250
NIPAL3	C10H13N5O4 (adenosine)	24	0	9	33
NIPAL3	C13H16N2O2 (melatonin and derivative)	33	0	0	33
NIPAL3	C6H5NO2 (picolinic acid)	33	0	0	33
NIPAL3	C4H12N2 (putrescine)	24	0	7	31
SYMBOL	Prediction	Cell Panels	Gene dependency	Metabolite adjacency	Score	Pathway_enriched
OCA2	C4H7NO4 (aspartate)	12	0	42.5	54.5
OCA2	C4H9NO2S (homocysteine)	27	0	24.5	51.5
OCA2	C15H22N6O5S (adenosyl-methionine)	18	0	30	48
OCA2	C9H13N3O5 (cytidine)	21	0	25.5	46.5
OCA2	C9H15N2O15P3 (UTP)	0	0	43.5	43.5
OCA2	C2H5NO2 (glycine)	24	0	19	43
OCA2	C5H10O5 (generic pentose)	27	0	16	43	Enriched in pathway hsa00040, hsa00030
OCA2	C5H6O5 (alpha-ketoglutarate)	33	0	9.5	42.5	Enriched in pathway hsa00040
OCA2	C8H8O4 (homogentisate)	42	0	0.5	42.5
OCA2	C9H12N2O6 (uridine)	33	0	9	42
OCA2	C9H14N2O12P2 (UDP)	18	0	22	40
OCA2	C4H9N3O2 (creatine)	39	0	0	39
OCA2	C6H12O7 (gluconic acid)	12	0	24.5	36.5	Enriched in pathway hsa00030
OCA2	C5H11O8P (generic pentose P)	36	0	0	36	Enriched in pathway hsa00040, hsa00030
OCA2	C6H13O10P (6-phosphogluconate)	18	0	16	34	Enriched in pathway hsa00030
OCA2	C7H14N2O4S (cystathionine)	24	0	9	33
OCA2	C21H28N7O14P2 (NAD)	15	0	16	31
OCA2	C3H5O6P (PEP)	30	0	0.5	30.5
SYMBOL	Prediction	Cell Panels	Gene dependency	Metabolite adjacency	Score	Pathway_enriched
OSTCP1	C50H95NO8 (Glucosylceramide (d18:1/26:1(17Z)))	27	0	28	55
OSTCP1	C4H12N2 (putrescine)	45	0	0	45
OSTCP1	C8H14N2O5S (glu-cys)	27	0	18	45
OSTCP1	C7H14N2O4S (cystathionine)	45	0	0	45
OSTCP1	C3H7NO3 (serine)	15	0	27.5	42.5
OSTCP1	C3H4O4 (malonate)	42	0	0	42
OSTCP1	C4H7NO4 (aspartate)	9	0	27.5	36.5
OSTCP1	C5H12N2O2 (ornithine)	12	0	24	36
OSTCP1	C20H32O5 (Prostaglandin E2)	24	0	10	34	Enriched in pathway hsa00590
OSTCP1	C19H28O2 (Dehydroepiandrosterone)	15	0	18	33
OSTCP1	C9H13N3O5 (cytidine)	24	0	8	32
OSTCP1	C3H8NO6P (phosphoserine)	0	0	31	31
OSTCP1	C6H14O6 (mannitol and dulcitol)	30	0	0	30
OSTCP1	C10H10N4O2S (Sulfadiazine)	30	0	0	30
OSTCP1	C20H32N6O12S2 (glutathione oxi)	21	0	8.5	29.5
OSTCP1	C20H32O2 (Arachidonic acid)	0	0	29.5	29.5	Enriched in pathway hsa00590
OSTCP1	C10H17N3O6S (glutathione red)	0	0	29	29
SYMBOL	Prediction	Cell Panels	Gene dependency	Metabolite adjacency	Score	Pathway_enriched
PTCH2	C4H7NO4 (aspartate)	15	0	91.5	106.5	Enriched in pathway hsa00760, hsa00250
PTCH2	C6H13O10P (6-phosphogluconate)	45	0	35.5	80.5
PTCH2	C21H28N7O14P2 (NAD)	27	0	40.5	67.5	Enriched in pathway hsa00760, hsa00983
PTCH2	C6H9NO5 (Acetyl-Asp)	18	0	41	59	Enriched in pathway hsa00250
PTCH2	C20H32N6O12S2 (glutathione oxi)	15	0	43.5	58.5	Enriched in pathway hsa00480
PTCH2	C9H13N3O5 (cytidine)	21	0	34	55
PTCH2	C21H29N7O17P3 (NADP)	12	0	41.5	53.5	Enriched in pathway hsa00480, hsa00760, hsa00983
PTCH2	C21H30N7O17P3 (NADPH (red))	0	0	51	51	Enriched in pathway hsa00480
PTCH2	C3H7NO2 (beta-alanine)	36	0	14	50
PTCH2	C4H8N2O3 (asparagine)	15	0	34	49	Enriched in pathway hsa00250
PTCH2	C10H17N3O6S (glutathione red)	21	0	27.5	48.5	Enriched in pathway hsa00480
PTCH2	C9H15N2O15P3 (UTP)	0	0	43.5	43.5
PTCH2	C2H5NO2 (glycine)	24	0	18.5	42.5	Enriched in pathway hsa00480
PTCH2	C10H13N5O4 (adenosine)	18	0	24	42
PTCH2	C14H18N5O11P (Adenylsuccinic acid)	0	0	42	42	Enriched in pathway hsa00250
SYMBOL	Prediction	Cell Panels	Gene dependency	Metabolite adjacency	Score	Pathway_enriched
PTCHD1	C4H9NO2S (homocysteine)	30	0	9	39	Enriched in pathway hsa00270, hsa00920
PTCHD1	C5H10N2O3 (glutamine)	27	0	6.5	33.5	Enriched in pathway hsa00970
PTCHD1	C5H9NO2 (proline)	24	0	8	32	Enriched in pathway hsa00970
PTCHD1	C3H7NO3 (serine)	12	0	19	31	Enriched in pathway hsa00970, hsa00270, hsa00260, hsa00920
PTCHD1	C5H10O5 (generic pentose)	15	0	16	31	Enriched in pathway hsa00040
PTCHD1	C7H14N2O4S (cystathionine)	21	0	10	31	Enriched in pathway hsa00270, hsa00260
PTCHD1	C4H7NO4 (aspartate)	0	0	30	30	Enriched in pathway hsa00970, hsa00270, hsa00260
PTCHD1	C3H9O6P (alpha-glycerophosphate)	30	0	0	30
PTCHD1	C24H40O4 (3b,12a-Dihydroxy-5a-cholanoic acid)	30	0	0	30
PTCHD1	C9H18NO4 (acetylcarnitine)	30	0	0	30
PTCHD1	C8H18N4O2 (N,N-dimethylarginine)	30	0	0	30
SYMBOL	Prediction	Cell Panels	Gene dependency	Metabolite adjacency	Score	Pathway_enriched
PTCHD3	C9H11NO3 (tyrosine)	18	0	24.5	42.5	Enriched in pathway hsa00970
PTCHD3	C4H12N2 (putrescine)	36	0	5	41	Enriched in pathway hsa00480
PTCHD3	C4H9NO2S (homocysteine)	30	0	7.5	37.5
PTCHD3	C20H32N6O12S2 (glutathione oxi)	27	0	9.5	36.5	Enriched in pathway hsa00480
PTCHD3	C11H12N2O2 (tryptophan)	24	0	6	30	Enriched in pathway hsa00970, hsa00260
PTCHD3	C2H5NO2 (glycine)	9	0	20.5	29.5	Enriched in pathway hsa00970, hsa00480, hsa00260
PTCHD3	C4H7NO4 (aspartate)	18	0	10.5	28.5	Enriched in pathway hsa00970, hsa00260
PTCHD3	C9H11NO2 (phenylalanine)	18	0	10.5	28.5	Enriched in pathway hsa00970
PTCHD3	C5H12N2O2 (ornithine)	0	0	28	28	Enriched in pathway hsa00480
SYMBOL	Prediction	Cell Panels	Gene dependency	Metabolite adjacency	Score	Pathway_enriched
PTCHD4	C4H7NO4 (aspartate)	0	0	77	77	Enriched in pathway hsa00970, hsa00250, hsa00270, hsa00340, hsa00260
PTCHD4	C10H17N3O6S (glutathione red)	21	0	49	70	Enriched in pathway hsa00480, hsa00270
PTCHD4	C10H14N5O7P (AMP)	18	0	51	69	Enriched in pathway hsa00230
PTCHD4	C10H13N5O4 (adenosine)	36	0	29.5	65.5	Enriched in pathway hsa00230
PTCHD4	C3H7NO2S (cysteine)	24	0	35.5	59.5	Enriched in pathway hsa00970, hsa00480, hsa00270, hsa00920, hsa00260
PTCHD4	C10H13N4O8P (Inosinic acid)	0	0	56.5	56.5	Enriched in pathway hsa00230
PTCHD4	C2H5NO2 (glycine)	15	0	36	51	Enriched in pathway hsa00970, hsa00480, hsa00230, hsa00260
PTCHD4	C5H12N2O2 (ornithine)	30	0	21	51	Enriched in pathway hsa00480
PTCHD4	C10H14N5O8P (GMP)	21	0	29	50	Enriched in pathway hsa00230
PTCHD4	C4H6O5 (malate)	48	0	1	49
PTCHD4	C5H9NO4 (generic glutamate isomers)	6	0	42	48	Enriched in pathway hsa00270, hsa00920, hsa00970, hsa00480, hsa00910, hsa00250, hsa00340
PTCHD4	C6H9N3O2 (histidine)	12	0	35.5	47.5	Enriched in pathway hsa00970, hsa00340
PTCHD4	C10H13N2O11P (orotidine)	27	0	19	46
PTCHD4	C10H13N2O11P (Orotidylic acid)	27	0	19	46
PTCHD4	C5H10N2O3 (glutamine)	30	0	15.5	45.5	Enriched in pathway hsa00970, hsa00230, hsa00910, hsa00250
PTCHD4	C14H18N5O11P (Adenylsuccinic acid)	0	0	44.5	44.5	Enriched in pathway hsa00230, hsa00250
PTCHD4	C5H9NO2 (proline)	33	0	10	43	Enriched in pathway hsa00970
PTCHD4	C5H9NO4 (glutamate)	0	0	42	42	Enriched in pathway hsa00970, hsa00480, hsa00910, hsa00250, hsa00340
PTCHD4	C4H4O4 (fumarate)	42	0	0	42	Enriched in pathway hsa00250
PTCHD4	C6H12O6 (generic hexoses (HILIC pos))	33	0	9	42
SYMBOL	Prediction	Cell Panels	Gene dependency	Metabolite adjacency	Score	Pathway_enriched
RHCE	C4H7NO4 (aspartate)	27	0	53	80	Enriched in pathway hsa00970, hsa00270, hsa00260
RHCE	C2H5NO2 (glycine)	24	0	47	71	Enriched in pathway hsa00480, hsa00970, hsa00260
RHCE	C8H14N2O5S (glu-cys)	27	0	36	63	Enriched in pathway hsa00480
RHCE	C10H13N5O4 (adenosine)	27	0	30	57
RHCE	C5H4N4O (hypoxanthine)	30	0	25.5	55.5
RHCE	C5H9NO4 (glutamate)	24	0	26.5	50.5	Enriched in pathway hsa00480, hsa00970
RHCE	C5H9NO4 (generic glutamate isomers)	24	0	26.5	50.5	Enriched in pathway hsa00270, hsa00920, hsa00480, hsa00970
RHCE	C3H7NO3 (serine)	0	0	50	50	Enriched in pathway hsa00970, hsa00270, hsa00260, hsa00920
RHCE	C10H17N3O6S (glutathione red)	9	0	40	49	Enriched in pathway hsa00480, hsa00270
RHCE	C4H6O5 (malate)	27	0	16	43
RHCE	C3H7NO4S (3-Sulfinoalanine)	27	0	16	43	Enriched in pathway hsa00270
RHCE	C10H14N5O7P (AMP)	0	0	42.5	42.5
RHCE	C5H7NO3 (pyroglutamate)	15	0	25	40	Enriched in pathway hsa00480
RHCE	C10H12N4O5 (inosine)	39	0	0	39
SYMBOL	Prediction	Cell Panels	Gene dependency	Metabolite adjacency	Score	Pathway_enriched
RHD	C6H12O6 (inositol)	39	0	0	39
RHD	C6H12O7 (gluconic acid)	27	0	9	36
RHD	C5H4N4O (hypoxanthine)	15	0	20.5	35.5
RHD	C6H13O9P (I1P)	12	0	21	33
RHD	C4H7NO4 (aspartate)	0	0	32.5	32.5
RHD	C4H6O4 (succinate)	27	0	0	27
RHD	C6H13O10P (6-phosphogluconate)	27	0	0	27
RHD	C12H14O7 (Phenylglucuronide)	27	0	0	27
RHD	C6H14O12P2 (Hexose bisP)	0	0	25	25
RHD	C46H90NO7P (C38:2 PC)	24	0	0	24
SYMBOL	Prediction	Cell Panels	Gene dependency	Metabolite adjacency	Score	Pathway_enriched
SCAP	C10H17N3O6S (glutathione red)	39	7	74.5	120.5	Enriched in pathway hsa00480
SCAP	C20H32N6O12S2 (glutathione oxi)	30	7	75	112	Enriched in pathway hsa00480
SCAP	C2H5NO2 (glycine)	27	0	68	95	Enriched in pathway hsa00480, hsa00970
SCAP	C21H30N7O17P3 (NADPH (red))	0	0	93	93	Enriched in pathway hsa00480
SCAP	C8H14N2O5S (glu-cys)	0	0	77	77	Enriched in pathway hsa00480
SCAP	C21H29N7O17P3 (NADP)	21	6	47	74	Enriched in pathway hsa00480, hsa00760, hsa00983
SCAP	C4H7NO4 (aspartate)	15	0	54	69	Enriched in pathway hsa00760, hsa00970
SCAP	C21H28N7O14P2 (NAD)	24	5	33	62	Enriched in pathway hsa00760, hsa00983
SCAP	C6H13O10P (6-phosphogluconate)	15	2	43	60
SCAP	C5H9NO4 (glutamate)	9	0	49	58	Enriched in pathway hsa00480, hsa00970
SCAP	C4H6O5 (malate)	48	6	3	57
SCAP	C3H7NO3 (serine)	36	0	18.5	54.5	Enriched in pathway hsa00970
SCAP	C6H14N4O2 (arginine)	42	0	12	54	Enriched in pathway hsa00970
SCAP	C3H7NO2S (cysteine)	3	0	47.5	50.5	Enriched in pathway hsa00480, hsa00970
SYMBOL	Prediction	Cell Panels	Gene dependency	Metabolite adjacency	Score	Pathway_enriched
SFXN4	C4H7NO4 (aspartate)	0	0	126.5	126.5	Enriched in pathway hsa00970, hsa00250, hsa00270
SFXN4	C2H5NO2 (glycine)	21	0	71	92	Enriched in pathway hsa00970, hsa00480, hsa00230
SFXN4	C5H10N2O3S (Cys-Gly)	21	0	70.5	91.5	Enriched in pathway hsa00480
SFXN4	C10H17N3O6S (glutathione red)	18	0	71.5	89.5	Enriched in pathway hsa00480, hsa00270
SFXN4	C10H14N5O7P (AMP)	21	0	63.5	84.5	Enriched in pathway hsa00230
SFXN4	C5H9NO2 (proline)	48	0	27	75	Enriched in pathway hsa00970
SFXN4	C21H32O3 (16-a-Hydroxypregnenolone)	27	0	48	75	Enriched in pathway hsa00140
SFXN4	C15H22N6O5S (adenosyl-methionine)	24	0	48.5	72.5	Enriched in pathway hsa00270
SFXN4	C6H9N3O2 (histidine)	18	0	53	71	Enriched in pathway hsa00970
SFXN4	C10H13N5O4 (adenosine)	27	0	42.5	69.5	Enriched in pathway hsa00230
SFXN4	C3H7NO2 (beta-alanine)	45	0	24	69
SFXN4	C5H5N5O (guanine)	18	0	51	69	Enriched in pathway hsa00230
SFXN4	C4H8N2O3 (asparagine)	45	0	23.5	68.5	Enriched in pathway hsa00970, hsa00250
SFXN4	C5H7NO3 (pyroglutamate)	30	0	37	67	Enriched in pathway hsa00480
SFXN4	C5H9NO4 (generic glutamate isomers)	3	0	63.5	66.5	Enriched in pathway hsa00270, hsa00970, hsa00480, hsa00250, hsa00910
SFXN4	C5H10N2O3 (glutamine)	30	0	35	65	Enriched in pathway hsa00970, hsa00250, hsa00230, hsa00910
SFXN4	C10H14N5O8P (GMP)	24	0	40.5	64.5	Enriched in pathway hsa00230
SFXN4	C3H7NO2 (alanine)	27	0	37	64	Enriched in pathway hsa00970, hsa00250, hsa00270
SFXN4	C5H9NO4 (glutamate)	0	0	63.5	63.5	Enriched in pathway hsa00970, hsa00480, hsa00250, hsa00910
SFXN4	C9H11NO3 (tyrosine)	15	0	48	63	Enriched in pathway hsa00970
SFXN4	C5H12N2O2 (ornithine)	36	0	25.5	61.5	Enriched in pathway hsa00480
SFXN4	C14H20N6O5S (S-adenosyl-l-homocysteine)	42	0	19	61	Enriched in pathway hsa00270
SFXN4	C6H14O6 (sorbitol)	60	0	1	61
SFXN4	C3H7NO3 (serine)	30	0	30	60	Enriched in pathway hsa00970, hsa00270
SFXN4	C10H13N4O9P (Xanthylic acid)	27	0	33	60	Enriched in pathway hsa00230
SFXN4	C9H15N2O15P3 (UTP)	12	0	46	58
SFXN4	C9H14N4O3 (carnosine)	15	0	42.5	57.5
SFXN4	C12H23O14P (trehalose 6P)	57	0	0	57
SFXN4	C19H28O2 (Dehydroepiandrosterone)	18	0	38	56	Enriched in pathway hsa00140
SFXN4	C12H22O11 (sucrose)	54	0	1	55
SFXN4	C5H9NO3 (4-hydroxyproline)	54	0	0	54
SFXN4	C10H13N4O8P (Inosinic acid)	15	0	38.5	53.5	Enriched in pathway hsa00230
SFXN4	C20H32N6O12S2 (glutathione oxi)	0	0	53	53	Enriched in pathway hsa00480
SFXN4	C21H30N7O17P3 (NADPH (red))	0	0	52.5	52.5	Enriched in pathway hsa00480
SFXN4	C9H14N3O8P (CMP)	42	0	10	52
SFXN4	C3H7NO2 (sarcosine)	0	0	51	51
SFXN4	C23H38N7O17P3S (Acetyl-CoA)	30	0	19	49	Enriched in pathway hsa00480
SFXN4	C24H38N7O19P3S (Malonyl-CoA)	30	0	19	49
SFXN4	C6H9NO5 (Acetyl-Asp)	0	0	49	49	Enriched in pathway hsa00250
SFXN4	C6H11NO4 (2-aminoadipate)	48	0	0.5	48.5
SFXN4	C9H11NO2 (phenylalanine)	21	0	27	48	Enriched in pathway hsa00970
SFXN4	C9H11NO4 (Dihydroxy-Phe)	27	0	19	46
SFXN4	C10H13N2O11P (orotidine)	27	0	19	46
SFXN4	C8H15N2O9P (FGAR)	27	0	19	46	Enriched in pathway hsa00230
SFXN4	C5H11NO2S (methionine)	18	0	27.5	45.5	Enriched in pathway hsa00970, hsa00270
SYMBOL	Prediction	Cell Panels	Gene dependency	Metabolite adjacency	Score	Pathway_enriched
SFXN5	C9H11NO2 (phenylalanine)	48	0	47.5	95.5	Enriched in pathway hsa00970
SFXN5	C10H17N3O6S (glutathione red)	21	0	73.5	94.5	Enriched in pathway hsa00480, hsa00270
SFXN5	C5H9NO4 (glutamate)	9	0	84.5	93.5	Enriched in pathway hsa00970, hsa00250, hsa00480, hsa00910, hsa00340
SFXN5	C5H9NO4 (generic glutamate isomers)	9	0	84.5	93.5	Enriched in pathway hsa00270, hsa00970, hsa00250, hsa00480, hsa00910, hsa00340
SFXN5	C9H11NO3 (tyrosine)	30	0	62	92	Enriched in pathway hsa00970
SFXN5	C4H7NO4 (aspartate)	0	0	90	90	Enriched in pathway hsa00970, hsa00250, hsa00260, hsa00270, hsa00340
SFXN5	C5H10N2O3 (glutamine)	30	0	49.5	79.5	Enriched in pathway hsa00970, hsa00250, hsa00910
SFXN5	C5H11NO2 (betaine)	42	0	29	71	Enriched in pathway hsa00260
SFXN5	C5H7NO3 (pyroglutamate)	27	0	43	70	Enriched in pathway hsa00480
SFXN5	C5H9NO2 (proline)	45	0	21	66	Enriched in pathway hsa00970
SFXN5	C11H12N2O2 (tryptophan)	30	0	34	64	Enriched in pathway hsa00970, hsa00260
SFXN5	C3H7NO3 (serine)	42	0	19.5	61.5	Enriched in pathway hsa00970, hsa00260, hsa00270
SFXN5	C2H5NO2 (glycine)	0	0	59.5	59.5	Enriched in pathway hsa00970, hsa00480, hsa00260
SFXN5	C5H6O5 (alpha-ketoglutarate)	12	0	43	55	Enriched in pathway hsa00250, hsa00340
SFXN5	C8H14N2O5S (glu-cys)	6	0	46.5	52.5	Enriched in pathway hsa00480
SFXN5	C4H8N2O3 (asparagine)	33	0	19	52	Enriched in pathway hsa00970, hsa00250
SFXN5	C5H11NO2S (methionine)	48	0	3	51	Enriched in pathway hsa00970, hsa00270
SFXN5	C14H18N2O6 (gln-tyr)	30	0	20	50	Enriched in pathway hsa00480
SFXN5	C3H8NO6P (phosphoserine)	9	0	39.5	48.5	Enriched in pathway hsa00970, hsa00260, hsa00270
SFXN5	C6H13NO2 (leucine)	48	0	0	48	Enriched in pathway hsa00970
SFXN5	C5H11NO2 (valine)	48	0	0	48	Enriched in pathway hsa00970
SFXN5	C5H12N2O2 (ornithine)	24	0	22.5	46.5	Enriched in pathway hsa00480
SFXN5	C6H9N3O2 (histidine)	36	0	9.5	45.5	Enriched in pathway hsa00970, hsa00340
SYMBOL	Prediction	Cell Panels	Gene dependency	Metabolite adjacency	Score	Pathway_enriched
SLC10A3	C4H7NO4 (aspartate)	30	0	117	147
SLC10A3	C10H14N5O7P (AMP)	42	0	58.5	100.5	Enriched in pathway hsa00230
SLC10A3	C10H13N4O8P (Inosinic acid)	15	0	85.5	100.5	Enriched in pathway hsa00230
SLC10A3	C14H20N6O5S (S-adenosyl-l-homocysteine)	57	0	40.5	97.5
SLC10A3	C10H17N3O6S (glutathione red)	24	0	65.5	89.5	Enriched in pathway hsa00480
SLC10A3	C10H14N5O8P (GMP)	51	0	34.5	85.5	Enriched in pathway hsa00230
SLC10A3	C2H5NO2 (glycine)	3	0	77.5	80.5	Enriched in pathway hsa00230, hsa00480
SLC10A3	C5H5N5O (guanine)	24	0	56	80	Enriched in pathway hsa00230
SLC10A3	C9H14N3O8P (CMP)	57	0	19	76
SLC10A3	C9H13N3O5 (cytidine)	24	0	52	76
SLC10A3	C6H14O6 (sorbitol)	66	0	10	76
SLC10A3	C6H13O10P (6-phosphogluconate)	51	0	24	75
SLC10A3	C5H12N2O2 (ornithine)	39	0	31.5	70.5	Enriched in pathway hsa00480
SLC10A3	C10H13N4O9P (Xanthylic acid)	24	0	46	70	Enriched in pathway hsa00230
SLC10A3	C10H16N5O13P3 (ATP)	15	0	54.5	69.5	Enriched in pathway hsa00230
SLC10A3	C10H13N5O4 (adenosine)	18	0	51	69	Enriched in pathway hsa00230
SLC10A3	C14H18N5O11P (Adenylsuccinic acid)	0	0	69	69	Enriched in pathway hsa00230
SLC10A3	C6H9N3O2 (histidine)	27	0	41.5	68.5
SLC10A3	C20H32N6O12S2 (glutathione oxi)	12	0	56	68	Enriched in pathway hsa00480
SLC10A3	C6H14O12P2 (Hexose bisP)	24	0	42	66
SLC10A3	C4H12N2 (putrescine)	36	0	29	65	Enriched in pathway hsa00480
SLC10A3	C21H30N7O17P3 (NADPH (red))	0	0	64	64	Enriched in pathway hsa00480
SLC10A3	C6H14N4O2 (arginine)	27	0	37	64
SLC10A3	C5H4N4O2 (xanthine)	24	0	40	64	Enriched in pathway hsa00230
SLC10A3	C7H14N2O4S (cystathionine)	42	0	20.5	62.5
SLC10A3	C9H11NO3 (tyrosine)	24	0	38	62
SLC10A3	C5H10N2O3 (glutamine)	15	0	46	61	Enriched in pathway hsa00230
SLC10A3	C5H10N2O3S (Cys-Gly)	0	0	61	61	Enriched in pathway hsa00480
SLC10A3	C15H22N6O5S (adenosyl-methionine)	18	0	42.5	60.5
SYMBOL	Prediction	Cell Panels	Gene dependency	Metabolite adjacency	Score	Pathway_enriched
SLC10A4	C6H13O10P (6-phosphogluconate)	66	0	6	72	Enriched in pathway hsa00030
SLC10A4	C2H5NO2 (glycine)	24	0	46	70	Enriched in pathway hsa00970, hsa00480
SLC10A4	C4H7NO4 (aspartate)	9	0	61	70	Enriched in pathway hsa00970, hsa00270, hsa00250, hsa00340
SLC10A4	C6H12O7 (gluconic acid)	36	0	34	70	Enriched in pathway hsa00030
SLC10A4	C10H17N3O6S (glutathione red)	0	0	64	64	Enriched in pathway hsa00270, hsa00480
SLC10A4	C3H7NO3 (serine)	27	0	32.5	59.5	Enriched in pathway hsa00970, hsa00270, hsa00920
SLC10A4	C6H11O9P (6-Phosphonoglucono-D-lactone)	24	0	34	58	Enriched in pathway hsa00030
SLC10A4	C5H9NO4 (glutamate)	12	0	43	55	Enriched in pathway hsa00970, hsa00250, hsa00480, hsa00340
SLC10A4	C5H9NO4 (generic glutamate isomers)	6	0	43	49	Enriched in pathway hsa00270, hsa00920, hsa00970, hsa00250, hsa00480, hsa00340
SLC10A4	C4H9NO2S (homocysteine)	24	0	24	48	Enriched in pathway hsa00270, hsa00920
SLC10A4	C5H6O5 (alpha-ketoglutarate)	21	0	26	47	Enriched in pathway hsa00250, hsa00340
SLC10A4	C8H20NO6PR (alpha-glycerophosphocholine)	24	0	23	47
SLC10A4	C9H11NO2 (phenylalanine)	18	0	28	46	Enriched in pathway hsa00970
SLC10A4	C10H7NO3 (kynurenate)	45	0	0	45
SLC10A4	C7H14N2O4S (cystathionine)	18	0	26.5	44.5	Enriched in pathway hsa00270
SLC10A4	C5H7NO3 (pyroglutamate)	18	0	26	44	Enriched in pathway hsa00480
SLC10A4	C21H28N7O14P2 (NAD)	36	0	6	42
SLC10A4	C4H8N2O3 (asparagine)	18	0	22	40	Enriched in pathway hsa00970, hsa00250
SLC10A4	C21H30N7O17P3 (NADPH (red))	0	0	39	39	Enriched in pathway hsa00480
SYMBOL	Prediction	Cell Panels	Gene dependency	Metabolite adjacency	Score	Pathway_enriched
SLC10A5	C10H17N3O6S (glutathione red)	18	0	91	109	Enriched in pathway hsa00480, hsa00270
SLC10A5	C6H13O10P (6-phosphogluconate)	63	0	39	102	Enriched in pathway hsa00030
SLC10A5	C5H9NO4 (glutamate)	45	0	50.5	95.5	Enriched in pathway hsa00480, hsa00250, hsa00970, hsa00910, hsa00430, hsa00340
SLC10A5	C21H30N7O17P3 (NADPH (red))	0	0	85.5	85.5	Enriched in pathway hsa00480
SLC10A5	C20H32N6O12S2 (glutathione oxi)	0	0	85	85	Enriched in pathway hsa00480
SLC10A5	C2H5NO2 (glycine)	12	0	67.5	79.5	Enriched in pathway hsa00480, hsa00970
SLC10A5	C5H10N2O3 (glutamine)	15	0	61.5	76.5	Enriched in pathway hsa00250, hsa00970, hsa00910
SLC10A5	C5H9NO4 (generic glutamate isomers)	21	0	50.5	71.5	Enriched in pathway hsa00270, hsa00480, hsa00250, hsa00970, hsa00910, hsa00430, hsa00340
SLC10A5	C6H12O7 (gluconic acid)	21	0	45	66	Enriched in pathway hsa00030
SLC10A5	C5H6O5 (alpha-ketoglutarate)	18	0	41.5	59.5	Enriched in pathway hsa00250, hsa00430, hsa00340
SLC10A5	C3H7NO2 (alanine)	18	0	41.5	59.5	Enriched in pathway hsa00250, hsa00970, hsa00430, hsa00270
SLC10A5	C6H11O9P (6-Phosphonoglucono-D-lactone)	12	0	45	57	Enriched in pathway hsa00030
SLC10A5	C8H14N2O5S (glu-cys)	0	0	56.5	56.5	Enriched in pathway hsa00480
SLC10A5	C5H7NO3 (pyroglutamate)	15	0	41.5	56.5	Enriched in pathway hsa00480
SLC10A5	C4H7NO4 (aspartate)	0	0	56	56	Enriched in pathway hsa00250, hsa00970, hsa00270, hsa00340
SLC10A5	C4H12N2 (putrescine)	27	0	28	55	Enriched in pathway hsa00480
SLC10A5	C5H10N2O3S (Cys-Gly)	15	0	37.5	52.5	Enriched in pathway hsa00480
SLC10A5	C5H11NO2 (betaine)	24	0	26.5	50.5
SLC10A5	C21H29N7O17P3 (NADP)	6	0	42	48	Enriched in pathway hsa00480
SLC10A5	C10H14N5O8P (GMP)	21	0	27	48
SLC10A5	C6H8O7 (isocitrate)	18	0	30	48
SLC10A5	C3H7NO2 (sarcosine)	21	0	25.5	46.5
SLC10A5	C14H18N2O6 (gln-tyr)	0	0	44	44	Enriched in pathway hsa00480
SYMBOL	Prediction	Cell Panels	Gene dependency	Metabolite adjacency	Score	Pathway_enriched
SLC10A7	C4H7NO4 (aspartate)	0	0	120.5	120.5	Enriched in pathway hsa00970, hsa00260
SLC10A7	C10H17N3O6S (glutathione red)	24	0	70.5	94.5	Enriched in pathway hsa00480
SLC10A7	C3H7NO3 (serine)	57	0	37	94	Enriched in pathway hsa00970, hsa00260
SLC10A7	C2H5NO2 (glycine)	24	0	68	92	Enriched in pathway hsa00480, hsa00970, hsa00260
SLC10A7	C9H11NO2 (phenylalanine)	51	0	39	90	Enriched in pathway hsa00970
SLC10A7	C5H10N2O3 (glutamine)	27	0	60.5	87.5	Enriched in pathway hsa00970, hsa00910
SLC10A7	C6H9N3O2 (histidine)	45	0	38	83	Enriched in pathway hsa00970
SLC10A7	C5H11NO2 (betaine)	51	0	28	79	Enriched in pathway hsa00260
SLC10A7	C11H12N2O2 (tryptophan)	48	0	27	75	Enriched in pathway hsa00970, hsa00260
SLC10A7	C8H14N2O5S (glu-cys)	24	0	50	74	Enriched in pathway hsa00480
SLC10A7	C6H14N4O2 (arginine)	30	0	42	72	Enriched in pathway hsa00970
SLC10A7	C5H12N2O2 (ornithine)	33	0	39	72	Enriched in pathway hsa00480
SLC10A7	C21H30N7O17P3 (NADPH (red))	12	0	57	69	Enriched in pathway hsa00480
SLC10A7	C5H10N2O3S (Cys-Gly)	27	0	42	69	Enriched in pathway hsa00480
SLC10A7	C14H20N6O5S (S-adenosyl-l-homocysteine)	24	0	44	68
SLC10A7	C3H7NO2 (beta-alanine)	30	0	38	68
SLC10A7	C5H9NO4 (generic glutamate isomers)	3	0	64.5	67.5	Enriched in pathway hsa00480, hsa00970, hsa00910
SLC10A7	C20H32N6O12S2 (glutathione oxi)	9	0	57	66	Enriched in pathway hsa00480
SLC10A7	C9H13N3O4 (2-deoxycytidine)	39	0	26	65
SLC10A7	C5H9NO4 (glutamate)	0	0	64.5	64.5	Enriched in pathway hsa00480, hsa00970, hsa00910
SLC10A7	C10H14N5O8P (GMP)	45	0	19	64
SLC10A7	C6H13O10P (6-phosphogluconate)	36	0	26.5	62.5
SLC10A7	C6H13O9P (G6P)	45	0	17	62	Enriched in pathway hsa00562
SLC10A7	C5H5N5O (guanine)	27	0	33.5	60.5
SLC10A7	C6H14O12P2 (Hexose bisP)	3	0	57	60	Enriched in pathway hsa00562
SLC10A7	C3H8NO6P (phosphoserine)	15	0	45	60	Enriched in pathway hsa00970, hsa00260
SLC10A7	C6H9NO5 (Acetyl-Asp)	18	0	39.5	57.5
SLC10A7	C9H11NO3 (tyrosine)	45	0	12	57	Enriched in pathway hsa00970
SLC10A7	C7H7NO2 (anthranilate)	57	0	0	57
SLC10A7	C5H11NO2 (valine)	57	0	0	57	Enriched in pathway hsa00970
SLC10A7	C5H4N4O (hypoxanthine)	39	0	17	56
SLC10A7	C6H13N3O3 (citrulline)	42	0	13	55
SLC10A7	C9H14N4O3 (carnosine)	9	0	46	55
SLC10A7	C16H32O2 (n-hexadecanoate)	54	0	0	54
SYMBOL	Prediction	Cell Panels	Gene dependency	Metabolite adjacency	Score	Pathway_enriched
SLC12A8	C4H7NO4 (aspartate)	15	0	176	191	Enriched in pathway hsa00970, hsa00270, hsa00260, hsa00250
SLC12A8	C20H32N6O12S2 (glutathione oxi)	39	0	98	137	Enriched in pathway hsa00480
SLC12A8	C10H17N3O6S (glutathione red)	48	0	87	135	Enriched in pathway hsa00480, hsa00270
SLC12A8	C21H30N7O17P3 (NADPH (red))	0	0	115.5	115.5	Enriched in pathway hsa00480
SLC12A8	C3H7NO3 (serine)	45	0	70	115	Enriched in pathway hsa00970, hsa00270, hsa00260
SLC12A8	C10H14N5O7P (AMP)	48	0	66	114
SLC12A8	C7H14N2O4S (cystathionine)	78	0	28	106	Enriched in pathway hsa00270, hsa00260
SLC12A8	C5H9NO4 (glutamate)	30	0	73	103	Enriched in pathway hsa00480, hsa00970, hsa00250
SLC12A8	C5H12N2O2 (ornithine)	63	0	40	103	Enriched in pathway hsa00480
SLC12A8	C9H11NO2 (phenylalanine)	72	0	30	102	Enriched in pathway hsa00970
SLC12A8	C2H5NO2 (glycine)	3	0	98.5	101.5	Enriched in pathway hsa00480, hsa00970, hsa00260
SLC12A8	C10H13N4O8P (Inosinic acid)	0	0	98.5	98.5
SLC12A8	C4H8N2O3 (asparagine)	24	0	74	98	Enriched in pathway hsa00970, hsa00250
SLC12A8	C14H20N6O5S (S-adenosyl-l-homocysteine)	39	0	57	96	Enriched in pathway hsa00270
SLC12A8	C5H9NO4 (generic glutamate isomers)	21	0	73	94	Enriched in pathway hsa00270, hsa00480, hsa00970, hsa00250
SLC12A8	C9H14N3O8P (CMP)	78	0	15.5	93.5
SLC12A8	C8H14N2O5S (glu-cys)	12	0	81.5	93.5	Enriched in pathway hsa00480
SLC12A8	C6H9NO5 (Acetyl-Asp)	9	0	83	92	Enriched in pathway hsa00250
SLC12A8	C5H11NO2 (betaine)	54	0	37	91	Enriched in pathway hsa00260
SLC12A8	C10H13N5O4 (adenosine)	42	0	48	90
SLC12A8	C6H14N4O2 (arginine)	48	0	39	87	Enriched in pathway hsa00970
SLC12A8	C10H14N5O8P (GMP)	51	0	36	87
SLC12A8	C3H8NO6P (phosphoserine)	24	0	63	87	Enriched in pathway hsa00970, hsa00270, hsa00260
SLC12A8	C10H15N5O10P2 (ADP)	24	0	62.5	86.5
SLC12A8	C14H18N5O11P (Adenylsuccinic acid)	9	0	75.5	84.5	Enriched in pathway hsa00250
SLC12A8	C5H7NO3 (pyroglutamate)	51	0	31.5	82.5	Enriched in pathway hsa00480
SYMBOL	Prediction	Cell Panels	Gene dependency	Metabolite adjacency	Score	Pathway_enriched
SLC12A9	C4H7NO4 (aspartate)	51	0	69.5	120.5	Enriched in pathway hsa00970, hsa00270, hsa00250, hsa00260
SLC12A9	C6H13O10P (6-phosphogluconate)	51	0	19	70	Enriched in pathway hsa00030
SLC12A9	C5H9NO4 (glutamate)	18	0	44	62	Enriched in pathway hsa00480, hsa00970, hsa00250, hsa00910
SLC12A9	C5H9NO4 (generic glutamate isomers)	18	0	44	62	Enriched in pathway hsa00270, hsa00480, hsa00970, hsa00250, hsa00910
SLC12A9	C5H10N2O3 (glutamine)	6	0	54	60	Enriched in pathway hsa00970, hsa00250, hsa00910
SLC12A9	C3H7NO3 (serine)	36	0	21	57	Enriched in pathway hsa00970, hsa00270, hsa00260
SLC12A9	C21H30N7O17P3 (NADPH (red))	15	0	39	54	Enriched in pathway hsa00480
SLC12A9	C20H32N6O12S2 (glutathione oxi)	15	0	39	54	Enriched in pathway hsa00480
SLC12A9	C12H23O14P (trehalose 6P)	54	0	0	54
SLC12A9	C6H11O9P (6-Phosphonoglucono-D-lactone)	12	0	42	54	Enriched in pathway hsa00030
SLC12A9	C10H17N3O6S (glutathione red)	0	0	51	51	Enriched in pathway hsa00480, hsa00270
SLC12A9	C6H9NO5 (Acetyl-Asp)	0	0	50	50	Enriched in pathway hsa00250
SLC12A9	C5H7NO3 (pyroglutamate)	21	0	29	50	Enriched in pathway hsa00480
SLC12A9	C3H8NO6P (phosphoserine)	18	0	30	48	Enriched in pathway hsa00970, hsa00270, hsa00260
SLC12A9	C3H4O2 (malondialdehyde)	48	0	0	48
SLC12A9	C14H20N6O5S (S-adenosyl-l-homocysteine)	18	0	27	45	Enriched in pathway hsa00270
SLC12A9	C6H13O9P (Fructose P)	36	0	9	45	Enriched in pathway hsa00030
SLC12A9	C2H5NO2 (glycine)	6	0	38.5	44.5	Enriched in pathway hsa00480, hsa00970, hsa00260
SLC12A9	C9H15N2O15P3 (UTP)	24	0	18.5	42.5
SLC12A9	C6H12O7 (gluconic acid)	0	0	42	42	Enriched in pathway hsa00030
SLC12A9	C5H6O5 (alpha-ketoglutarate)	12	0	29	41	Enriched in pathway hsa00250
SLC12A9	C10H16N5O13P3 (ATP)	27	0	13.5	40.5
SLC12A9	C6H13O9P (generic hexose P)	27	0	13.5	40.5	Enriched in pathway hsa00030
SLC12A9	C4H12N2 (putrescine)	30	0	10	40	Enriched in pathway hsa00480
SYMBOL	Prediction	Cell Panels	Gene dependency	Metabolite adjacency	Score	Pathway_enriched
SLC15A5	C4H7NO4 (aspartate)	30	0	89.5	119.5	Enriched in pathway hsa00970, hsa00250, hsa00270
SLC15A5	C10H17N3O6S (glutathione red)	30	0	64	94	Enriched in pathway hsa00480, hsa00270
SLC15A5	C4H8N2O3 (asparagine)	51	0	40.5	91.5	Enriched in pathway hsa00970, hsa00250
SLC15A5	C5H9NO4 (glutamate)	27	0	52.5	79.5	Enriched in pathway hsa00970, hsa00480, hsa00250
SLC15A5	C5H9NO4 (generic glutamate isomers)	27	0	52.5	79.5	Enriched in pathway hsa00270, hsa00970, hsa00480, hsa00250
SLC15A5	C2H5NO2 (glycine)	27	0	50.5	77.5	Enriched in pathway hsa00970, hsa00480
SLC15A5	C5H9NO2 (proline)	54	0	18	72	Enriched in pathway hsa00970
SLC15A5	C8H14N2O5S (glu-cys)	24	0	47.5	71.5	Enriched in pathway hsa00480
SLC15A5	C4H6O5 (malate)	51	0	18	69
SLC15A5	C5H12N2O2 (ornithine)	27	0	38.5	65.5	Enriched in pathway hsa00480
SLC15A5	C3H7NO2S (cysteine)	30	0	34	64	Enriched in pathway hsa00970, hsa00480, hsa00270
SYMBOL	Prediction	Cell Panels	Gene dependency	Metabolite adjacency	Score	Pathway_enriched
SLC16A14	C5H9NO4 (glutamate)	78	0	46.5	124.5	Enriched in pathway hsa00480, hsa00970, hsa00250, hsa00910, hsa00340
SLC16A14	C2H5NO2 (glycine)	36	0	75.5	111.5	Enriched in pathway hsa00480, hsa00970, hsa00260
SLC16A14	C4H7NO4 (aspartate)	24	0	74	98	Enriched in pathway hsa00970, hsa00250, hsa00270, hsa00260, hsa00340
SLC16A14	C5H9NO4 (generic glutamate isomers)	51	0	46.5	97.5	Enriched in pathway hsa00270, hsa00920, hsa00480, hsa00970, hsa00250, hsa00910, hsa00340
SLC16A14	C5H6O5 (alpha-ketoglutarate)	39	0	46	85	Enriched in pathway hsa00250, hsa00340
SLC16A14	C10H17N3O6S (glutathione red)	0	0	81.5	81.5	Enriched in pathway hsa00480, hsa00270
SLC16A14	C9H17NO5 (pantothenate)	81	0	0	81
SLC16A14	C3H8NO6P (phosphoserine)	48	0	32.5	80.5	Enriched in pathway hsa00970, hsa00270, hsa00260
SLC16A14	C4H8N2O3 (asparagine)	24	0	49.5	73.5	Enriched in pathway hsa00970, hsa00250
SLC16A14	C5H7NO3 (pyroglutamate)	27	0	46	73	Enriched in pathway hsa00480
SLC16A14	C4H12N2 (putrescine)	48	0	21	69	Enriched in pathway hsa00480
SLC16A14	C21H30N7O17P3 (NADPH (red))	0	0	67.5	67.5	Enriched in pathway hsa00480
SLC16A14	C20H32N6O12S2 (glutathione oxi)	0	0	67	67	Enriched in pathway hsa00480
SLC16A14	C3H7NO3 (serine)	15	0	51	66	Enriched in pathway hsa00970, hsa00270, hsa00260, hsa00920
SLC16A14	C5H10N2O3 (glutamine)	0	0	63	63	Enriched in pathway hsa00970, hsa00250, hsa00910
SLC16A14	C4H6O5 (malate)	27	0	36	63
SLC16A14	C6H9NO5 (Acetyl-Asp)	0	0	59.5	59.5	Enriched in pathway hsa00340, hsa00250
SLC16A14	C5H12N2O2 (ornithine)	30	0	29	59	Enriched in pathway hsa00480
SLC16A14	C6H8O7 (isocitrate)	0	0	58	58
SLC16A14	C5H7NO4 (2-Oxoglutaramate)	0	0	58	58	Enriched in pathway hsa00250
SYMBOL	Prediction	Cell Panels	Gene dependency	Metabolite adjacency	Score	Pathway_enriched
SLC16A4	C4H7NO4 (aspartate)	30	0	132	162	Enriched in pathway hsa00970, hsa00250, hsa00270, hsa00340
SLC16A4	C5H10N2O3 (glutamine)	42	0	67	109	Enriched in pathway hsa00970, hsa00250, hsa00910
SLC16A4	C5H9NO4 (glutamate)	30	0	71.5	101.5	Enriched in pathway hsa00970, hsa00250, hsa00910, hsa00480, hsa00340
SLC16A4	C2H5NO2 (glycine)	30	0	67.5	97.5	Enriched in pathway hsa00970, hsa00480
SLC16A4	C5H9NO4 (generic glutamate isomers)	24	0	71.5	95.5	Enriched in pathway hsa00270, hsa00970, hsa00250, hsa00910, hsa00480, hsa00340
SLC16A4	C6H14N4O2 (arginine)	45	0	45	90	Enriched in pathway hsa00970
SLC16A4	C4H8N2O3 (asparagine)	42	0	45.5	87.5	Enriched in pathway hsa00970, hsa00250
SLC16A4	C3H7NO2 (alanine)	30	0	54	84	Enriched in pathway hsa00970, hsa00250, hsa00270
SLC16A4	C10H17N3O6S (glutathione red)	0	0	80.5	80.5	Enriched in pathway hsa00270, hsa00480
SLC16A4	C6H9N3O2 (histidine)	42	0	33	75	Enriched in pathway hsa00970, hsa00340
SLC16A4	C5H6O5 (alpha-ketoglutarate)	18	0	54	72	Enriched in pathway hsa00250, hsa00340
SLC16A4	C3H7NO2 (beta-alanine)	27	0	43.5	70.5
SLC16A4	C6H9NO5 (Acetyl-Asp)	0	0	70.5	70.5	Enriched in pathway hsa00340, hsa00250
SYMBOL	Prediction	Cell Panels	Gene dependency	Metabolite adjacency	Score	Pathway_enriched
SLC16A5	C21H30N7O17P3 (NADPH (red))	30	0	94.5	124.5	Enriched in pathway hsa00480
SLC16A5	C20H32N6O12S2 (glutathione oxi)	30	0	94	124	Enriched in pathway hsa00480
SLC16A5	C10H17N3O6S (glutathione red)	51	0	68	119	Enriched in pathway hsa00480
SLC16A5	C6H14O12P2 (Hexose bisP)	27	0	71	98	Enriched in pathway hsa00562, hsa00052, hsa00500, hsa00051
SLC16A5	C2H5NO2 (glycine)	24	0	73.5	97.5	Enriched in pathway hsa00480, hsa00970
SLC16A5	C5H9NO4 (glutamate)	24	0	72.5	96.5	Enriched in pathway hsa00480, hsa00970, hsa00910
SLC16A5	C4H7NO4 (aspartate)	0	0	95.5	95.5	Enriched in pathway hsa00970
SLC16A5	C6H13O9P (generic hexose P)	48	0	46	94	Enriched in pathway hsa00562, hsa00051, hsa00520, hsa00052, hsa00500
SLC16A5	C21H29N7O17P3 (NADP)	30	0	57	87	Enriched in pathway hsa00480
SLC16A5	C6H13O9P (G6P)	60	0	27	87	Enriched in pathway hsa00500, hsa00562
SLC16A5	C15H24N2O17P2 (UDP-hexose)	39	0	43	82	Enriched in pathway hsa00052, hsa00520, hsa00500
SLC16A5	C5H4N4O2 (xanthine)	63	0	17.5	80.5
SLC16A5	C5H4N4O (hypoxanthine)	33	0	43.5	76.5
SLC16A5	C6H13O9P (Fructose P)	66	0	10	76	Enriched in pathway hsa00051, hsa00052, hsa00500, hsa00520
SLC16A5	C6H9N3O2 (histidine)	30	0	45	75	Enriched in pathway hsa00970
SLC16A5	C8H14N2O5S (glu-cys)	15	0	58	73	Enriched in pathway hsa00480
SLC16A5	C5H9NO4 (generic glutamate isomers)	0	0	72.5	72.5	Enriched in pathway hsa00480, hsa00970, hsa00910
SLC16A5	C5H10N2O3 (glutamine)	0	0	71.5	71.5	Enriched in pathway hsa00970, hsa00910
SLC16A5	C21H28N7O14P2 (NAD)	24	0	47	71
SLC16A5	C9H13N3O5 (cytidine)	45	0	26	71
SLC16A5	C9H11NO2 (phenylalanine)	21	0	46	67	Enriched in pathway hsa00970
SLC16A5	C6H12O6 (generic hexoses (HILIC neg))	30	0	37	67	Enriched in pathway hsa00051, hsa00052, hsa00520, hsa00562
SLC16A5	C3H7NO2 (beta-alanine)	21	0	44	65
SLC16A5	C9H14N4O3 (carnosine)	30	0	35	65
SLC16A5	C9H13N3O4 (2-deoxycytidine)	45	0	20	65
SLC16A5	C12H22O11 (sucrose)	27	0	37	64	Enriched in pathway hsa00052, hsa00500
SLC16A5	C6H12O6 (generic hexoses (HILIC pos))	27	0	37	64	Enriched in pathway hsa00051, hsa00052, hsa00520, hsa00562
SLC16A5	C5H5N5O (guanine)	18	0	46	64
SLC16A5	C7H14N2O4S (cystathionine)	30	0	34	64
SLC16A5	C5H10N2O3S (Cys-Gly)	15	0	48.5	63.5	Enriched in pathway hsa00480
SLC16A5	C14H20N6O5S (S-adenosyl-l-homocysteine)	18	0	44	62
SLC16A5	C8H20NO6PR (alpha-glycerophosphocholine)	36	0	25	61
SLC16A5	C4H6N4O3 (allantoin)	60	0	0	60
SLC16A5	C6H13O10P (6-phosphogluconate)	0	0	59	59
SLC16A5	C6H10O7 (glucuronate)	57	0	0	57	Enriched in pathway hsa00562, hsa00520
SLC16A5	C3H7O7P (3-phosphoglycerate)	57	0	0	57
SLC16A5	C6H13O9P (I1P)	21	0	36	57	Enriched in pathway hsa00562
SLC16A5	C6H12O7 (gluconic acid)	27	0	29.5	56.5
SLC16A5	C5H11NO2 (betaine)	30	0	26	56
SYMBOL	Prediction	Cell Panels	Gene dependency	Metabolite adjacency	Score	Pathway_enriched
SLC22A17	C4H7NO4 (aspartate)	6	0	116	122	Enriched in pathway hsa00970, hsa00250
SLC22A17	C10H13N4O8P (Inosinic acid)	24	0	75.5	99.5	Enriched in pathway hsa00230
SLC22A17	C10H14N5O7P (AMP)	15	0	79	94	Enriched in pathway hsa00230
SLC22A17	C6H9NO5 (Acetyl-Asp)	27	0	57.5	84.5	Enriched in pathway hsa00250
SLC22A17	C9H11NO2 (phenylalanine)	51	0	31.5	82.5	Enriched in pathway hsa00970
SLC22A17	C21H30N7O17P3 (NADPH (red))	9	0	72.5	81.5	Enriched in pathway hsa00480
SLC22A17	C20H32N6O12S2 (glutathione oxi)	0	0	81.5	81.5	Enriched in pathway hsa00480
SLC22A17	C21H28N7O14P2 (NAD)	33	0	47	80
SLC22A17	C8H16NO9P (N-Acetyl-D-glucosamine 1P and 6P)	60	0	20	80
SLC22A17	C10H14N5O8P (GMP)	18	0	61.5	79.5	Enriched in pathway hsa00230
SLC22A17	C10H13N5O4 (adenosine)	24	0	53	77	Enriched in pathway hsa00230
SLC22A17	C3H7NO2 (beta-alanine)	51	0	24	75
SLC22A17	C6H13O9P (G6P)	51	0	23.5	74.5
SLC22A17	C10H17N3O6S (glutathione red)	18	0	56	74	Enriched in pathway hsa00480
SLC22A17	C9H11NO3 (tyrosine)	27	0	46.5	73.5	Enriched in pathway hsa00970
SLC22A17	C5H4N4O (hypoxanthine)	18	0	54.5	72.5	Enriched in pathway hsa00230
SLC22A17	C5H5N5O (guanine)	18	0	54	72	Enriched in pathway hsa00230
SLC22A17	C3H4O4 (malonate)	51	0	19	70
SLC22A17	C6H13O10P (6-phosphogluconate)	27	0	41	68
SLC22A17	C2H5NO2 (glycine)	9	0	57.5	66.5	Enriched in pathway hsa00970, hsa00230, hsa00480
SLC22A17	C4H8N2O3 (asparagine)	27	0	39.5	66.5	Enriched in pathway hsa00970, hsa00250
SLC22A17	C6H12O6 (generic hexoses (HILIC pos))	39	0	27	66
SLC22A17	C21H32O3 (16-a-Hydroxypregnenolone)	27	0	39	66	Enriched in pathway hsa00140
SLC22A17	C5H10N2O3 (glutamine)	42	0	22.5	64.5	Enriched in pathway hsa00970, hsa00230, hsa00250, hsa00910
SLC22A17	C3H7NO3 (serine)	36	0	27	63	Enriched in pathway hsa00970
SLC22A17	C6H12O6 (generic hexoses (HILIC neg))	36	0	27	63
SLC22A17	C6H8O7 (isocitrate)	42	0	20.5	62.5
SLC22A17	C5H9NO4 (generic glutamate isomers)	9	0	53	62	Enriched in pathway hsa00970, hsa00250, hsa00480, hsa00910
SLC22A17	C5H10N2O3S (Cys-Gly)	24	0	38	62	Enriched in pathway hsa00480
SLC22A17	C19H28O2 (Dehydroepiandrosterone)	21	0	40	61	Enriched in pathway hsa00140
SLC22A17	C6H13O9P (I1P)	27	0	33.5	60.5
SLC22A17	C10H12N4O5 (inosine)	60	0	0	60	Enriched in pathway hsa00230
SLC22A17	C8H11NO2 (octopamine)	42	0	18	60
SLC22A17	C8H15N2O9P (FGAR)	30	0	30	60	Enriched in pathway hsa00230
SLC22A17	C5H6O5 (alpha-ketoglutarate)	42	0	17	59	Enriched in pathway hsa00250
SLC22A17	C6H9N3O2 (histidine)	24	0	34.5	58.5	Enriched in pathway hsa00970
SLC22A17	C6H14NO8P (Hexosamine P)	27	0	30.5	57.5	Enriched in pathway hsa00250
SLC22A17	C21H29N7O17P3 (NADP)	0	0	57	57	Enriched in pathway hsa00480
SLC22A17	C7H11N3O2 (3-methyl-L-histidine)	30	0	26.5	56.5
SLC22A17	C5H9NO4 (glutamate)	3	0	53	56	Enriched in pathway hsa00970, hsa00250, hsa00480, hsa00910
SLC22A17	C14H18N5O11P (Adenylsuccinic acid)	0	0	55.5	55.5	Enriched in pathway hsa00230, hsa00250
SLC22A17	C6H13O9P (generic hexose P)	21	0	34	55
SLC22A17	C6H12O7 (gluconic acid)	15	0	40	55
SLC22A17	C8H14N2O5S (glu-cys)	3	0	51.5	54.5	Enriched in pathway hsa00480
SLC22A17	C14H20N6O5S (S-adenosyl-l-homocysteine)	24	0	29.5	53.5
SLC22A17	C23H38N7O17P3S (Acetyl-CoA)	24	0	29	53	Enriched in pathway hsa00480
SLC22A17	C5H7NO3 (pyroglutamate)	36	0	17	53	Enriched in pathway hsa00480
SYMBOL	Prediction	Cell Panels	Gene dependency	Metabolite adjacency	Score	Pathway_enriched
SLC22A18	C4H7NO4 (aspartate)	33	0	140.5	173.5	Enriched in pathway hsa00970, hsa00250, hsa00270, hsa00340, hsa00260
SLC22A18	C2H5NO2 (glycine)	48	0	85.5	133.5	Enriched in pathway hsa00970, hsa00480, hsa00260
SLC22A18	C20H32N6O12S2 (glutathione oxi)	30	0	101.5	131.5	Enriched in pathway hsa00480
SLC22A18	C5H9NO4 (glutamate)	45	0	81	126	Enriched in pathway hsa00970, hsa00480, hsa00910, hsa00250, hsa00340
SLC22A18	C21H30N7O17P3 (NADPH (red))	21	0	102	123	Enriched in pathway hsa00480
SLC22A18	C10H17N3O6S (glutathione red)	33	0	88.5	121.5	Enriched in pathway hsa00480, hsa00270
SLC22A18	C6H13O10P (6-phosphogluconate)	60	0	58	118
SLC22A18	C5H10N2O3 (glutamine)	24	0	88.5	112.5	Enriched in pathway hsa00970, hsa00910, hsa00250
SLC22A18	C3H7NO3 (serine)	51	0	47.5	98.5	Enriched in pathway hsa00970, hsa00270, hsa00920, hsa00260
SLC22A18	C5H9NO4 (generic glutamate isomers)	15	0	81	96	Enriched in pathway hsa00270, hsa00920, hsa00970, hsa00480, hsa00910, hsa00250, hsa00340
SLC22A18	C6H14N4O2 (arginine)	54	0	42	96	Enriched in pathway hsa00970
SLC22A18	C6H9N3O2 (histidine)	45	0	49	94	Enriched in pathway hsa00970, hsa00340
SLC22A18	C8H14N2O5S (glu-cys)	24	0	64.5	88.5	Enriched in pathway hsa00480
SLC22A18	C21H28N7O14P2 (NAD)	39	0	48	87
SLC22A18	C21H29N7O17P3 (NADP)	27	0	57	84	Enriched in pathway hsa00480
SLC22A18	C3H7NO2 (beta-alanine)	36	0	44	80
SLC22A18	C4H8N2O3 (asparagine)	15	0	63	78	Enriched in pathway hsa00970, hsa00250
SLC22A18	C6H9NO5 (Acetyl-Asp)	9	0	68	77	Enriched in pathway hsa00340, hsa00250
SLC22A18	C8H20NO6PR (alpha-glycerophosphocholine)	36	0	40	76
SYMBOL	Prediction	Cell Panels	Gene dependency	Metabolite adjacency	Score	Pathway_enriched
SLC22A23	C10H17N3O6S (glutathione red)	24	0	82	106	Enriched in pathway hsa00480, hsa00270
SLC22A23	C5H9NO4 (glutamate)	36	0	66	102	Enriched in pathway hsa00480, hsa00970, hsa00250, hsa00910, hsa00430, hsa00340
SLC22A23	C4H7NO4 (aspartate)	15	0	81.5	96.5	Enriched in pathway hsa00970, hsa00250, hsa00270, hsa00340, hsa00260
SLC22A23	C20H32N6O12S2 (glutathione oxi)	30	0	53	83	Enriched in pathway hsa00480
SLC22A23	C5H9NO4 (generic glutamate isomers)	12	0	66	78	Enriched in pathway hsa00270, hsa00920, hsa00480, hsa00970, hsa00250, hsa00910, hsa00430, hsa00340
SLC22A23	C21H30N7O17P3 (NADPH (red))	0	0	71	71	Enriched in pathway hsa00480
SLC22A23	C5H10N2O3 (glutamine)	18	0	51.5	69.5	Enriched in pathway hsa00970, hsa00250, hsa00910
SLC22A23	C2H5NO2 (glycine)	0	0	68	68	Enriched in pathway hsa00480, hsa00970, hsa00260
SLC22A23	C3H7NO3 (serine)	27	0	40	67	Enriched in pathway hsa00970, hsa00270, hsa00920, hsa00260
SLC22A23	C5H7NO3 (pyroglutamate)	21	0	45	66	Enriched in pathway hsa00480
SLC22A23	C8H14N2O5S (glu-cys)	0	0	55	55	Enriched in pathway hsa00480
SLC22A23	C5H6O5 (alpha-ketoglutarate)	9	0	45	54	Enriched in pathway hsa00250, hsa00430, hsa00340
SLC22A23	C3H7NO2 (alanine)	0	0	45	45	Enriched in pathway hsa00970, hsa00250, hsa00270, hsa00430
SLC22A23	C4H6O6 (tartarate)	45	0	0	45
SLC22A23	C9H15N2O15P3 (UTP)	15	0	29.5	44.5
SLC22A23	C9H13N3O5 (cytidine)	24	0	20.5	44.5
SLC22A23	C50H95NO8 (Glucosylceramide (d18:1/26:1(17Z)))	15	0	28.5	43.5
SYMBOL	Prediction	Cell Panels	Gene dependency	Metabolite adjacency	Score	Pathway_enriched
SLC22A25	C4H7NO4 (aspartate)	0	0	59.5	59.5	Enriched in pathway hsa00970, hsa00250, hsa00270
SLC22A25	C5H9NO4 (glutamate)	24	0	21	45	Enriched in pathway hsa00480, hsa00970, hsa00250
SLC22A25	C10H17N3O6S (glutathione red)	3	0	40	43	Enriched in pathway hsa00480, hsa00270
SLC22A25	C4H12N2 (putrescine)	24	0	18.5	42.5	Enriched in pathway hsa00480
SLC22A25	C3H7NO2 (alanine)	9	0	32	41	Enriched in pathway hsa00970, hsa00250, hsa00270
SLC22A25	C4H6O5 (malate)	24	0	15	39
SLC22A25	C10H14N5O8P (GMP)	18	0	19	37	Enriched in pathway hsa00230
SLC22A25	C10H13N4O8P (Inosinic acid)	9	0	26	35	Enriched in pathway hsa00230
SLC22A25	C2H5NO2 (glycine)	9	0	25	34	Enriched in pathway hsa00480, hsa00970, hsa00230
SLC22A25	C10H16N5O14P3 (GTP)	0	0	33.5	33.5	Enriched in pathway hsa00230
SLC22A25	C5H9NO4 (generic glutamate isomers)	12	0	21	33	Enriched in pathway hsa00270, hsa00480, hsa00970, hsa00250
SLC22A25	C5H6O5 (alpha-ketoglutarate)	0	0	32	32	Enriched in pathway hsa00250
SLC22A25	C5H7NO3 (pyroglutamate)	0	0	32	32	Enriched in pathway hsa00480
SLC22A25	C10H15N5O11P2 (GDP)	6	0	24.5	30.5	Enriched in pathway hsa00230
SYMBOL	Prediction	Cell Panels	Gene dependency	Metabolite adjacency	Score	Pathway_enriched
SLC22A31	C4H7NO4 (aspartate)	18	0	50	68	Enriched in pathway hsa00250, hsa00340, hsa00970, hsa00270
SLC22A31	C5H9NO4 (generic glutamate isomers)	15	0	39.5	54.5	Enriched in pathway hsa00270, hsa00250, hsa00340, hsa00910, hsa00970, hsa00430, hsa00480, hsa00650
SLC22A31	C5H6O5 (alpha-ketoglutarate)	24	0	29	53	Enriched in pathway hsa00250, hsa00340, hsa00430, hsa00650
SLC22A31	C3H7NO2 (alanine)	24	0	29	53	Enriched in pathway hsa00250, hsa00970, hsa00270, hsa00430
SLC22A31	C8H14N2O5S (glu-cys)	24	0	29	53	Enriched in pathway hsa00480
SLC22A31	C10H17N3O6S (glutathione red)	6	0	45.5	51.5	Enriched in pathway hsa00270, hsa00480
SLC22A31	C5H9NO4 (glutamate)	0	0	39.5	39.5	Enriched in pathway hsa00250, hsa00340, hsa00910, hsa00970, hsa00430, hsa00480, hsa00650
SLC22A31	C5H10N2O3 (glutamine)	0	0	37.5	37.5	Enriched in pathway hsa00250, hsa00910, hsa00970
SLC22A31	C6H9NO5 (Acetyl-Asp)	21	0	14.5	35.5	Enriched in pathway hsa00340, hsa00250
SLC22A31	C2H5NO2 (glycine)	0	0	34.5	34.5	Enriched in pathway hsa00970, hsa00480
SLC22A31	C20H32N6O12S2 (glutathione oxi)	9	0	24	33	Enriched in pathway hsa00480
SLC22A31	C4H6N2O2 (dihydrouracil)	33	0	0	33
SYMBOL	Prediction	Cell Panels	Gene dependency	Metabolite adjacency	Score	Pathway_enriched
SLC25A34	C4H7NO4 (aspartate)	21	0	72	93
SLC25A34	C9H15N2O15P3 (UTP)	30	0	38	68
SLC25A34	C6H14O12P2 (Hexose bisP)	15	0	49.5	64.5	Enriched in pathway hsa00562, hsa00052, hsa00500, hsa00051, hsa00030
SLC25A34	C5H12O5 (xylitol)	54	0	7	61
SLC25A34	C10H16N5O14P3 (GTP)	30	0	27	57
SLC25A34	C6H13O9P (I1P)	33	0	24	57	Enriched in pathway hsa00562
SLC25A34	C10H17N3O6S (glutathione red)	9	0	46	55
SLC25A34	C6H13O10P (6-phosphogluconate)	30	0	23.5	53.5	Enriched in pathway hsa00030
SLC25A34	C6H12O7 (gluconic acid)	21	0	32	53	Enriched in pathway hsa00030
SLC25A34	C21H30N7O17P3 (NADPH (red))	27	0	24.5	51.5
SLC25A34	C4H9O7P (erythrose-4P)	51	0	0	51	Enriched in pathway hsa00030
SLC25A34	C15H24N2O17P2 (UDP-hexose)	24	0	26.5	50.5	Enriched in pathway hsa00520, hsa00052, hsa00500
SLC25A34	C3H7NO3 (serine)	24	0	26.5	50.5
SLC25A34	C8H16NO9P (N-Acetyl-D-glucosamine 1P and 6P)	30	0	20	50	Enriched in pathway hsa00520
SLC25A34	C5H10N2O3 (glutamine)	6	0	43	49
SLC25A34	C9H13N3O5 (cytidine)	21	0	28	49
SLC25A34	C6H13O9P (generic hexose P)	15	0	33	48	Enriched in pathway hsa00562, hsa00520, hsa00051, hsa00052, hsa00500, hsa00030
SLC25A34	C6H13O9P (G6P)	24	0	23.5	47.5	Enriched in pathway hsa00500, hsa00562
SLC25A34	C5H11O8P (ribose-5-P)	45	0	0	45	Enriched in pathway hsa00030
SLC25A34	C8H15NO6 (N-acetyl-D-galactosamine)	24	0	21	45	Enriched in pathway hsa00520
SLC25A34	C21H28N7O14P2 (NAD)	24	0	20	44
SLC25A34	C10H13N4O8P (Inosinic acid)	0	0	43.5	43.5
SLC25A34	C4H8N2O3 (asparagine)	24	0	19	43
SLC25A34	C2H5O5P (acetylphosphate)	42	0	0.5	42.5
SYMBOL	Prediction	Cell Panels	Gene dependency	Metabolite adjacency	Score	Pathway_enriched
SLC25A35	C4H7NO4 (aspartate)	0	0	41	41
SLC25A35	C3H4O4 (malonate)	27	0	9	36
SLC25A35	C3H7NO3 (serine)	15	0	17	32
SLC25A35	C10H14N5O7P (AMP)	3	0	25	28
SLC25A35	C10H16N2O3S (biotin)	27	0	0	27
SLC25A35	C8H9NO3 (pyridoxal)	27	0	0	27
SLC25A35	C8H11NO2 (octopamine)	18	0	9	27
SLC25A35	C16H14O7 (Tamarixetin)	27	0	0	27
SLC25A35	C10H17N3O6S (glutathione red)	0	0	25	25
SLC25A35	C5H10N2O3 (glutamine)	15	0	10	25
SYMBOL	Prediction	Cell Panels	Gene dependency	Metabolite adjacency	Score	Pathway_enriched
SLC25A43	C4H7NO4 (aspartate)	0	0	155	155	Enriched in pathway hsa00410, hsa00970, hsa00340
SLC25A43	C2H5NO2 (glycine)	27	0	104.5	131.5	Enriched in pathway hsa00480, hsa00230, hsa00970
SLC25A43	C10H17N3O6S (glutathione red)	21	0	83	104	Enriched in pathway hsa00480
SLC25A43	C5H5N5O (guanine)	48	0	54	102	Enriched in pathway hsa00230
SLC25A43	C3H7NO2 (sarcosine)	51	0	50.5	101.5
SLC25A43	C20H32N6O12S2 (glutathione oxi)	21	0	71	92	Enriched in pathway hsa00480
SLC25A43	C6H9N3O2 (histidine)	30	0	61.5	91.5	Enriched in pathway hsa00410, hsa00970, hsa00340
SLC25A43	C10H14N5O7P (AMP)	27	0	62	89	Enriched in pathway hsa00230
SLC25A43	C10H13N4O8P (Inosinic acid)	3	0	84	87	Enriched in pathway hsa00230
SLC25A43	C6H13O10P (6-phosphogluconate)	42	0	35.5	77.5
SLC25A43	C5H4N4O2 (xanthine)	36	0	41	77	Enriched in pathway hsa00230
SLC25A43	C9H14N4O3 (carnosine)	21	0	54.5	75.5	Enriched in pathway hsa00410, hsa00340
SLC25A43	C21H30N7O17P3 (NADPH (red))	3	0	71	74	Enriched in pathway hsa00480
SLC25A43	C21H28N7O14P2 (NAD)	27	0	43.5	70.5
SLC25A43	C5H10N2O3S (Cys-Gly)	0	0	70	70	Enriched in pathway hsa00480
SLC25A43	C3H7NO2 (beta-alanine)	30	0	39	69	Enriched in pathway hsa00410
SLC25A43	C5H4N4O (hypoxanthine)	18	0	50	68	Enriched in pathway hsa00230
SLC25A43	C10H16N4O3 (anserine)	42	0	25.5	67.5	Enriched in pathway hsa00410, hsa00340
SLC25A43	C5H12N2O2 (ornithine)	42	0	22.5	64.5	Enriched in pathway hsa00480
SLC25A43	C10H13N5O4 (adenosine)	21	0	43	64	Enriched in pathway hsa00230
SLC25A43	C14H20N6O5S (S-adenosyl-l-homocysteine)	36	0	27.5	63.5
SLC25A43	C6H14N4O2 (arginine)	27	0	34.5	61.5	Enriched in pathway hsa00970
SLC25A43	C4H8N2O3 (asparagine)	27	0	34.5	61.5	Enriched in pathway hsa00970
SLC25A43	C5H11NO2S (methionine)	21	0	40	61	Enriched in pathway hsa00970
SLC25A43	C10H13N4O9P (Xanthylic acid)	18	0	43	61	Enriched in pathway hsa00230
SLC25A43	C9H13N3O5 (cytidine)	24	0	36.5	60.5
SLC25A43	C9H11NO2 (phenylalanine)	27	0	33	60	Enriched in pathway hsa00970
SLC25A43	C21H29N7O17P3 (NADP)	15	0	44.5	59.5	Enriched in pathway hsa00480
SLC25A43	C14H18N5O11P (Adenylsuccinic acid)	3	0	54	57	Enriched in pathway hsa00230
SLC25A43	C9H11NO3 (tyrosine)	24	0	32	56	Enriched in pathway hsa00970
SLC25A43	C10H14N5O8P (GMP)	18	0	38	56	Enriched in pathway hsa00230
SYMBOL	Prediction	Cell Panels	Gene dependency	Metabolite adjacency	Score	Pathway_enriched
SLC25A45	C20H32N6O12S2 (glutathione oxi)	39	0	54.5	93.5	Enriched in pathway hsa00480
SLC25A45	C2H5NO2 (glycine)	18	0	68.5	86.5	Enriched in pathway hsa00480
SLC25A45	C10H17N3O6S (glutathione red)	24	0	61	85	Enriched in pathway hsa00480
SLC25A45	C4H7NO4 (aspartate)	24	0	60	84
SLC25A45	C5H9NO4 (generic glutamate isomers)	6	0	73.5	79.5	Enriched in pathway hsa00480
SLC25A45	C10H14N5O7P (AMP)	21	3	51	75
SLC25A45	C5H9NO4 (glutamate)	0	0	73.5	73.5	Enriched in pathway hsa00480
SLC25A45	C21H30N7O17P3 (NADPH (red))	0	0	73	73	Enriched in pathway hsa00480
SLC25A45	C8H14N2O5S (glu-cys)	15	0	49.5	64.5	Enriched in pathway hsa00480
SLC25A45	C5H4N4O (hypoxanthine)	30	0	34	64
SLC25A45	C5H6O5 (alpha-ketoglutarate)	48	0	15.5	63.5
SLC25A45	C9H13N3O5 (cytidine)	27	0	32.5	59.5
SLC25A45	C10H13N5O4 (adenosine)	15	0	44	59
SLC25A45	C21H29N7O17P3 (NADP)	12	0	45.5	57.5	Enriched in pathway hsa00480
SLC25A45	C21H28N7O14P2 (NAD)	21	0	34.5	55.5
SLC25A45	C4H9NO2S (homocysteine)	36	0	17.5	53.5
SLC25A45	C6H13O10P (6-phosphogluconate)	18	0	35.5	53.5
SLC25A45	C6H8O7 (isocitrate)	33	0	19	52
SLC25A45	C6H13O9P (G6P)	36	0	15	51
SLC25A45	C42H76NO7P (C34:4 PC)	51	0	0	51
SLC25A45	C15H24N2O17P2 (UDP-hexose)	27	3	20.5	50.5
SLC25A45	C9H11NO2 (phenylalanine)	30	0	19	49
SLC25A45	C6H14O6 (sorbitol)	27	1	20	48
SLC25A45	C10H14N5O8P (GMP)	18	3	26	47
SYMBOL	Prediction	Cell Panels	Gene dependency	Metabolite adjacency	Score	Pathway_enriched
SLC25A46	C10H17N3O6S (glutathione red)	24	0	57.5	81.5	Enriched in pathway hsa00480, hsa00270
SLC25A46	C5H9NO4 (glutamate)	21	0	47.5	68.5	Enriched in pathway hsa00480, hsa00970, hsa00250
SLC25A46	C4H7NO4 (aspartate)	6	0	59	65	Enriched in pathway hsa00970, hsa00270, hsa00250
SLC25A46	C3H7NO2 (alanine)	21	0	38.5	59.5	Enriched in pathway hsa00970, hsa00270, hsa00250
SLC25A46	C20H32N6O12S2 (glutathione oxi)	18	0	41.5	59.5	Enriched in pathway hsa00480
SLC25A46	C5H4N4O (hypoxanthine)	30	0	24.5	54.5
SLC25A46	C21H30N7O17P3 (NADPH (red))	0	0	51	51	Enriched in pathway hsa00480
SLC25A46	C2H5NO2 (glycine)	3	0	45.5	48.5	Enriched in pathway hsa00480, hsa00970
SLC25A46	C9H12N2O6 (uridine)	48	0	0	48
SLC25A46	C5H9NO4 (generic glutamate isomers)	0	0	47.5	47.5	Enriched in pathway hsa00270, hsa00480, hsa00970, hsa00250
SLC25A46	C21H29N7O17P3 (NADP)	24	0	23	47	Enriched in pathway hsa00480
SLC25A46	C5H4N4O2 (xanthine)	36	0	8.5	44.5
SLC25A46	C6H13O10P (6-phosphogluconate)	12	0	32	44
SLC25A46	C5H10N2O3 (glutamine)	6	0	37.5	43.5	Enriched in pathway hsa00970, hsa00250
SLC25A46	C10H14N5O8P (GMP)	24	0	18.5	42.5
SYMBOL	Prediction	Cell Panels	Gene dependency	Metabolite adjacency	Score	Pathway_enriched
SLC26A10P	C4H7NO4 (aspartate)	18	0	104	122	Enriched in pathway hsa00970, hsa00270, hsa00250, hsa00260
SLC26A10P	C7H14N2O4S (cystathionine)	63	0	29	92	Enriched in pathway hsa00270, hsa00260
SLC26A10P	C4H9NO2S (homocysteine)	30	0	60	90	Enriched in pathway hsa00270, hsa00920
SLC26A10P	C21H30N7O17P3 (NADPH (red))	27	0	55	82	Enriched in pathway hsa00480
SLC26A10P	C3H7NO3 (serine)	21	0	57.5	78.5	Enriched in pathway hsa00970, hsa00270, hsa00260, hsa00920
SLC26A10P	C5H6O5 (alpha-ketoglutarate)	45	0	31	76	Enriched in pathway hsa00250
SLC26A10P	C10H17N3O6S (glutathione red)	18	0	55	73	Enriched in pathway hsa00270, hsa00480
SLC26A10P	C5H9NO4 (generic glutamate isomers)	12	0	59	71	Enriched in pathway hsa00270, hsa00920, hsa00970, hsa00250, hsa00480, hsa00910
SLC26A10P	C5H10N2O3 (glutamine)	24	0	47	71	Enriched in pathway hsa00970, hsa00250, hsa00910
SLC26A10P	C9H11NO2 (phenylalanine)	24	0	43	67	Enriched in pathway hsa00970
SLC26A10P	C2H5NO2 (glycine)	0	0	66.5	66.5	Enriched in pathway hsa00970, hsa00480, hsa00260
SLC26A10P	C6H9NO5 (Acetyl-Asp)	21	0	44.5	65.5	Enriched in pathway hsa00250
SLC26A10P	C20H32N6O12S2 (glutathione oxi)	0	0	65	65	Enriched in pathway hsa00480
SLC26A10P	C5H9NO4 (glutamate)	3	0	59	62	Enriched in pathway hsa00970, hsa00250, hsa00480, hsa00910
SLC26A10P	C6H12O7 (gluconic acid)	27	0	35	62	Enriched in pathway hsa00030
SLC26A10P	C9H11NO3 (tyrosine)	21	0	40	61	Enriched in pathway hsa00970
SLC26A10P	C6H13O10P (6-phosphogluconate)	30	0	30.5	60.5	Enriched in pathway hsa00030
SLC26A10P	C3H4O4 (malonate)	42	0	18	60
SLC26A10P	C4H6O5 (malate)	48	0	11	59
SLC26A10P	C6H8O7 (isocitrate)	30	0	29	59
SLC26A10P	C3H8NO6P (phosphoserine)	9	0	47.5	56.5	Enriched in pathway hsa00970, hsa00270, hsa00260
SLC26A10P	C14H20N6O5S (S-adenosyl-l-homocysteine)	0	0	56	56	Enriched in pathway hsa00270
SLC26A10P	C5H7NO3 (pyroglutamate)	24	0	31	55	Enriched in pathway hsa00480
SLC26A10P	C12H23O14P (trehalose 6P)	54	0	0	54	Enriched in pathway hsa00500
SLC26A10P	C15H22N6O5S (adenosyl-methionine)	21	0	32	53	Enriched in pathway hsa00270
SLC26A10P	C6H11O9P (6-Phosphonoglucono-D-lactone)	18	0	35	53	Enriched in pathway hsa00030
SLC26A10P	C4H8N2O3 (asparagine)	9	0	42	51	Enriched in pathway hsa00970, hsa00250
SLC26A10P	C5H11NO2 (betaine)	18	0	33	51	Enriched in pathway hsa00260
SLC26A10P	C15H24N2O17P2 (UDP-hexose)	30	0	19	49	Enriched in pathway hsa00520, hsa00052, hsa00500
SLC26A10P	C6H13O9P (generic hexose P)	30	0	19	49	Enriched in pathway hsa00520, hsa00052, hsa00500, hsa00030
SLC26A10P	C8H14N2O5S (glu-cys)	0	0	49	49	Enriched in pathway hsa00480
SLC26A10P	C7H15N2O8P (Glycineamideribotide)	21	0	28	49
SLC26A10P	C21H28N7O14P2 (NAD)	15	0	32	47
SLC26A10P	C11H16N2O8 (N-Acetylaspartylglutamic acid)	27	0	20	47	Enriched in pathway hsa00250
SLC26A10P	C8H16NO9P (N-Acetyl-D-glucosamine 1P and 6P)	27	0	19	46	Enriched in pathway hsa00520
SLC26A10P	C11H12N2O2 (tryptophan)	27	0	18	45	Enriched in pathway hsa00970, hsa00260
SLC26A10P	C6H8O7 (citrate)	45	0	0	45	Enriched in pathway hsa00250
SLC26A10P	C9H15N2O15P3 (UTP)	21	0	23.5	44.5
SLC26A10P	C14H18N2O6 (gln-tyr)	15	0	29.5	44.5	Enriched in pathway hsa00480
SLC26A10P	C9H17NO5 (pantothenate)	42	0	0.5	42.5
SYMBOL	Prediction	Cell Panels	Gene dependency	Metabolite adjacency	Score	Pathway_enriched
SLC27A3	C4H7NO4 (aspartate)	51	0	88	139	Enriched in pathway hsa00970, hsa00250, hsa00270, hsa00340, hsa00260
SLC27A3	C5H9NO4 (glutamate)	39	0	66.5	105.5	Enriched in pathway hsa00970, hsa00250, hsa00480, hsa00910, hsa00340
SLC27A3	C3H7NO3 (serine)	48	0	55	103	Enriched in pathway hsa00970, hsa00270, hsa00260, hsa00920
SLC27A3	C5H10N2O3 (glutamine)	39	0	60.5	99.5	Enriched in pathway hsa00970, hsa00250, hsa00910
SLC27A3	C10H17N3O6S (glutathione red)	15	0	82.5	97.5	Enriched in pathway hsa00480, hsa00270
SLC27A3	C2H5NO2 (glycine)	24	0	71	95	Enriched in pathway hsa00970, hsa00480, hsa00260
SLC27A3	C5H6O5 (alpha-ketoglutarate)	42	0	52	94	Enriched in pathway hsa00250, hsa00340, hsa00020
SLC27A3	C8H14N2O5S (glu-cys)	39	0	43.5	82.5	Enriched in pathway hsa00480
SLC27A3	C5H9NO4 (generic glutamate isomers)	9	0	66.5	75.5	Enriched in pathway hsa00270, hsa00920, hsa00970, hsa00250, hsa00480, hsa00910, hsa00340
SLC27A3	C5H7NO3 (pyroglutamate)	12	0	52	64	Enriched in pathway hsa00480
SLC27A3	C6H8O7 (isocitrate)	27	0	32.5	59.5	Enriched in pathway hsa00020
SLC27A3	C4H8N2O3 (asparagine)	9	0	50	59	Enriched in pathway hsa00970, hsa00250
SLC27A3	C3H7NO2 (alanine)	6	0	52	58	Enriched in pathway hsa00970, hsa00250, hsa00270
SLC27A3	C8H20NO6PR (alpha-glycerophosphocholine)	39	0	18	57
SLC27A3	C9H13N3O5 (cytidine)	30	3	19	52
SLC27A3	C6H9NO5 (Acetyl-Asp)	0	0	51	51	Enriched in pathway hsa00340, hsa00250
SYMBOL	Prediction	Cell Panels	Gene dependency	Metabolite adjacency	Score	Pathway_enriched
SLC2A6	C10H17N3O6S (glutathione red)	27	0	57.5	84.5	Enriched in pathway hsa00480, hsa00270
SLC2A6	C2H5NO2 (glycine)	27	0	55	82	Enriched in pathway hsa00480, hsa00970
SLC2A6	C4H7NO4 (aspartate)	21	0	60	81	Enriched in pathway hsa00970, hsa00270
SLC2A6	C20H32N6O12S2 (glutathione oxi)	0	0	70	70	Enriched in pathway hsa00480
SLC2A6	C5H9NO4 (glutamate)	18	0	51.5	69.5	Enriched in pathway hsa00480, hsa00970, hsa00910
SLC2A6	C5H5N5O (guanine)	24	0	44.5	68.5
SLC2A6	C5H10N2O3S (Cys-Gly)	18	0	50.5	68.5	Enriched in pathway hsa00480
SLC2A6	C3H7NO2S (cysteine)	24	0	43.5	67.5	Enriched in pathway hsa00480, hsa00970, hsa00270, hsa00920
SLC2A6	C6H13O9P (I1P)	45	0	21	66
SLC2A6	C3H7NO3 (serine)	27	0	38.5	65.5	Enriched in pathway hsa00970, hsa00270, hsa00920
SLC2A6	C21H30N7O17P3 (NADPH (red))	3	0	61.5	64.5	Enriched in pathway hsa00480
SLC2A6	C6H13O9P (G6P)	42	0	21	63
SLC2A6	C8H14N2O5S (glu-cys)	0	0	61.5	61.5	Enriched in pathway hsa00480
SLC2A6	C5H10O5 (D-ribose)	42	0	17	59
SLC2A6	C9H11NO4 (Dihydroxy-Phe)	30	0	29	59
SLC2A6	C9H11NO3 (tyrosine)	18	0	40.5	58.5	Enriched in pathway hsa00970
SLC2A6	C10H13N4O8P (Inosinic acid)	18	0	39.5	57.5
SLC2A6	C5H10N2O3 (glutamine)	27	0	28.5	55.5	Enriched in pathway hsa00970, hsa00910
SLC2A6	C6H14O6 (sorbitol)	45	0	10	55
SLC2A6	C9H14N3O8P (CMP)	39	0	15.5	54.5
SLC2A6	C26H45NO7S (taurocholate)	54	0	0	54
SLC2A6	C10H14N5O7P (AMP)	15	0	37.5	52.5
SLC2A6	C9H17NO5 (pantothenate)	42	0	10	52
SLC2A6	C5H9NO4 (generic glutamate isomers)	0	0	51.5	51.5	Enriched in pathway hsa00270, hsa00920, hsa00480, hsa00970, hsa00910
SLC2A6	C21H28N7O14P2 (NAD)	15	0	36	51
SLC2A6	C15H24N2O17P2 (UDP-hexose)	21	0	30	51
SLC2A6	C15H22N6O5S (adenosyl-methionine)	24	0	26.5	50.5	Enriched in pathway hsa00270
SLC2A6	C6H9N3O2 (histidine)	12	0	38.5	50.5	Enriched in pathway hsa00970
SLC2A6	C21H29N7O17P3 (NADP)	0	0	50	50	Enriched in pathway hsa00480
SLC2A6	C5H4N4O (hypoxanthine)	18	0	31.5	49.5
SLC2A6	C3H7NO4S (3-Sulfinoalanine)	21	0	28	49	Enriched in pathway hsa00270
SLC2A6	C6H13O9P (generic hexose P)	27	0	21	48
SLC2A6	C12H22O11 (sucrose)	33	0	15	48
SLC2A6	C5H10O5 (generic pentose)	30	0	17	47
SLC2A6	C10H13N2O11P (orotidine)	30	0	16.5	46.5
SLC2A6	C5H12O5 (xylitol)	33	0	13	46
SLC2A6	C9H14N4O3 (carnosine)	18	0	28	46
SLC2A6	C8H11NO2 (octopamine)	27	0	19	46
SLC2A6	C10H14N5O8P (GMP)	21	0	24.5	45.5
SLC2A6	C6H11NO4 (2-aminoadipate)	45	0	0.5	45.5
SYMBOL	Prediction	Cell Panels	Gene dependency	Metabolite adjacency	Score	Pathway_enriched
SLC35A4	C4H7NO4 (aspartate)	27	0	87	114	Enriched in pathway hsa00250, hsa00970, hsa00340, hsa00270
SLC35A4	C2H5NO2 (glycine)	27	0	62	89	Enriched in pathway hsa00480, hsa00970
SLC35A4	C10H17N3O6S (glutathione red)	33	0	55	88	Enriched in pathway hsa00480, hsa00270
SLC35A4	C5H9NO4 (glutamate)	30	0	44	74	Enriched in pathway hsa00250, hsa00480, hsa00970, hsa00910, hsa00340, hsa00430, hsa00650
SLC35A4	C4H6O5 (malate)	54	0	18.5	72.5	Enriched in pathway hsa00020
SLC35A4	C5H9NO4 (generic glutamate isomers)	24	0	44	68	Enriched in pathway hsa00270, hsa00250, hsa00480, hsa00970, hsa00910, hsa00340, hsa00430, hsa00650
SLC35A4	C5H6O5 (alpha-ketoglutarate)	30	0	34.5	64.5	Enriched in pathway hsa00250, hsa00340, hsa00020, hsa00430, hsa00650
SLC35A4	C5H7NO3 (pyroglutamate)	30	0	34.5	64.5	Enriched in pathway hsa00480
SLC35A4	C5H10N2O3 (glutamine)	30	0	33	63	Enriched in pathway hsa00250, hsa00970, hsa00910
SLC35A4	C8H14N2O5S (glu-cys)	18	0	44.5	62.5	Enriched in pathway hsa00480
SLC35A4	C4H8N2O3 (asparagine)	24	0	38	62	Enriched in pathway hsa00250, hsa00970
SLC35A4	C20H32N6O12S2 (glutathione oxi)	0	0	52.5	52.5	Enriched in pathway hsa00480
SYMBOL	Prediction	Cell Panels	Gene dependency	Metabolite adjacency	Score	Pathway_enriched
SLC35A5	C2H5NO2 (glycine)	27	0	57.5	84.5	Enriched in pathway hsa00480, hsa00970, hsa00230
SLC35A5	C4H7NO4 (aspartate)	3	0	78	81	Enriched in pathway hsa00970, hsa00340
SLC35A5	C3H9O6P (alpha-glycerophosphate)	72	0	0	72
SLC35A5	C10H17N3O6S (glutathione red)	0	0	66.5	66.5	Enriched in pathway hsa00480
SLC35A5	C6H9N3O2 (histidine)	24	0	42	66	Enriched in pathway hsa00970, hsa00340
SLC35A5	C10H14N5O7P (AMP)	15	0	38	53	Enriched in pathway hsa00230
SLC35A5	C14H18N2O6 (gln-tyr)	33	0	18	51	Enriched in pathway hsa00480
SLC35A5	C21H30N7O17P3 (NADPH (red))	0	0	50.5	50.5	Enriched in pathway hsa00480
SLC35A5	C20H32N6O12S2 (glutathione oxi)	0	0	50.5	50.5	Enriched in pathway hsa00480
SLC35A5	C9H12N2O5 (2'-deoxyuridine)	30	0	18	48
SLC35A5	C5H14NO6P (Glycerylphosphorylethanolamine)	21	0	26	47
SLC35A5	C5H9NO4 (generic glutamate isomers)	9	0	36	45	Enriched in pathway hsa00480, hsa00970, hsa00910, hsa00340
SLC35A5	C6H14N4O2 (arginine)	15	0	30	45	Enriched in pathway hsa00970
SLC35A5	C10H13N4O8P (Inosinic acid)	0	0	44	44	Enriched in pathway hsa00230
SLC35A5	C10H14N5O8P (GMP)	15	0	29	44	Enriched in pathway hsa00230
SLC35A5	C6H6N2O (niacinamide)	36	0	8	44
SLC35A5	C9H14N4O3 (carnosine)	0	0	39.5	39.5	Enriched in pathway hsa00340
SLC35A5	C5H9NO4 (glutamate)	3	0	36	39	Enriched in pathway hsa00480, hsa00970, hsa00910, hsa00340
SLC35A5	C12H22O11 (sucrose)	39	0	0	39
SLC35A5	C10H13N5O4 (adenosine)	18	0	19	37	Enriched in pathway hsa00230
SLC35A5	C3H7NO2 (sarcosine)	15	0	22	37
SLC35A5	C5H10N2O3 (glutamine)	21	0	15	36	Enriched in pathway hsa00970, hsa00910, hsa00230
SLC35A5	C5H12N2O2 (ornithine)	24	0	12	36	Enriched in pathway hsa00480
SLC35A5	C9H11NO3 (tyrosine)	9	0	27	36	Enriched in pathway hsa00970
SLC35A5	C5H5N5O (guanine)	0	0	36	36	Enriched in pathway hsa00230
SLC35A5	C27H46O4 (3a,7a-Dihydroxycoprostanic acid)	27	0	9	36
SLC35A5	C5H9NO2 (proline)	27	0	8.5	35.5	Enriched in pathway hsa00970
SLC35A5	C8H14N2O5S (glu-cys)	0	0	35.5	35.5	Enriched in pathway hsa00480
SLC35A5	C5H4N4O2 (xanthine)	18	0	17	35	Enriched in pathway hsa00230
SLC35A5	C5H10N2O3S (Cys-Gly)	3	0	31	34	Enriched in pathway hsa00480
SLC35A5	C11H12N2O2 (tryptophan)	15	0	18	33	Enriched in pathway hsa00970
SLC35A5	C4H8N2O3 (asparagine)	18	0	15	33	Enriched in pathway hsa00970
SYMBOL	Prediction	Cell Panels	Gene dependency	Metabolite adjacency	Score	Pathway_enriched
SLC35C2	C2H5NO2 (glycine)	33	0	42	75	Enriched in pathway hsa00970, hsa00480
SLC35C2	C6H14N4O2 (arginine)	30	0	32	62	Enriched in pathway hsa00970
SLC35C2	C6H13O10P (6-phosphogluconate)	45	0	17	62
SLC35C2	C6H12O7 (gluconic acid)	27	0	34	61
SLC35C2	C10H17N3O6S (glutathione red)	12	0	43.5	55.5	Enriched in pathway hsa00480
SLC35C2	C5H10N2O3 (glutamine)	12	0	42	54	Enriched in pathway hsa00970
SLC35C2	C6H13N3O3 (citrulline)	45	0	7	52
SLC35C2	C20H32N6O12S2 (glutathione oxi)	15	0	36.5	51.5	Enriched in pathway hsa00480
SLC35C2	C4H7NO4 (aspartate)	0	0	46.5	46.5	Enriched in pathway hsa00970
SLC35C2	C21H30N7O17P3 (NADPH (red))	0	0	44.5	44.5	Enriched in pathway hsa00480
SLC35C2	C6H9NO5 (Acetyl-Asp)	24	0	19.5	43.5
SLC35C2	C5H9NO4 (glutamate)	0	0	43	43	Enriched in pathway hsa00970, hsa00480
SYMBOL	Prediction	Cell Panels	Gene dependency	Metabolite adjacency	Score	Pathway_enriched
SLC35E1	C4H7NO4 (aspartate)	0	0	69.5	69.5	Enriched in pathway hsa00250, hsa00970
SLC35E1	C5H5N5O (guanine)	24	0	34.5	58.5	Enriched in pathway hsa00230
SLC35E1	C10H13N5O4 (adenosine)	21	0	34.5	55.5	Enriched in pathway hsa00230
SLC35E1	C10H14N5O7P (AMP)	9	0	45	54	Enriched in pathway hsa00230
SLC35E1	C10H13N4O8P (Inosinic acid)	18	0	35	53	Enriched in pathway hsa00230
SLC35E1	C5H4N4O2 (xanthine)	42	0	8.5	50.5	Enriched in pathway hsa00230
SLC35E1	C4H9NO2S (homocysteine)	45	0	1.5	46.5	Enriched in pathway hsa00920
SLC35E1	C9H12N2O6 (uridine)	39	0	7	46
SLC35E1	C14H18N5O11P (Adenylsuccinic acid)	0	0	44.5	44.5	Enriched in pathway hsa00230, hsa00250
SLC35E1	C3H7NO3 (serine)	15	0	27.5	42.5	Enriched in pathway hsa00970, hsa00920
SLC35E1	C5H4N4O (hypoxanthine)	6	0	36.5	42.5	Enriched in pathway hsa00230
SLC35E1	C12H22O11 (sucrose)	42	0	0	42
SLC35E1	C4H8N2O3 (asparagine)	24	0	17.5	41.5	Enriched in pathway hsa00250, hsa00970
SLC35E1	C5H12O5 (xylitol)	30	0	11.5	41.5
SLC35E1	C2H5O5P (acetylphosphate)	21	0	19	40
SLC35E1	C9H13N3O5 (cytidine)	18	0	22	40
SLC35E1	C12H22O11 (lactose)	36	0	0	36
SLC35E1	C6H13O9P (I1P)	21	0	14	35
SYMBOL	Prediction	Cell Panels	Gene dependency	Metabolite adjacency	Score	Pathway_enriched
SLC35E2A	C4H7NO4 (aspartate)	0	0	109.5	109.5
SLC35E2A	C10H14N5O7P (AMP)	48	0	51.5	99.5	Enriched in pathway hsa00230
SLC35E2A	C5H10N2O3 (glutamine)	33	0	53.5	86.5	Enriched in pathway hsa00230
SLC35E2A	C6H14O12P2 (Hexose bisP)	18	0	63	81	Enriched in pathway hsa00562
SLC35E2A	C5H4N4O2 (xanthine)	51	0	27.5	78.5	Enriched in pathway hsa00230
SLC35E2A	C2H5NO2 (glycine)	24	0	54	78	Enriched in pathway hsa00230
SLC35E2A	C10H13N4O8P (Inosinic acid)	0	0	74.5	74.5	Enriched in pathway hsa00230
SLC35E2A	C7H14N2O4S (cystathionine)	45	0	26	71
SLC35E2A	C9H15N2O15P3 (UTP)	21	0	49.5	70.5
SLC35E2A	C10H17N3O6S (glutathione red)	9	0	60.5	69.5
SLC35E2A	C5H4N4O (hypoxanthine)	27	0	37.5	64.5	Enriched in pathway hsa00230
SLC35E2A	C9H13N3O5 (cytidine)	24	0	39.5	63.5
SLC35E2A	C4H9NO2S (homocysteine)	18	0	45	63
SLC35E2A	C10H14N5O8P (GMP)	36	0	26.5	62.5	Enriched in pathway hsa00230
SLC35E2A	C6H13O9P (G6P)	33	0	28.5	61.5	Enriched in pathway hsa00562
SLC35E2A	C5H9NO4 (glutamate)	0	0	61	61
SLC35E2A	C5H9NO4 (generic glutamate isomers)	0	0	61	61
SLC35E2A	C6H14N4O2 (arginine)	33	0	27.5	60.5
SLC35E2A	C6H13O9P (generic hexose P)	21	0	38.5	59.5	Enriched in pathway hsa00562
SLC35E2A	C20H32N6O12S2 (glutathione oxi)	15	0	44	59
SLC35E2A	C10H16N5O14P3 (GTP)	15	0	43.5	58.5	Enriched in pathway hsa00230
SYMBOL	Prediction	Cell Panels	Gene dependency	Metabolite adjacency	Score	Pathway_enriched
SLC35E2B	C10H17N3O6S (glutathione red)	18	0	76.5	94.5	Enriched in pathway hsa00480
SLC35E2B	C6H13O10P (6-phosphogluconate)	57	0	36.5	93.5
SLC35E2B	C2H5NO2 (glycine)	21	0	69	90	Enriched in pathway hsa00480
SLC35E2B	C6H14O12P2 (Hexose bisP)	18	0	69	87	Enriched in pathway hsa00562
SLC35E2B	C4H7NO4 (aspartate)	0	0	85.5	85.5
SLC35E2B	C20H32N6O12S2 (glutathione oxi)	21	0	64	85	Enriched in pathway hsa00480
SLC35E2B	C4H9NO2S (homocysteine)	42	0	33.5	75.5
SLC35E2B	C7H14N2O4S (cystathionine)	42	0	32	74
SLC35E2B	C21H30N7O17P3 (NADPH (red))	0	0	73.5	73.5	Enriched in pathway hsa00480
SLC35E2B	C5H4N4O (hypoxanthine)	45	0	26	71
SLC35E2B	C5H10N2O3 (glutamine)	18	0	52	70	Enriched in pathway hsa00910
SLC35E2B	C6H13O9P (G6P)	33	0	34	67	Enriched in pathway hsa00562
SLC35E2B	C6H13O9P (I1P)	33	0	34	67	Enriched in pathway hsa00562
SLC35E2B	C5H10N2O3S (Cys-Gly)	9	0	58	67	Enriched in pathway hsa00480
SLC35E2B	C6H11O9P (6-Phosphonoglucono-D-lactone)	27	0	39	66
SLC35E2B	C21H28N7O14P2 (NAD)	21	0	44	65
SLC35E2B	C5H9NO4 (glutamate)	3	0	60.5	63.5	Enriched in pathway hsa00480, hsa00910
SLC35E2B	C8H14N2O5S (glu-cys)	9	0	52.5	61.5	Enriched in pathway hsa00480
SLC35E2B	C5H4N4O2 (xanthine)	42	0	19	61
SLC35E2B	C21H29N7O17P3 (NADP)	15	0	45.5	60.5	Enriched in pathway hsa00480
SLC35E2B	C5H9NO4 (generic glutamate isomers)	0	0	60.5	60.5	Enriched in pathway hsa00480, hsa00910
SLC35E2B	C15H24N2O17P2 (UDP-hexose)	42	0	17	59
SLC35E2B	C6H13O9P (generic hexose P)	15	0	44	59	Enriched in pathway hsa00562
SLC35E2B	C14H20N6O5S (S-adenosyl-l-homocysteine)	9	0	48.5	57.5
SLC35E2B	C3H7NO3 (serine)	0	0	55.5	55.5
SLC35E2B	C3H7O7P (3-phosphoglycerate)	54	0	0	54
SLC35E2B	C3H7NO2S (cysteine)	15	0	38	53	Enriched in pathway hsa00480
SYMBOL	Prediction	Cell Panels	Gene dependency	Metabolite adjacency	Score	Pathway_enriched
SLC35E3	C4H7NO4 (aspartate)	3	0	44.5	47.5	Enriched in pathway hsa00250, hsa00340, hsa00970
SLC35E3	C5H10N2O3 (glutamine)	9	0	31.5	40.5	Enriched in pathway hsa00250, hsa00910, hsa00970
SLC35E3	C5H6O5 (alpha-ketoglutarate)	15	0	24	39	Enriched in pathway hsa00250, hsa00340, hsa00430, hsa00650
SLC35E3	C6H13O9P (G6P)	21	0	18	39	Enriched in pathway hsa00500
SLC35E3	C4H12N2 (putrescine)	24	0	14.5	38.5	Enriched in pathway hsa00480, hsa00330
SLC35E3	C5H12N2O2 (ornithine)	12	0	24.5	36.5	Enriched in pathway hsa00480, hsa00330
SLC35E3	C12H22O11 (sucrose)	24	0	12	36	Enriched in pathway hsa00500
SLC35E3	C5H9NO4 (glutamate)	6	0	27	33	Enriched in pathway hsa00250, hsa00910, hsa00340, hsa00480, hsa00970, hsa00330, hsa00430, hsa00650
SLC35E3	C6H13O9P (generic hexose P)	15	0	18	33	Enriched in pathway hsa00500
SLC35E3	C10H12N2O3 (kynurenine)	33	0	0	33
SLC35E3	C6H14N4O2 (arginine)	6	0	24.5	30.5	Enriched in pathway hsa00970, hsa00330
SYMBOL	Prediction	Cell Panels	Gene dependency	Metabolite adjacency	Score	Pathway_enriched
SLC35E4	C9H11NO2 (phenylalanine)	57	0	35.5	92.5	Enriched in pathway hsa00970
SLC35E4	C4H7NO4 (aspartate)	0	0	90.5	90.5	Enriched in pathway hsa00970, hsa00270, hsa00250, hsa00340
SLC35E4	C5H10N2O3 (glutamine)	45	0	40	85	Enriched in pathway hsa00970, hsa00910, hsa00250
SLC35E4	C6H13O9P (G6P)	48	0	36	84
SLC35E4	C10H14N5O7P (AMP)	27	0	55	82
SLC35E4	C5H11NO2S (methionine)	51	0	30	81	Enriched in pathway hsa00970, hsa00270
SLC35E4	C6H9N3O2 (histidine)	39	0	40.5	79.5	Enriched in pathway hsa00970, hsa00340
SLC35E4	C14H20N6O5S (S-adenosyl-l-homocysteine)	42	0	36	78	Enriched in pathway hsa00270
SLC35E4	C9H11NO3 (tyrosine)	48	0	30	78	Enriched in pathway hsa00970
SLC35E4	C5H11NO2 (betaine)	30	0	43	73
SLC35E4	C5H9NO4 (generic glutamate isomers)	3	0	67.5	70.5	Enriched in pathway hsa00270, hsa00970, hsa00910, hsa00250, hsa00340
SLC35E4	C6H14N4O2 (arginine)	24	0	46	70	Enriched in pathway hsa00970
SLC35E4	C5H9NO4 (glutamate)	0	0	67.5	67.5	Enriched in pathway hsa00970, hsa00910, hsa00250, hsa00340
SLC35E4	C5H4N4O (hypoxanthine)	45	0	18	63
SLC35E4	C3H7NO3 (serine)	45	0	17.5	62.5	Enriched in pathway hsa00970, hsa00270
SLC35E4	C3H7NO2 (beta-alanine)	30	0	31.5	61.5
SLC35E4	C10H13N5O4 (adenosine)	27	0	32	59
SLC35E4	C5H12N2O2 (ornithine)	27	0	31.5	58.5
SLC35E4	C12H22O11 (sucrose)	36	0	22	58
SLC35E4	C9H14N4O3 (carnosine)	21	0	37	58	Enriched in pathway hsa00340
SYMBOL	Prediction	Cell Panels	Gene dependency	Metabolite adjacency	Score	Pathway_enriched
SLC35F1	C4H9NO2S (homocysteine)	39	0	22	61
SLC35F1	C7H14N2O4S (cystathionine)	36	0	14.5	50.5
SLC35F1	C4H7NO4 (aspartate)	0	0	47.5	47.5
SLC35F1	C10H12N4O5 (inosine)	39	0	0	39
SLC35F1	C10H13N5O5 (guanosine)	39	0	0	39
SLC35F1	C21H28N7O14P2 (NAD)	15	0	23.5	38.5
SLC35F1	C6H13O9P (G6P)	24	0	13	37
SLC35F1	C6H12O6 (inositol)	27	0	10	37
SLC35F1	C5H5N5O (guanine)	21	0	15.5	36.5
SLC35F1	C9H13N3O5 (cytidine)	36	0	0	36
SLC35F1	C6H12O6 (generic hexoses (HILIC neg))	15	0	20	35
SLC35F1	C6H12O6 (generic hexoses (HILIC pos))	15	0	20	35
SLC35F1	C8H16NO9P (N-Acetyl-D-glucosamine 1P and 6P)	24	0	11	35
SLC35F1	C21H29N7O17P3 (NADP)	18	0	16	34
SLC35F1	C6H12O6 (mannose)	24	0	10	34
SLC35F1	C8H15NO6 (N-acetyl-D-galactosamine)	24	0	8.5	32.5
SLC35F1	C12H22O11 (sucrose)	15	0	17	32
SLC35F1	C12H22O11 (generic disaccharide)	15	0	17	32
SLC35F1	C5H10N2O3 (glutamine)	12	0	19.5	31.5
SYMBOL	Prediction	Cell Panels	Gene dependency	Metabolite adjacency	Score	Pathway_enriched
SLC35F2	C4H7NO4 (aspartate)	0	0	88.5	88.5	Enriched in pathway hsa00250, hsa00970, hsa00270
SLC35F2	C5H10N2O3 (glutamine)	18	0	57.5	75.5	Enriched in pathway hsa00250, hsa00910, hsa00970
SLC35F2	C5H9NO4 (glutamate)	0	0	67	67	Enriched in pathway hsa00250, hsa00910, hsa00970
SLC35F2	C5H9NO4 (generic glutamate isomers)	0	0	67	67	Enriched in pathway hsa00270, hsa00250, hsa00910, hsa00970
SLC35F2	C10H17N3O6S (glutathione red)	21	0	43.5	64.5	Enriched in pathway hsa00270
SLC35F2	C3H7NO3 (serine)	30	0	27	57	Enriched in pathway hsa00970, hsa00270
SLC35F2	C5H6O5 (alpha-ketoglutarate)	21	0	34	55	Enriched in pathway hsa00250
SLC35F2	C3H7NO2 (alanine)	15	0	34	49	Enriched in pathway hsa00250, hsa00970, hsa00270
SLC35F2	C6H14O12P2 (Hexose bisP)	3	0	43	46	Enriched in pathway hsa00562, hsa00052, hsa00500, hsa00051
SLC35F2	C6H13O9P (Fructose P)	33	0	9	42	Enriched in pathway hsa00051, hsa00500, hsa00052
SLC35F2	C12H22O11 (sucrose)	12	0	29.5	41.5	Enriched in pathway hsa00500, hsa00052
SLC35F2	C12H22O11 (generic disaccharide)	12	0	29.5	41.5	Enriched in pathway hsa00052, hsa00500
SLC35F2	C6H13O9P (G6P)	30	0	11.5	41.5	Enriched in pathway hsa00500, hsa00562
SLC35F2	C6H13O9P (generic hexose P)	18	0	21	39	Enriched in pathway hsa00562, hsa00051, hsa00052, hsa00500
SLC35F2	C8H20NO6PR (alpha-glycerophosphocholine)	30	0	9	39
SLC35F2	C3H7NO2 (beta-alanine)	27	0	9	36
SLC35F2	C3H7O7P (3-phosphoglycerate)	36	0	0	36	Enriched in pathway hsa00270
SLC35F2	C4H9O7P (erythrose-4P)	36	0	0	36
SLC35F2	C14H28O2 (tetradecanoate)	36	0	0	36
SYMBOL	Prediction	Cell Panels	Gene dependency	Metabolite adjacency	Score	Pathway_enriched
SLC35F4	C2H5NO2 (glycine)	9	0	47	56	Enriched in pathway hsa00480, hsa00260, hsa00970
SLC35F4	C10H17N3O6S (glutathione red)	24	0	27.5	51.5	Enriched in pathway hsa00480, hsa00270
SLC35F4	C3H7NO2 (sarcosine)	21	0	26	47	Enriched in pathway hsa00260
SLC35F4	C5H10N2O3S (Cys-Gly)	0	0	45	45	Enriched in pathway hsa00480
SLC35F4	C3H7NO2S (cysteine)	27	0	11	38	Enriched in pathway hsa00480, hsa00920, hsa00260, hsa00270, hsa00970
SLC35F4	C6H12O6 (generic hexoses (HILIC neg))	27	0	9	36	Enriched in pathway hsa00052
SLC35F4	C6H12O6 (generic hexoses (HILIC pos))	27	0	9	36	Enriched in pathway hsa00052
SLC35F4	C6H12O6 (mannose)	27	0	9	36	Enriched in pathway hsa00052
SLC35F4	C3H7NO3 (serine)	18	0	17	35	Enriched in pathway hsa00920, hsa00260, hsa00270, hsa00970
SLC35F4	C15H24N2O17P2 (UDP-hexose)	24	0	9	33	Enriched in pathway hsa00052
SLC35F4	C4H9NO2S (homocysteine)	21	0	10	31	Enriched in pathway hsa00920, hsa00270
SLC35F4	C8H14N2O5S (glu-cys)	0	0	31	31	Enriched in pathway hsa00480
SLC35F4	C4H6O5 (malate)	30	0	0	30
SLC35F4	C6H12O6 (D-allose)	30	0	0	30
SYMBOL	Prediction	Cell Panels	Gene dependency	Metabolite adjacency	Score	Pathway_enriched
SLC35F5	C4H7NO4 (aspartate)	21	0	118.5	139.5	Enriched in pathway hsa00970
SLC35F5	C10H17N3O6S (glutathione red)	33	0	91	124	Enriched in pathway hsa00480
SLC35F5	C5H10N2O3 (glutamine)	45	0	61	106	Enriched in pathway hsa00970, hsa00910
SLC35F5	C5H9NO4 (glutamate)	0	0	101.5	101.5	Enriched in pathway hsa00480, hsa00970, hsa00910
SLC35F5	C5H9NO4 (generic glutamate isomers)	0	0	101.5	101.5	Enriched in pathway hsa00480, hsa00970, hsa00910
SLC35F5	C12H22O11 (sucrose)	60	0	38.5	98.5	Enriched in pathway hsa00500
SLC35F5	C6H14O6 (sorbitol)	69	0	28.5	97.5
SLC35F5	C20H32N6O12S2 (glutathione oxi)	21	0	76	97	Enriched in pathway hsa00480
SLC35F5	C6H14N4O2 (arginine)	45	0	51	96	Enriched in pathway hsa00970
SLC35F5	C2H5NO2 (glycine)	9	0	85.5	94.5	Enriched in pathway hsa00480, hsa00970
SLC35F5	C21H30N7O17P3 (NADPH (red))	15	0	76.5	91.5	Enriched in pathway hsa00480
SLC35F5	C6H14O12P2 (Hexose bisP)	18	0	69.5	87.5	Enriched in pathway hsa00562, hsa00500
SLC35F5	C5H12N2O2 (ornithine)	63	0	24	87	Enriched in pathway hsa00480
SLC35F5	C5H7NO3 (pyroglutamate)	51	0	32.5	83.5	Enriched in pathway hsa00480
SLC35F5	C6H13O9P (G6P)	57	0	25	82	Enriched in pathway hsa00562, hsa00500
SLC35F5	C8H14N2O5S (glu-cys)	15	0	57.5	72.5	Enriched in pathway hsa00480
SLC35F5	C12H22O11 (generic disaccharide)	33	0	38.5	71.5	Enriched in pathway hsa00500
SLC35F5	C9H14N4O3 (carnosine)	30	0	40.5	70.5
SLC35F5	C21H29N7O17P3 (NADP)	18	0	52	70	Enriched in pathway hsa00480
SLC35F5	C3H7NO2S (cysteine)	27	0	43	70	Enriched in pathway hsa00480, hsa00970
SYMBOL	Prediction	Cell Panels	Gene dependency	Metabolite adjacency	Score	Pathway_enriched
SLC35F6	C4H7NO4 (aspartate)	27	0	150	177	Enriched in pathway hsa00970, hsa00250, hsa00270, hsa00340
SLC35F6	C2H5NO2 (glycine)	48	0	107	155	Enriched in pathway hsa00970, hsa00480
SLC35F6	C10H17N3O6S (glutathione red)	27	0	126	153	Enriched in pathway hsa00480, hsa00270
SLC35F6	C5H9NO4 (glutamate)	39	0	100.5	139.5	Enriched in pathway hsa00970, hsa00250, hsa00480, hsa00910, hsa00430, hsa00340
SLC35F6	C20H32N6O12S2 (glutathione oxi)	48	0	91.5	139.5	Enriched in pathway hsa00480
SLC35F6	C5H10N2O3 (glutamine)	54	0	82.5	136.5	Enriched in pathway hsa00970, hsa00250, hsa00910
SLC35F6	C21H30N7O17P3 (NADPH (red))	12	0	102.5	114.5	Enriched in pathway hsa00480
SLC35F6	C6H14N4O2 (arginine)	57	0	55	112	Enriched in pathway hsa00970
SLC35F6	C21H28N7O14P2 (NAD)	51	0	59	110
SLC35F6	C14H20N6O5S (S-adenosyl-l-homocysteine)	54	0	56	110	Enriched in pathway hsa00270
SLC35F6	C5H9NO4 (generic glutamate isomers)	9	0	100.5	109.5	Enriched in pathway hsa00270, hsa00970, hsa00250, hsa00480, hsa00910, hsa00430, hsa00340
SLC35F6	C5H6O5 (alpha-ketoglutarate)	39	0	64.5	103.5	Enriched in pathway hsa00250, hsa00430, hsa00340
SLC35F6	C6H13O9P (G6P)	54	0	49	103
SLC35F6	C10H14N5O7P (AMP)	27	0	72.5	99.5
SLC35F6	C3H7NO2 (alanine)	33	0	64.5	97.5	Enriched in pathway hsa00970, hsa00250, hsa00270, hsa00430
SLC35F6	C5H7NO3 (pyroglutamate)	33	0	64.5	97.5	Enriched in pathway hsa00480
SLC35F6	C6H9N3O2 (histidine)	60	0	33.5	93.5	Enriched in pathway hsa00970, hsa00340
SLC35F6	C6H13O9P (I1P)	33	0	59	92
SLC35F6	C6H13O9P (generic hexose P)	30	0	59	89
SLC35F6	C6H14O12P2 (Hexose bisP)	0	0	87	87
SYMBOL	Prediction	Cell Panels	Gene dependency	Metabolite adjacency	Score	Pathway_enriched
SLC35G1	C10H17N3O6S (glutathione red)	39	0	52	91	Enriched in pathway hsa00480
SLC35G1	C20H32N6O12S2 (glutathione oxi)	18	0	72	90	Enriched in pathway hsa00480
SLC35G1	C5H4N4O (hypoxanthine)	45	0	38	83
SLC35G1	C21H30N7O17P3 (NADPH (red))	0	0	80	80	Enriched in pathway hsa00480
SLC35G1	C2H5NO2 (glycine)	24	0	55.5	79.5	Enriched in pathway hsa00480
SLC35G1	C4H7N3O (creatinine)	69	0	0	69
SLC35G1	C5H4N4O2 (xanthine)	42	0	21.5	63.5
SLC35G1	C4H9NO2S (homocysteine)	30	0	33	63
SLC35G1	C8H14N2O5S (glu-cys)	18	0	43	61	Enriched in pathway hsa00480
SLC35G1	C6H13O9P (G6P)	45	0	15	60
SLC35G1	C21H29N7O17P3 (NADP)	9	0	48	57	Enriched in pathway hsa00480
SLC35G1	C5H11O8P (generic pentose P)	57	0	0	57
SLC35G1	C5H11O8P (ribulose-5-P)	54	0	0	54
SLC35G1	C5H9NO2 (proline)	48	0	6	54
SLC35G1	C7H14N2O4S (cystathionine)	27	0	27	54
SLC35G1	C4H7NO4 (aspartate)	15	0	37	52
SLC35G1	C9H15N2O15P3 (UTP)	3	0	49	52
SLC35G1	C3H7NO2S (cysteine)	12	0	40	52	Enriched in pathway hsa00480
SLC35G1	C6H13O10P (6-phosphogluconate)	6	0	46	52
SLC35G1	C15H22N6O5S (adenosyl-methionine)	21	0	29	50
SLC35G1	C4H9N3O2 (creatine)	48	0	0	48
SLC35G1	C6H14O6 (sorbitol)	39	0	9	48
SYMBOL	Prediction	Cell Panels	Gene dependency	Metabolite adjacency	Score	Pathway_enriched
SLC35G2	C4H7NO4 (aspartate)	24	0	113.5	137.5	Enriched in pathway hsa00970, hsa00250
SLC35G2	C5H12N2O2 (ornithine)	54	0	43	97	Enriched in pathway hsa00480
SLC35G2	C10H17N3O6S (glutathione red)	30	0	62.5	92.5	Enriched in pathway hsa00480
SLC35G2	C5H9NO4 (glutamate)	24	0	65	89	Enriched in pathway hsa00480, hsa00970, hsa00250, hsa00910
SLC35G2	C5H9NO4 (generic glutamate isomers)	21	0	65	86	Enriched in pathway hsa00480, hsa00970, hsa00250, hsa00910
SLC35G2	C5H7NO3 (pyroglutamate)	48	0	35.5	83.5	Enriched in pathway hsa00480
SLC35G2	C4H8N2O3 (asparagine)	45	0	38	83	Enriched in pathway hsa00970, hsa00250
SLC35G2	C21H30N7O17P3 (NADPH (red))	0	0	73	73	Enriched in pathway hsa00480
SLC35G2	C2H5NO2 (glycine)	12	0	61	73	Enriched in pathway hsa00480, hsa00970, hsa00230
SLC35G2	C20H32N6O12S2 (glutathione oxi)	0	0	73	73	Enriched in pathway hsa00480
SLC35G2	C10H13N5O4 (adenosine)	45	0	26	71	Enriched in pathway hsa00230
SLC35G2	C8H14N2O5S (glu-cys)	24	0	47	71	Enriched in pathway hsa00480
SLC35G2	C10H14N5O7P (AMP)	21	0	47	68	Enriched in pathway hsa00230
SLC35G2	C5H10N2O3 (glutamine)	36	0	31.5	67.5	Enriched in pathway hsa00970, hsa00250, hsa00910, hsa00230
SLC35G2	C3H7NO2 (alanine)	30	0	35.5	65.5	Enriched in pathway hsa00970, hsa00250
SLC35G2	C3H7NO2S (cysteine)	18	0	45.5	63.5	Enriched in pathway hsa00480, hsa00970
SLC35G2	C5H6O5 (alpha-ketoglutarate)	27	0	35.5	62.5	Enriched in pathway hsa00250
SLC35G2	C6H9N3O2 (histidine)	18	0	42	60	Enriched in pathway hsa00970
SYMBOL	Prediction	Cell Panels	Gene dependency	Metabolite adjacency	Score	Pathway_enriched
SLC35G3	C4H12N2 (putrescine)	42	0	0	42
SLC35G3	C6H13O9P (I1P)	30	0	9	39	Enriched in pathway hsa00562
SLC35G3	C8H20NO6PR (alpha-glycerophosphocholine)	24	0	7	31
SLC35G3	C6H14O12P2 (Hexose bisP)	0	0	30	30	Enriched in pathway hsa00562
SLC35G3	C16H24N10O4 (Aminophylline)	30	0	0	30	Enriched in pathway hsa00562
SLC35G3	C6H14O6 (sorbitol)	18	0	11	29
SLC35G3	C14H20N6O5S (S-adenosyl-l-homocysteine)	21	0	6	27
SLC35G3	C6H13O9P (generic hexose P)	18	0	9	27	Enriched in pathway hsa00562
SLC35G3	CH4N2O (urea)	27	0	0	27
SYMBOL	Prediction	Cell Panels	Gene dependency	Metabolite adjacency	Score	Pathway_enriched
SLC35G4	C9H11NO3 (tyrosine)	21	0	33.5	54.5	Enriched in pathway hsa00970
SLC35G4	C9H11NO2 (phenylalanine)	21	0	32	53	Enriched in pathway hsa00970
SLC35G4	C14H20N6O5S (S-adenosyl-l-homocysteine)	27	0	14	41
SLC35G4	C10H12N2O3 (kynurenine)	27	0	9	36
SLC35G4	C3H7NO3 (serine)	18	0	16	34	Enriched in pathway hsa00970
SLC35G4	C6H13O9P (I1P)	24	0	9.5	33.5
SLC35G4	C11H12N2O2 (tryptophan)	18	0	15	33	Enriched in pathway hsa00970
SLC35G4	C8H11NO (tyramine)	21	0	9	30
SLC35G4	C24H26O14 (Limocitrol 3-glucoside)	30	0	0	30	Enriched in pathway hsa00970
SLC35G4	C5H11NO2S (methionine)	21	0	8.5	29.5	Enriched in pathway hsa00970
SLC35G4	C5H11NO2 (betaine)	21	0	7.5	28.5
SLC35G4	C6H14N4O2 (arginine)	15	0	12	27	Enriched in pathway hsa00970
SLC35G4	C9H10N2 (5,6-Dimethylbenzimidazole)	27	0	0	27
SLC35G4	C19H35NO4 (trans-2-Dodecenoylcarnitine)	27	0	0	27	Enriched in pathway hsa00970
SLC35G4	C18H34N4O6 (Merodesmosine)	27	0	0	27	Enriched in pathway hsa00970
SLC35G4	C20H27NO10 (Mandelonitrile rutinoside)	27	0	0	27	Enriched in pathway hsa00970
SYMBOL	Prediction	Cell Panels	Gene dependency	Metabolite adjacency	Score	Pathway_enriched
SLC35G5	C4H7NO4 (aspartate)	27	0	78.5	105.5	Enriched in pathway hsa00250, hsa00970, hsa00760, hsa00270, hsa00340
SLC35G5	C20H32N6O12S2 (glutathione oxi)	24	0	62	86	Enriched in pathway hsa00480
SLC35G5	C10H17N3O6S (glutathione red)	27	0	44	71	Enriched in pathway hsa00480, hsa00270
SLC35G5	C21H30N7O17P3 (NADPH (red))	0	0	70.5	70.5	Enriched in pathway hsa00480
SLC35G5	C21H28N7O14P2 (NAD)	27	0	36.5	63.5	Enriched in pathway hsa00760, hsa00983
SLC35G5	C21H29N7O17P3 (NADP)	27	0	36.5	63.5	Enriched in pathway hsa00480, hsa00760, hsa00983
SLC35G5	C2H5NO2 (glycine)	15	0	45	60	Enriched in pathway hsa00480, hsa00970
SLC35G5	C4H6O5 (malate)	51	0	8.5	59.5
SLC35G5	C4H9NO2S (homocysteine)	27	0	32.5	59.5	Enriched in pathway hsa00270
SLC35G5	C4H8N2O3 (asparagine)	24	0	33	57	Enriched in pathway hsa00250, hsa00970
SLC35G5	C5H9NO4 (glutamate)	15	0	37.5	52.5	Enriched in pathway hsa00480, hsa00250, hsa00970, hsa00340
SLC35G5	C7H14N2O4S (cystathionine)	18	0	34.5	52.5	Enriched in pathway hsa00270
SLC35G5	C6H9NO5 (Acetyl-Asp)	0	0	51.5	51.5	Enriched in pathway hsa00340, hsa00250
SLC35G5	C3H8O10P2 (diphosphoglycerate)	30	0	19	49
SLC35G5	C6H13O9P (G6P)	45	0	2	47
SLC35G5	C15H24N2O17P2 (UDP-hexose)	30	0	16.5	46.5
SLC35G5	C5H4N4O (hypoxanthine)	27	0	19	46
SLC35G5	C8H20NO6PR (alpha-glycerophosphocholine)	21	0	24	45
SLC35G5	C14H20N6O5S (S-adenosyl-l-homocysteine)	0	0	42.5	42.5	Enriched in pathway hsa00270
SLC35G5	C3H7NO3 (serine)	15	0	27	42	Enriched in pathway hsa00970, hsa00270
SYMBOL	Prediction	Cell Panels	Gene dependency	Metabolite adjacency	Score	Pathway_enriched
SLC35G6	C6H13O10P (6-phosphogluconate)	30	0	19.5	49.5
SLC35G6	C4H7NO4 (aspartate)	0	0	44	44
SLC35G6	C21H28N7O14P2 (NAD)	21	0	12	33
SLC35G6	C29H50O2 (alpha-tocopherol)	33	0	0	33
SLC35G6	C4H8N2O3 (asparagine)	15	0	17.5	32.5
SLC35G6	C24H32O11 ((7R*,8R*)-3-Methoxy-3',4,7,9,9'-pentahydroxy-8,4'-oxyneolignan 4-xyloside)	30	0	0	30
SLC35G6	C6H12O7 (gluconic acid)	12	0	15	27
SLC35G6	C6H11NO2 (pipecolate)	27	0	0	27
SLC35G6	C4H6O6 (tartarate)	27	0	0	27
SLC35G6	C14H27NO3 (N-Lauroylglycine)	27	0	0	27
SLC35G6	C26H42O12 (Canavalioside)	27	0	0	27
SYMBOL	Prediction	Cell Panels	Gene dependency	Metabolite adjacency	Score	Pathway_enriched
SLC36A3	C8H20NO6PR (alpha-glycerophosphocholine)	42	0	17	59
SLC36A3	C4H7NO4 (aspartate)	30	0	26	56	Enriched in pathway hsa00970
SLC36A3	C2H5NO2 (glycine)	6	0	47.5	53.5	Enriched in pathway hsa00480, hsa00970
SLC36A3	C9H11NO2 (phenylalanine)	21	0	26	47	Enriched in pathway hsa00970
SLC36A3	C5H12O5 (L-arabitol)	45	0	0	45
SLC36A3	C4H6O5 (malate)	39	0	5	44
SLC36A3	C21H28N7O14P2 (NAD)	30	0	12	42
SLC36A3	C6H10O5 (3-hydroxy-3-methylglutarate)	42	0	0	42
SLC36A3	C20H32N6O12S2 (glutathione oxi)	12	0	29.5	41.5	Enriched in pathway hsa00480
SLC36A3	C21H30N7O17P3 (NADPH (red))	0	0	37.5	37.5	Enriched in pathway hsa00480
SLC36A3	C10H17N3O6S (glutathione red)	9	0	27.5	36.5	Enriched in pathway hsa00480
SLC36A3	C10H13N5O4 (adenosine)	33	0	3	36
SLC36A3	C8H14N2O5S (glu-cys)	9	0	26	35	Enriched in pathway hsa00480
SYMBOL	Prediction	Cell Panels	Gene dependency	Metabolite adjacency	Score	Pathway_enriched
SLC38A11	C10H13N4O8P (Inosinic acid)	0	0	63	63
SLC38A11	C4H8N2O3 (asparagine)	42	0	20.5	62.5
SLC38A11	C4H7NO4 (aspartate)	0	0	53.5	53.5
SLC38A11	C6H13O9P (G6P)	21	0	27	48	Enriched in pathway hsa00562
SLC38A11	C6H13O9P (I1P)	21	0	27	48	Enriched in pathway hsa00562
SLC38A11	C10H14N5O8P (GMP)	27	0	19.5	46.5
SLC38A11	C6H14O12P2 (Hexose bisP)	0	0	46.5	46.5	Enriched in pathway hsa00562
SLC38A11	C6H12O6 (generic hexoses (HILIC pos))	45	0	0	45	Enriched in pathway hsa00562
SLC38A11	C14H18N5O11P (Adenylsuccinic acid)	18	0	26.5	44.5
SLC38A11	C6H12O6 (generic hexoses (HILIC neg))	42	0	0	42	Enriched in pathway hsa00562
SLC38A11	C2H5NO2 (glycine)	0	0	38.5	38.5
SLC38A11	C10H16N5O14P3 (GTP)	0	0	36.5	36.5
SLC38A11	C21H30N7O17P3 (NADPH (red))	0	0	36	36
SLC38A11	C20H32N6O12S2 (glutathione oxi)	0	0	36	36
SLC38A11	C5H7NO4 (2-Oxoglutaramate)	27	0	8	35
SYMBOL	Prediction	Cell Panels	Gene dependency	Metabolite adjacency	Score	Pathway_enriched
SLC38A8	C2H5NO2 (glycine)	24	0	34	58
SLC38A8	C15H22N6O5S (adenosyl-methionine)	3	0	48	51
SLC38A8	C4H9NO2S (homocysteine)	33	0	9	42
SLC38A8	C4H7NO4 (aspartate)	0	0	37	37
SLC38A8	C5H4N4O (hypoxanthine)	18	0	17	35
SLC38A8	C9H13N3O5 (cytidine)	27	0	3.5	30.5
SLC38A8	C10H14N5O8P (GMP)	9	0	20	29
SLC38A8	C14H18N5O11P (Adenylsuccinic acid)	27	0	2	29
SLC38A8	C5H10N2O3S (Cys-Gly)	0	0	27.5	27.5
SLC38A8	H4P2O7 (pyrophosphate)	27	0	0	27
SYMBOL	Prediction	Cell Panels	Gene dependency	Metabolite adjacency	Score	Pathway_enriched
SLC44A3	C4H7NO4 (aspartate)	24	0	121	145	Enriched in pathway hsa00970, hsa00260, hsa00270, hsa00340, hsa00410
SLC44A3	C10H17N3O6S (glutathione red)	42	0	79.5	121.5	Enriched in pathway hsa00480, hsa00270
SLC44A3	C20H32N6O12S2 (glutathione oxi)	30	0	87.5	117.5	Enriched in pathway hsa00480
SLC44A3	C5H9NO4 (glutamate)	30	0	77.5	107.5	Enriched in pathway hsa00480, hsa00970, hsa00340, hsa00910
SLC44A3	C21H30N7O17P3 (NADPH (red))	6	0	89	95	Enriched in pathway hsa00480
SLC44A3	C2H5NO2 (glycine)	12	0	83	95	Enriched in pathway hsa00480, hsa00970, hsa00260
SLC44A3	C9H14N4O3 (carnosine)	48	0	46.5	94.5	Enriched in pathway hsa00340, hsa00410
SLC44A3	C6H13O9P (G6P)	75	0	18	93	Enriched in pathway hsa00562, hsa00500
SLC44A3	C6H13O9P (generic hexose P)	54	0	37	91	Enriched in pathway hsa00562, hsa00051, hsa00500
SLC44A3	C21H29N7O17P3 (NADP)	30	0	58	88	Enriched in pathway hsa00480
SLC44A3	C6H9N3O2 (histidine)	30	0	56.5	86.5	Enriched in pathway hsa00970, hsa00340, hsa00410
SLC44A3	C5H4N4O (hypoxanthine)	42	0	43.5	85.5
SLC44A3	C6H14O12P2 (Hexose bisP)	24	0	60	84	Enriched in pathway hsa00562, hsa00500, hsa00051
SLC44A3	C5H10N2O3 (glutamine)	15	0	68	83	Enriched in pathway hsa00970, hsa00910
SLC44A3	C5H4N4O2 (xanthine)	60	0	23	83
SLC44A3	C3H7NO2 (beta-alanine)	24	0	56	80	Enriched in pathway hsa00410
SLC44A3	C6H13O9P (Fructose P)	69	0	10	79	Enriched in pathway hsa00051, hsa00500
SLC44A3	C5H11NO2 (betaine)	45	0	34	79	Enriched in pathway hsa00260
SLC44A3	C5H9NO4 (generic glutamate isomers)	0	0	77.5	77.5	Enriched in pathway hsa00270, hsa00920, hsa00480, hsa00970, hsa00340, hsa00910
SLC44A3	C10H16N4O3 (anserine)	45	0	28	73	Enriched in pathway hsa00340, hsa00410
SLC44A3	C21H28N7O14P2 (NAD)	21	0	49	70
SLC44A3	C14H20N6O5S (S-adenosyl-l-homocysteine)	21	0	47.5	68.5	Enriched in pathway hsa00270
SLC44A3	C3H7NO3 (serine)	18	0	49.5	67.5	Enriched in pathway hsa00970, hsa00260, hsa00270, hsa00920
SLC44A3	C4H9NO2S (homocysteine)	21	0	45.5	66.5	Enriched in pathway hsa00270, hsa00920
SLC44A3	C7H14N2O4S (cystathionine)	30	0	36	66	Enriched in pathway hsa00260, hsa00270
SLC44A3	C11H12N2O2 (tryptophan)	30	0	35	65	Enriched in pathway hsa00970, hsa00260
SLC44A3	C8H14N2O5S (glu-cys)	0	0	64	64	Enriched in pathway hsa00480
SLC44A3	C9H11NO2 (phenylalanine)	33	0	28	61	Enriched in pathway hsa00970
SLC44A3	C6H12O6 (generic hexoses (HILIC neg))	24	0	37	61	Enriched in pathway hsa00051, hsa00562
SLC44A3	C9H13N3O4 (2-deoxycytidine)	42	0	19	61
SLC44A3	C5H5N5O (guanine)	12	0	48	60
SLC44A3	C5H10N2O3S (Cys-Gly)	0	0	60	60	Enriched in pathway hsa00480
SLC44A3	C6H9NO5 (Acetyl-Asp)	21	0	38.5	59.5	Enriched in pathway hsa00340
SLC44A3	C6H12O6 (generic hexoses (HILIC pos))	21	0	37	58	Enriched in pathway hsa00051, hsa00562
SLC44A3	C3H7NO2 (alanine)	30	0	27.5	57.5	Enriched in pathway hsa00970, hsa00270
SLC44A3	C10H13N4O8P (Inosinic acid)	0	0	57	57
SYMBOL	Prediction	Cell Panels	Gene dependency	Metabolite adjacency	Score	Pathway_enriched
SLC44A5	C10H17N3O6S (glutathione red)	36	0	83.5	119.5	Enriched in pathway hsa00480, hsa00270
SLC44A5	C2H5NO2 (glycine)	30	0	73.5	103.5	Enriched in pathway hsa00480, hsa00970, hsa00230, hsa00260
SLC44A5	C8H20NO6PR (alpha-glycerophosphocholine)	45	0	36	81	Enriched in pathway hsa00564, hsa00565
SLC44A5	C4H7NO4 (aspartate)	27	0	53	80	Enriched in pathway hsa00970, hsa00250, hsa00270, hsa00260
SLC44A5	C5H9NO4 (glutamate)	9	0	70	79	Enriched in pathway hsa00480, hsa00970, hsa00250, hsa00910
SLC44A5	C5H5N5O (guanine)	42	0	37	79	Enriched in pathway hsa00230
SLC44A5	C5H9NO4 (generic glutamate isomers)	0	0	70	70	Enriched in pathway hsa00270, hsa00480, hsa00970, hsa00250, hsa00910
SLC44A5	C3H7NO3 (serine)	36	0	34	70	Enriched in pathway hsa00970, hsa00564, hsa00270, hsa00260
SLC44A5	C3H9O6P (alpha-glycerophosphate)	69	0	0	69	Enriched in pathway hsa00564
SLC44A5	C5H10N2O3S (Cys-Gly)	0	0	68.5	68.5	Enriched in pathway hsa00480
SLC44A5	C20H32N6O12S2 (glutathione oxi)	9	0	59	68	Enriched in pathway hsa00480
SLC44A5	C21H30N7O17P3 (NADPH (red))	0	0	65.5	65.5	Enriched in pathway hsa00480
SLC44A5	C8H14N2O5S (glu-cys)	0	0	63.5	63.5	Enriched in pathway hsa00480
SLC44A5	C5H14NO6P (Glycerylphosphorylethanolamine)	24	0	38	62	Enriched in pathway hsa00564, hsa00565
SLC44A5	C5H10N2O3 (glutamine)	30	0	30.5	60.5	Enriched in pathway hsa00970, hsa00250, hsa00910, hsa00230
SLC44A5	C10H14N5O8P (GMP)	27	0	31.5	58.5	Enriched in pathway hsa00230
SLC44A5	C10H13N4O8P (Inosinic acid)	27	0	30	57	Enriched in pathway hsa00230
SLC44A5	C3H7NO2 (sarcosine)	0	0	54	54	Enriched in pathway hsa00260
SLC44A5	C5H4N4O (hypoxanthine)	30	0	24	54	Enriched in pathway hsa00230
SLC44A5	C3H7NO2 (alanine)	18	0	33.5	51.5	Enriched in pathway hsa00970, hsa00250, hsa00270
SLC44A5	C6H9N3O2 (histidine)	21	0	29.5	50.5	Enriched in pathway hsa00970
SLC44A5	C3H7NO2S (cysteine)	15	0	35	50	Enriched in pathway hsa00480, hsa00970, hsa00270, hsa00260
SLC44A5	C10H14N5O7P (AMP)	0	0	49.5	49.5	Enriched in pathway hsa00230
SLC44A5	C4H9NO3 (threonine)	48	0	0	48	Enriched in pathway hsa00970, hsa00260
SLC44A5	C21H29N7O17P3 (NADP)	15	0	30.5	45.5	Enriched in pathway hsa00480
SLC44A5	C5H7NO3 (pyroglutamate)	12	0	33.5	45.5	Enriched in pathway hsa00480
SLC44A5	C9H12N2O6 (uridine)	45	0	0	45
SYMBOL	Prediction	Cell Panels	Gene dependency	Metabolite adjacency	Score	Pathway_enriched
SLC45A3	C4H7NO4 (aspartate)	9	0	72.5	81.5	Enriched in pathway hsa00970, hsa00250, hsa00340
SLC45A3	C5H10N2O3 (glutamine)	6	0	73	79	Enriched in pathway hsa00970, hsa00910, hsa00250
SLC45A3	C2H5NO2 (glycine)	36	0	41	77	Enriched in pathway hsa00970
SLC45A3	C5H4N4O (hypoxanthine)	51	0	24	75
SLC45A3	C6H14O12P2 (Hexose bisP)	21	0	50.5	71.5	Enriched in pathway hsa00562, hsa00052, hsa00500, hsa00051, hsa00010
SLC45A3	C5H9NO4 (glutamate)	24	0	46	70	Enriched in pathway hsa00970, hsa00910, hsa00250, hsa00340
SLC45A3	C9H14N4O3 (carnosine)	27	0	26.5	53.5	Enriched in pathway hsa00340
SLC45A3	C12H22O11 (sucrose)	27	0	26	53	Enriched in pathway hsa00500, hsa00052
SLC45A3	C6H13O9P (generic hexose P)	33	0	19	52	Enriched in pathway hsa00562, hsa00051, hsa00520, hsa00052, hsa00500, hsa00010
SLC45A3	C3H7NO3 (serine)	30	0	21	51	Enriched in pathway hsa00970
SLC45A3	C6H9N3O2 (histidine)	21	0	30	51	Enriched in pathway hsa00970, hsa00340
SLC45A3	C3H7NO2 (alanine)	27	0	23	50	Enriched in pathway hsa00970, hsa00250
SLC45A3	C10H17N3O6S (glutathione red)	6	0	42.5	48.5
SLC45A3	C10H12N4O5 (inosine)	48	0	0	48
SLC45A3	C3H7NO2 (beta-alanine)	21	0	26.5	47.5
SLC45A3	C11H12N2O2 (tryptophan)	24	0	23	47	Enriched in pathway hsa00970
SLC45A3	C14H20N6O5S (S-adenosyl-l-homocysteine)	30	0	16.5	46.5
SLC45A3	C9H14N3O8P (CMP)	24	0	22.5	46.5
SYMBOL	Prediction	Cell Panels	Gene dependency	Metabolite adjacency	Score	Pathway_enriched
SLC45A4	C10H17N3O6S (glutathione red)	39	0	57	96	Enriched in pathway hsa00480
SLC45A4	C4H7NO4 (aspartate)	15	0	79.5	94.5	Enriched in pathway hsa00970, hsa00250, hsa00340
SLC45A4	C5H9NO4 (glutamate)	24	0	57.5	81.5	Enriched in pathway hsa00480, hsa00970, hsa00250, hsa00340, hsa00910
SLC45A4	C2H5NO2 (glycine)	0	0	76	76	Enriched in pathway hsa00480, hsa00970
SLC45A4	C6H9N3O2 (histidine)	27	0	47	74	Enriched in pathway hsa00970, hsa00340
SLC45A4	C5H10N2O3 (glutamine)	27	0	43.5	70.5	Enriched in pathway hsa00970, hsa00250, hsa00910
SLC45A4	C20H32N6O12S2 (glutathione oxi)	18	0	50	68	Enriched in pathway hsa00480
SLC45A4	C9H11NO3 (tyrosine)	24	0	41	65	Enriched in pathway hsa00970
SLC45A4	C5H11NO2 (betaine)	45	0	20	65
SLC45A4	C4H8N2O3 (asparagine)	24	0	38	62	Enriched in pathway hsa00970, hsa00250
SLC45A4	C5H4N4O (hypoxanthine)	27	0	35	62
SLC45A4	C9H14N4O3 (carnosine)	24	0	37	61	Enriched in pathway hsa00340
SLC45A4	C21H30N7O17P3 (NADPH (red))	0	0	59	59	Enriched in pathway hsa00480
SLC45A4	C5H9NO4 (generic glutamate isomers)	0	0	57.5	57.5	Enriched in pathway hsa00480, hsa00970, hsa00250, hsa00340, hsa00910
SLC45A4	C5H12N2O2 (ornithine)	18	0	38	56	Enriched in pathway hsa00480
SLC45A4	C9H11NO2 (phenylalanine)	30	0	24.5	54.5	Enriched in pathway hsa00970
SLC45A4	C5H6O5 (alpha-ketoglutarate)	24	0	29.5	53.5	Enriched in pathway hsa00250, hsa00340
SLC45A4	C8H20NO6PR (alpha-glycerophosphocholine)	33	0	18	51
SLC45A4	C22H32O5 (Resolvin D2)	30	0	20	50	Enriched in pathway hsa00590
SLC45A4	C20H32O2 (Arachidonic acid)	9	0	39	48	Enriched in pathway hsa00590
SLC45A4	C6H9NO5 (Acetyl-Asp)	0	0	48	48	Enriched in pathway hsa00340, hsa00250
SLC45A4	C3H7NO2 (alanine)	18	0	29.5	47.5	Enriched in pathway hsa00970, hsa00250
SLC45A4	C8H14N2O5S (glu-cys)	0	0	47.5	47.5	Enriched in pathway hsa00480
SLC45A4	C21H29N7O17P3 (NADP)	24	0	23	47	Enriched in pathway hsa00480
[truncated: 873 more rows]
